# Supplementary material for: Lineage‐specific plasmid acquisition and the evolution of specialized pathogens in Bacillus thuringiensis and the Bacillus cereus group
Source: Mol Ecol. 2018 Apr 2;27(7):1524–40. doi: 10.1111/mec.14546 (PMC5947300; doi:10.1111/mec.14546)
Supplement: Supplementary file 5 [file MEC-27-1524-s005.xlsx]

## Sheet: Sheet1
	Table S1. Isolates and genomes used in this study. These include results of BtToxin_scanner detection of toxins.
	ID	Strain name	Accession numbera	Reported speciesb	Additional (reported or detected) subspecies/species group	Sequence-type (ST)c	MLST claded	Using BtToxin_scannere			Cry-host specificity information	Predicted functional group	Number of genes detected in pan-genome analysisf	Total assembled length (bp)	Number of assembled contigs	N50 (bp)	N95 (bp)	%GC content	Origin of strains sequenced in this study
								δ-endotoxin variant (Cry/Cyt) detected (>45% identity)	Secreted toxin variant (Vip/Sip) detected (>45% identity)	Number of detected candidate novel Cry/Vip toxins
	174	BGSC 4C3	PRJNA395643	B. thuringiensis	alesti	12	2	Cry1Ae1	Vip1A		Lepidoptera	Cry-positive	6232	5943935	680	392181	1995	35.1	Bacillus Genetic Stock Centre
	175	BGSC 4M3	PRJNA395643	B. thuringiensis	darmstadiensis	56	2	Cry1Ae1			Lepidoptera	Cry-positive	6110	5726829	955	17274	1554	35	Bacillus Genetic Stock Centre
	176	BGSC 4I4	PRJNA395643	B. thuringiensis	entomocidus	239	2	Cry1Ba4, Cry1Ca9, Cry1Ia2, Cry2Ab3	Vip3A	1	Lepidoptera	Cry-positive	6263	6142952	447	40958	5107	34.9	Bacillus Genetic Stock Centre
	177	BGSC 4B2	PRJNA395643	B. thuringiensis	finitimus	171	1	Cry28Aa2		3	Unknown (parasporin)	Cry-positive	6020	5564896	666	24124	2305	35.2	Bacillus Genetic Stock Centre
	178	BGSC 4G4	PRJNA395643	B. thuringiensis	galleria	25	2	Cry1Bd1, Cry1Cb2, Cry1Db1, Cry1Fb5, Cry1Ga1, Cry1Gb2, Cry1Ib3, Cry2Ab4, Cry2Ac6		2	Lepidoptera	Cry-positive	6112	5875108	258	54627	8812	35	Bacillus Genetic Stock Centre
	179	BGSC 4W1	PRJNA395643	B. thuringiensis	kumamtoensis	59	2	Cry7Ab8		1	Coleoptera	Cry-positive	6625	6533135	176	264107	24906	34.7	Bacillus Genetic Stock Centre
	180	7.1o	PRJNA395643	B. thuringiensis	kurstaki	8	2	Cry1Ia2, Cry2Aa9, Cry2Ab3	Vip3A	2	Lepidoptera	Cry-positive	6578	6474666	372	93437	5738	34.7	Collected by BR. from Brassica oleracea on sea cliffs in UK
	181	BGSC 4D1	PRJNA395643	B. thuringiensis	kurstaki	8	2	Cry1Ia2, Cry2Aa9, Cry2Ab3	Vip3A		Lepidoptera	Cry-positive	6472	6384415	536	84261	4007	34.7	Bacillus Genetic Stock Centre
	182	BGSC 4U1	PRJNA395643	B. thuringiensis	kyushuensis	227	4	Cry11Bb2, Cry30Fa1, Cry4Aa4, Cry4Ca1, Cry54Aa1, Cry56Aa2, Cyt1Ca1, Cyt2Aa1		8	Diptera	Cry-positive	6513	6575434	159	241173	20832	34.8	Bacillus Genetic Stock Centre
	183	BGSC 4AA1	PRJNA395643	B. thuringiensis	morrisoni	23	2	Cry23Aa1, Cry37Aa1, Cry3Aa6	Sip1A, Vip1A, Vip1Da1, Vip2Ba1		Coleoptera	Cry-positive	6296	6057858	218	119587	12609	34.9	Bacillus Genetic Stock Centre
	184	NRRL B23152	PRJNA395643	B. thuringiensis	malaysiensis	369	1				unknown (bioassays suggest weak Diptera activity)	Cry-negative	6200	5897532	573	31521	3494	35.1	Agricultural Research Service Culture Collection (NRRL)
	185	BGSC 4E3	PRJNA395643	B. thuringiensis	sotto	12	2	Cry1Aa9			Lepidoptera	Cry-positive	5997	5693923	848	16362	2042	34.9	Bacillus Genetic Stock Centre
	186	BGSC 4A3	PRJNA395643	B. thuringiensis	thuringiensis	10	2	Cry1Ab9, Cry1Ba5	Sip1A, Vip1Ba2, Vip1Bb1, Vip2Ba1	1	Lepidoptera	Cry-positive	6614	6326779	222	146007	11216	34.8	Bacillus Genetic Stock Centre
	187	NRRL 23135	PRJNA395643	B. thuringiensis	medellin	1460	2	Cry20Aa1, Cry20Ba1, Cry20-like, Cry29Aa1, Cry30Aa1, Cry4Ca1, Cyt1Ab1, Cyt1Ca1, Cyt2Bc1		4	Diptera	Cry-positive	7011	7023735	501	75660	4874	34.6	Agricultural Research Service Culture Collection (NRRL)
	188	BGSC 4Q1	PRJNA395643	B. thuringiensis	israelensis	16	2	Cry10Aa4, Cry11Aa3, Cry11Bb2, Cry4Ba5, Cry60Aa3, Cry60Ba3, Cyt1Aa1, Cyt1Ca1			Diptera	Cry-positive	6792	6567139	556	58358	3650	34.9	Bacillus Genetic Stock Centre
	190	Buibui	PRJNA395643	B. thuringiensis	japonensis	1441	2	Cry8Ca1, Cry8Db1			Coleoptera	Cry-positive	6341	6332513	189	232845	11524	34.7	from Dr Neil Crickmore, Univ of Sussex
	191	NRRL B23150	PRJNA395643	B. thuringiensis	higo	1463	2	Cry19Ba1, Cry20Ba1		3	Diptera	Cry-positive	6296	6063286	421	56150	5086	35.1	Agricultural Research Service Culture Collection (NRRL)
	193	NRRL B-18679	PRJNA395643	B. thuringiensis	sotto	1461	5	Cry14Aa1, Cry21Aa2, Cry34Aa4, Cry35Aa4, Cry38Aa1		1	Coleptera (14,34,35,38) /nematoda (Cry21)	Cry-positive	6029	5863735	349	178390	6029	35.3	NRRL patent collection- synomyn Bt PS80JJ1
	194	strain 62	PRJNA395643	B. thuringiensis	japonensis?	1442	2	Cry8Ia1, Cry8-like		2	Coleoptera	Cry-positive	6088	6040032	167	176580	16663	34.9	from Dr Neil Crickmore, Univ of Sussex
	195	BGSC 4K1	PRJNA395643	B. thuringiensis	morrisoni	23	2	Cry1Ab18, Cry1Bb1, Cry1Bd2, Cry1Fb4, Cry1Hb1, Cry1Ib9, Cry1Id1, Cry1Ja1, Cry1Ka1, Cry2Ad1	Vip1Ba2, Vip1Ca1, Vip2Ac1, Vip3Af1		Lepidoptera	Cry-positive	6496	6399154	308	81242	6801	34.9	Bacillus Genetic Stock Centre
	213	PG 14	PRJNA395643	B. thuringiensis	morrisoni	257	2	Cry10Aa4, Cry11Aa3, Cyt1Aa1, Cyt1Ca1, Cyt2Ba1		4	Diptera	Cry-positive	6135	5920950	219	188246	14202	34.9	from Prof B. Federici, UC Riverside
	216	NRRL B-23141	PRJNA395643	B. thuringiensis	jegesthan	1462	2	Cry11Ba1, Cry20Aa1, Cry24Aa1, Cry30Ca2, Cry44Aa, Cry4Ba5, Cry4Cb2, Cry57Aa1, Cry60Aa1, Cry60Ba3, Cyt2Bb1			Diptera	Cry-positive	6624	6323433	313	139611	6263	34.8	Agricultural Research Service Culture Collection (NRRL)
	224	4CC1	PRJNA395643	B. thuringiensis	pulsiensis	110	1	Cry8Ia1, Cry8-like		3	Coleoptera	Cry-positive	6186	6010481	239	978616	14204	34.9	Bacillus Genetic Stock Centre
	225	BT 10792	CM000753.1	B. thuringiensis	berliner	10	2	Cry1Ab9, Cry1Ba5	Vip1Ba2		Lepidoptera	Cry-positive	6534	6260142	1	-	-	34.7
	239	BT IBL 200	CM000758.1	B. thuringiensis	israelensis-like	240	2	Cry11Bb, Cry1Ab18, Cry1Bb1, Cry1Da2, Cry1Hb1, Cry1Id1, Cry1Ja1, Cry2Ad1, Cry8Aa1	Vip1Ba2, Vip1Ca1, Vip2Ac1, Vip3Af1	3	invert generalist: Diptera+Lepidoptera+ Coleoptera	Cry-positive	6745	6731790	1	-	-	34.4
	240	BT IBL 4222	CM000759.1	B. thuringiensis	israelensis-like	16	2	Cry10Aa4, Cry11Aa3, Cry60Aa3, Cry60Ba3, Cyt1Aa1, Cyt1Ca1, Cyt2Ba1			Diptera	Cry-positive	6823	6612432	1	-	-	34.6
	241	BT BGSC 4AW1	CM000754.1	B. thuringiensis	andalousiensis	-	1	Cry41Ba2, Cry66Aa2		2	Unknown: parasporins (41/66)	Cry-positive	5849	5488844	1	-	-	35
	242	BT BGSC 4BD1	CM000756.1	B. thuringiensis	huazhongensis	253	2	Cry1Ac9		2	Lepidoptera	Cry-positive	6141	6231196	1	-	-	34.5
	243	BT T03a001	CM000751.1	B. thuringiensis	kurstaki	8	2	Cry1Ac9			Lepidoptera	Cry-positive	5821	5527568	1	-	-	34.8
	244	BT BGSC 4AJ1	CM000752.1	B. thuringiensis	monterrey	107	1	Cry7Ab4		1	Lepidoptera	Cry-positive	6686	6489024	1	-	-	34.5
	245	BT t13001	CM000750.1	B. thuringiensis	pakistani	17	2	Cry21Ba2-like, Cry5Ab1, Cry5Ca2, Cry5Da2, Cry5Ea2, Cry65Aa2		1	Nematode + parasporin like Cry 65	Cry-positive	6084	6037513	1	-	-	34.6
	246	BT BGSC 4BA1	CM000755.1	B. thuringiensis	pondicheriensis	112	1					Cry-negative	6372	6031475	1	-	-	34.8
	247	BT BGSC 4CC1	CM000757.1	B. thuringiensis	pulsiensis	110	1	Cry8Ia1, Cry8-like			Coleoptera	Cry-positive	6179	6002603	1	-	-	34.8
	248	BT T04001	CM000749.1	B. thuringiensis	sotto	-	2	Cry1Aa9			Lepidoptera	Cry-positive	6448	6107746	1	-	-	34.6
	249	BT T01001	CM000748.1	B. thuringiensis	thuringiensis	10	2	Cry1Ab9, Cry1Ba5	Vip1Bb1		Lepidoptera	Cry-positive	6605	6323123	1	-	-	34.7
	250	BT BGSC 4Y1	CM000746.1	B. thuringiensis	tochigiensis	104	1	Cry61Aa3, Cry67Aa2, Cry7Ba1, Cry7Ca1, Cry7Ea3, Cry7Fa2		1	Coleoptera	Cry-positive	5973	5625906	1	-	-	34.8
	251	BT T01-328	ARXZ00000000.2	B. thuringiensis		138	2	Cry2Aa9, Cry2Ab3, Cry8Aa1	Vip1Ba2, Vip1Ca1, Vip3Ag4		Lepidoptera	Cry-positive	6792	6660331	4447	2549	426	34.6
	252	BT ATCC 35646	AAJM00000000.1	B. thuringiensis	israelensis	-	2	Cry60Aa3, Cry60Ba3			Diptera	Cry-positive	6023	5880839	866	10497	1963	35
	261	BA 3166	NZ_ANFG00000000.1	B. anthracis		1	1					B. anthracis	5939	5505136	5	4480662	181821	35.2
	262	BA A0174	NZ_ABLT00000000.1	B. anthracis		1	1					B. anthracis	5740	5291908	60	155716	21448	35.2
	263	BA A0193	NZ_ABKF00000000.1	B. anthracis		1	1					B. anthracis	5830	5392880	60	170206	37472	35.1
	264	BA A0389	NZ_ABLB00000000.1	B. anthracis		1	1					B. anthracis	5864	5420403	68	146699	22342	35.2
	265	BA A0442	NZ_ABKG00000000.1	B. anthracis		3	1					B. anthracis	5806	5374836	46	218283	32748	35.2
	266	BA A0465	NZ_ABLH00000000.1	B. anthracis		3	1					B. anthracis	5856	5407149	57	182151	28578	35.2
	267	BA A0488	NZ_ABJC00000000.1	B. anthracis		1	1					B. anthracis	5817	5392168	63	151690	24465	35.2
	268	BA A1055	NZ_AAEO01000033.3	B. anthracis		1	1					B. anthracis	5757	5370618	42	263928	51443	35.3
	269	BA Australia 94	NZ_AAES01000044.3	B. anthracis	australia	1	1					B. anthracis	5937	5504562	49	240598	52288	35.2
	270	BA BF-1	AMDT01000001.1	B. anthracis		3	1					B. anthracis	5920	5434529	56	331325	27512	35.1
	271	BA CNEVA-9066	NZ_AAEN01000027.3	B. anthracis		3	1					B. anthracis	5929	5488676	30	277207	95646	35.2
	272	BA Carbosap	NZ_ANAO00000000.	B. anthracis	carbosap	1	1					B. anthracis	5887	5402970	21	1198247	59418	35.1
	274	BA Heroin Ba4599	NZ_AGQP00000000.1	B. anthracis	heroin	1	1					B. anthracis	5928	5468377	46	222250	47037	35.1
	275	BA KrugerB	NZ_AAEQ00000000.1	B. anthracis	kruger	3	1					B. anthracis	5918	5470007	64	286973	33188	35.1
	278	BA Tsiankovskii-I	NZ_ABDN00000000.2	B. anthracis	tsiankovskii	1	1					B. anthracis	5870	5504728	56	223714	33124	35.2
	279	BA UR-1	ALNY00000000.1	B. anthracis		1	1					B. anthracis	5932	5446610	109	112260	17217	35.1
	280	BA Vollum	CP007666.1	B. anthracis	vollum	1	1					B. anthracis	5931	5488459	52	382062	51197	35.2
	283	BC B4264	CP001176.1	B. cereus		89	2					Cry-negative	5628	5419036	1	-	-	35.3
	284	BC F65185	CM000736.1	B. cereus		168	2					Cry-negative	6168	6133179	1	-	-	34.6
	285	BC 03BB102	CP009318.1	B. cereus		11	1					Cry-negative	5675	5269628	1	-	-	35.4
	286	BC AH187	CP001177.1	B. cereus		26	1					Cry-negative	5567	5269030	1	-	-	35.6
	287	BC AH820	CP001283.1	B. cereus		460	1					Cry-negative	5656	5302683	1	-	-	35.4
	288	BC ATCC10987	AE017194.1	B. cereus		32	1					Cry-negative	5524	5224283	1	-	-	35.6
	289	BC E33L	CP000001.1	B. cereus		908	1					Cry-negative	5649	5300915	1	-	-	35.4
	290	BC F0837/76	CP003187.1	B. cereus		75	1					Cry-negative	5544	5222906	1	-	-	35.4
	291	BC FRI-35	CP003747.1	B. cereus		90	1					Cry-negative	5416	5083176	1	-	-	35.6
	292	BC G9842	CP001186.1	B. cereus		56	2					Cry-negative	5675	5387334	1	-	-	35.3
	293	BC NC7401	AP007209.1	B. cereus		26	1					Cry-negative	5525	5221581	1	-	-	35.6
	294	BC Q1	CP000227.1	B. cereus		266	1					Cry-negative	5481	5214195	1	-	-	35.6
	295	BC CI	CP001746.1	B. cereus	anthracis	935	1					Cry-negative	5522	5196054	1	-	-	35.4
	296	BC 172560W	CM000717.1	B. cereus		18	2					Cry-negative	5913	5699545	1	-	-	34.7
	297	BC 95-8201	CM000727.1	B. cereus		145	1					Cry-negative	5958	5584055	1	-	-	35
	298	BC AH1271	CM000739.1	B. cereus		953	5					Cry-negative	5976	5656704	1	-	-	35
	299	BC AH1272	CM000740.1	B. cereus		932	3					Cry-negative	6024	5789540	1	-	-	35
	300	BC AH1273	CM000741.1	B. cereus		932	3					Cry-negative	6030	5790501	1	-	-	35
	301	BC AH603	CM000737.1	B. cereus		-	3	Cry31Aa6-like			Unknown (parasporin)	Cry-positive	5977	5799451	1	-	-	35
	302	BC AH621	CM000719.1	B. cereus	B. mycoides / B. weihenstephanensis	35	3			1		Candidate Cry toxin	5812	5674808	1	-	-	35.1
	303	BC AH676	CM000738.1	B. cereus		142	2					Cry-negative	5847	5594747	1	-	-	34.8
	304	BC ATCC10876	CM000715.1	B. cereus		33	2					Cry-negative	6067	5939023	1	-	-	34.7
	305	BC 4342	CM000721.1	B. cereus		38	1					Cry-negative	5608	5234797	1	-	-	35.1
	306	BC BDRD-Bcer4	CM000726.1	B. cereus		4	2					Cry-negative	5723	5397450	1	-	-	35
	307	BC BDRD-ST196	CM000725.1	B. cereus	B. mycoides / B. weihenstephanensis	196	3			2	Unknown	Candidate Cry toxin	5734	5576566	1	-	-	35
	308	BC BDRD-ST24	CM000723.1	B. cereus		24	2					Cry-negative	5769	5436173	1	-	-	35
	309	BC BDRD-ST26	CM000724.1	B. cereus		26	1					Cry-negative	5933	5568034	1	-	-	35.2
	310	BC BGSC 6E1	CM000716.1	B. cereus		108	1					Cry-negative	5951	5730178	1	-	-	34.8
	311	BC F	CM001787.1	B. cereus		120	1					Cry-negative	5596	5255772	1	-	-	34.9
	312	BC MM3	CM000718.1	B. cereus		126	5					Cry-negative	5806	5547057	1	-	-	35.1
	313	BC R309803	CM000720.1	B. cereus		74	ST74					Cry-negative	5851	5586253	1	-	-	35.2
	314	BC Rock1-15	CM000729.1	B. cereus		511	2					Cry-negative	6008	5766278	1	-	-	34.8
	315	BC Rock1-3	CM000728.1	B. cereus		111	4			1		Candidate Cry toxin	6045	5859854	1	-	-	34.8
	316	BC Rock3-28	CM000730.1	B. cereus		471	4					Cry-negative	5894	6041497	1	-	-	35
	317	BC Rock3-29	CM000731.1	B. cereus		223	4					Cry-negative	6109	5878111	1	-	-	34.8
	318	BC Rock3-42	CM000732.1	B. cereus		498	1					Cry-negative	5633	5202904	1	-	-	35.1
	320	BC Rock4-18	CM000735.1	B. cereus		505	4					Cry-negative	6043	5923634	1	-	-	34.9
	321	BC Rock4-2	CM000734.1	B. cereus		501	2			1		Candidate Cry toxin	5961	5769987	1	-	-	34.7
	322	BC m1293	CM000714.1	B. cereus		45	1					Cry-negative	5585	5269725	1	-	-	35.2
	323	BC mm1550	NZ_CM000722.1	B. cereus		46	2					Cry-negative	5553	5246493	1	-	-	35
	324	BC 03BB108	CP009641.1	B. cereus		62	1			2		Candidate Cry toxin	6206	5925780	66	218340	42470	34.9
	325	BC AH1134	NZ_ABDA00000000.2	B. cereus		1448	2					Cry-negative	6042	5908750	37	554099	53056	34.9
	326	BC AND1407	NZ_AHCM00000000.1	B. cereus		164	1					Cry-negative	5802	5498022	87	110604	22994	35.3
	327	BC B5-2	NZ_AHFW00000000.1	B. cereus		978	5					Cry-negative	6082	5798705	63	302090	51910	35.1
	328	BC BAG1O-1	NZ_AHCN00000000.1	B. cereus		934	3			1		Candidate Cry toxin	6046	5992936	67	207071	23310	35.2
	329	BC BAG1O-2	NZ_AHCO00000000.1	B. cereus		111	4					Cry-negative	5801	5568148	59	199561	30124	35.1
	330	BC BAG1X1-1	NZ_AHCQ00000000.1	B. cereus		783	2			5		Candidate Cry toxin	6571	6531429	127	105805	16769	34.7
	331	BC BAG1X1-2	NZ_AHCR00000000.1	B. cereus		928	2					Cry-negative	6038	5849298	79	180308	23694	35
	332	BC BAG1X1-3	NZ_AHCS00000000.1	B. cereus		934	3					Cry-negative	6072	5995381	69	212869	28073	35.1
	333	BC BAG1X2-1	NZ_AHCT00000000.1	B. cereus		783	2			1		Candidate Cry toxin	6573	6523761	121	123393	18104	34.6
	334	BC BAG1X2-2	NZ_AHCU00000000.1	B. cereus		783	2			1		Candidate Cry toxin	6879	6770654	81	197461	31230	34.7
	335	BC BAG1X2-3	NZ_AHCV00000000.1	B. cereus		783	2					Cry-negative	6489	6480968	76	197332	27030	34.7
	336	BC BAG2O-1	NZ_AHCW00000000.1	B. cereus		783	2			1		Candidate Cry toxin	6718	6656924	79	211304	34108	34.7
	337	BC BAG2O-3	NZ_AHCY00000000.1	B. cereus		746	5					Cry-negative	6044	5771949	62	273806	37814	35
	338	BC BAG2X1-1	NZ_AHCZ00000000.1	B. cereus		723	Ungrouped-3-4			1		Candidate Cry toxin	5246	5109238	75	152067	25236	35.3
	339	BC BAG2X1-2	NZ_AHDA00000000.1	B. cereus		976	5					Cry-negative	5894	5524604	49	246347	43132	35.2
	340	BC BAG2X1-3	NZ_AHDB00000000.1	B. cereus		947	Ungrouped-3-4					Cry-negative	5291	5191991	88	148357	17338	35.3
	341	BC BAG3O-1	NZ_AHFV00000000.1	B. cereus		946	5					Cry-negative	6107	5814221	53	215079	44841	35
	342	BC BAG3O-2	NZ_AHDC00000000.1	B. cereus		959	2					Cry-negative	5992	5765165	67	215437	34087	34.9
	343	BC BAG3X2-1	NZ_AHDD00000000.1	B. cereus		1449	3					Cry-negative	5813	5613093	71	338529	28135	35.3
	344	BC BAG3X2-2	NZ_AHDE00000000.1	B. cereus		8	2			1		Candidate Cry toxin	5951	5777232	60	208518	37740	34.9
	345	BC BAG4O-1	NZ_AHDF00000000.1	B. cereus		959	2					Cry-negative	5838	5634333	63	249928	48414	35
	346	BC BAG4X12-1	NZ_AHDG00000000.1	B. cereus		506	2			1		Candidate Cry toxin	5852	5784472	65	206067	33574	34.8
	347	BC BAG4X2-1	NZ_AHDG00000000.1	B. cereus		223	4					Cry-negative	5898	5652243	63	230967	40797	35
	348	BC BAG5O-1	NZ_AHDI00000000.1	B. cereus		973	4					Cry-negative	6045	5819432	52	305285	43794	35.1
	349	BC BAG5X1-1	NZ_AHDJ00000000.1	B. cereus	B. weihenstephanensis	1450	3					Cry-negative	5581	5540116	85	146551	22710	35.2
	350	BC BAG5X12-1	NZ_AHDK00000000.1	B. cereus		506	2					Cry-negative	5852	5665192	49	202871	34651	34.9
	351	BC BAG5X2-1	NZ_AHDL00000000.1	B. cereus		949	5			3		Candidate Cry toxin	6018	5777536	76	167261	23253	35.2
	352	BC BAG6O-1	NZ_AHDM00000000.1	B. cereus		223	4			1		Candidate Cry toxin	6058	5828484	63	210618	34719	35
	353	BC BAG6O-2	NZ_AHDN00000000.1	B. cereus	B. weihenstephanensis	977	3			1		Candidate Cry toxin	5790	5718373	90	138078	20556	35.2
	354	BC BAG6X1-1	NZ_AHDO00000000.1	B. cereus		733	5					Cry-negative	5882	5518921	63	147985	36186	35.3
	355	BC BAG6X1-2	NZ_AHDP00000000.1	B. cereus		1451	3			1		Candidate Cry toxin	5229	5100477	41	214714	58426	35.5
	356	BC BMG1.7	NZ_AHDQ00000000.1	B. cereus		8	2	Cry1Ac5, Cry1Ia2, Cry2Aa9	Vip3A		Lepidoptera	Cry-positive	6378	6394988	135	118753	15410	34.8
	357	BC BtB2-4	NZ_AHDR00000000.1	B. cereus	B. mycoides / B. weihenstephanensis	410	3					Cry-negative	5820	5607601	53	273459	52668	35.4
	358	BC CER057	NZ_AHDS00000000.1	B. cereus	B. mycoides / B. weihenstephanensis	410	3					Cry-negative	5784	5561621	57	188640	41151	35.3
	359	BC CER074	NZ_AHDT00000000.1	B. cereus	B. mycoides / B. weihenstephanensis	410	3					Cry-negative	5781	5570278	48	274853	53159	35.3
	360	BC G9241	NZ_CP009590.1	B. cereus		-	1		Vip1Ba2	1		Candidate Cry toxin	5884	5934942	207	93868	9718	35.2
	362	BC H3081.97	NZ_ABDL00000000.2	B. cereus		144	1					Cry-negative	5363	5157777	80	172748	17526	35.3
	363	BC HD73	NZ_AHDU00000000.1	B. cereus		8	2					Cry-negative	5966	5772127	114	131474	16580	35
	364	BC HuA2-1	NZ_AHDV00000000.	B. cereus		914	3	Cry31Aa6-like		1	parasporin	Cry-positive	6310	6396969	71	199286	30762	35.1
	365	BC HuA2-3	NZ_AHDW00000000.1	B. cereus		223	4					Cry-negative	5919	5681134	52	351711	51574	35.1
	366	BC HuA2-4	NZ_AHDW00000000.1	B. cereus		286	3			1		Candidate Cry toxin	5845	5645027	57	212310	36942	35.3
	367	BC HuA2-9	NZ_AHDY00000000.1	B. cereus		1452	3	Cry31Aa6-like		2	parasporin	Cry-positive	5890	5787866	54	295569	38364	35.2
	368	BC HuA3-9	NZ_AHDZ00000000.1	B. cereus		916	3	Cry31Aa6-like		2	parasporin	Cry-positive	6246	6154119	101	158601	25338	35.1
	369	BC HuA4-10	NZ_AHEA00000000.1	B. cereus		952	3					Cry-negative	5861	5761566	62	235140	48308	35.2
	370	BC HuB1-1	NZ_AHEB00000000.1	B. cereus		968	2			1		Candidate Cry toxin	5901	5694837	48	268979	37353	35
	371	BC HuB13-1	NZ_AHEC00000000.1	B. cereus		8	2	Cry1Ac11, Cry1Ia2, Cry2Aa9	Vip3A		Lepidoptera	Cry-positive	6565	6599708	151	96089	15332	34.8
	372	BC HuB2-9	NZ_AHED00000000.1	B. cereus		223	4					Cry-negative	5912	5691579	64	165564	46608	35.1
	373	BC HuB4-10	NZ_AHEE00000000.1	B. cereus		665	4			1		Candidate Cry toxin	5841	5588054	53	263444	39267	35.1
	374	BC HuB4-4	NZ_AHEF00000000.1	B. cereus		197	2	Cry27Aa1		7	Diptera (Cry27)	Cry-positive	6505	6409465	115	95102	19633	34.8
	375	BC HuB5-5	NZ_AHEG00000000.1	B. cereus		72	4					Cry-negative	5963	5731874	63	198109	37679	35.1
	376	BC IS075	NZ_AHCH00000000.2	B. cereus		26	1					Cry-negative	6076	5804380	57	203064	38206	35.2
	377	BC IS195	NZ_AHEH00000000.1	B. cereus		26	1					Cry-negative	6086	5792474	79	148673	28568	35.2
	378	BC IS845/00	NZ_AHEI00000000.1	B. cereus		26	1					Cry-negative	6080	5781148	78	155226	29181	35.2
	379	BC ISP2954	NZ_AHEJ00000000.1	B. cereus		8	2	Cry1Ab9, Cry1Ia2, Cry2Aa9, Cry2Ab3	Vip3A		Lepidoptera	Cry-positive	6564	6646514	138	122850	17093	34.8
	380	BC ISP3191	NZ_AHEK00000000.1	B. cereus		1453	1					Cry-negative	5692	5309183	44	420576	37944	35.2
	381	BC K-5975c	NZ_AHEL00000000.1	B. cereus		23	2		Sip1A	1		Candidate Cry toxin	6275	6248515	80	153703	32226	34.8
	382	BC LCT-BC244	NZ_AJGQ00000000.1	B. cereus		975	1					Cry-negative	5495	5109271	39	384691	73713	35.4
	383	BC MC118	NZ_AHEM00000000.1	B. cereus		1012	3					Cry-negative	5650	5584023	204	62991	8150	35.2
	384	BC MC67	NZ_AHEN00000000.1	B. cereus		1012	3					Cry-negative	5691	5702115	80	194866	30093	35.3
	385	BC MSX-A1	NZ_AHEO00000000.1	B. cereus		230	2			6		Candidate Cry toxin	6188	5981055	91	142085	25234	34.9
	386	BC MSX-A12	NZ_AHEP00000000.1	B. cereus		26	1					Cry-negative	5996	5665473	118	115971	17413	35.2
	387	BC MSX-D12	NZ_AHEQ00000000.1	B. cereus		938	1					Cry-negative	5918	5558440	58	240397	38656	35.2
	388	BC NVH0597-99	NZ_ABDK00000000.2	B. cereus		76	1					Cry-negative	5695	5348704	71	213404	36902	35.3
	389	BC SJ1	NZ_ADFM00000000.1	B. cereus		267	1					Cry-negative	5496	5156400	254	73258	13950	35.4
	390	BC TIAC219	NZ_AHCJ00000000.1	B. cereus		257	2		Sip1A, Vip1A, Vip1Da1, Vip2A, Vip2Ba1	2	Unknown	Candidate Cry toxin	6722	6671480	128	170505	16582	34.7
	391	BC VD014	NZ_AHER00000000.1	B. cereus		922	2					Cry-negative	6131	6129787	66	222533	32982	34.7
	392	BC VD021	NZ_AHES00000000.1	B. cereus		448	3			2		Candidate Cry toxin	6128	5998316	88	145584	27042	35.1
	393	BC VD022	NZ_AHCK00000000.1	B. cereus		257	2		Sip1A, Vip1A, Vip2A			Cry-negative, Vip-positive	6715	6651469	92	187899	25720	34.7
	395	BC VD048	NZ_AHEU00000000.1	B. cereus	B. mycoides / B. weihenstephanensis	321	3			5		Candidate Cry toxin	6036	5975635	62	196927	37406	35.2
	396	BC VD078	NZ_AHEV00000000.1	B. cereus	B. mycoides / B. weihenstephanensis	1455	3	Cry41Ba2		1	Unknown (parasporin)	Cry-positive	6147	6048642	65	302209	37313	35
	397	BC VD102	NZ_AHEW00000000.1	B. cereus		1443	1					Cry-negative	6037	5704972	52	377773	49831	35.2
	398	BC VD107	NZ_AHEX00000000.1	B. cereus		1456	3					Cry-negative	5322	5319054	74	185397	25455	35.3
	399	BC VD115	NZ_AHEY00000000.1	B. cereus		1457	4			1		Candidate Cry toxin	6545	6389631	82	199960	24440	34.9
	400	BC VD118	NZ_AHEZ00000000.1	B. cereus		664	3					Cry-negative	5643	5686244	71	208272	29273	35.3
	401	BC VD131	NZ_AHFA00000000.1	B. cereus		278	4			1		Candidate Cry toxin	6138	6070801	56	208425	42522	34.9
	402	BC VD133	NZ_AHFB00000000.1	B. cereus		960	2	Cyt2Aa1		4	Diptera (cyt)	Cry-positive	6387	6602468	200	102151	8435	35
	404	BC VD140	NZ_AHFD00000000.1	B. cereus		1063	2					Cry-negative	5850	5657298	65	185307	36136	34.9
	405	BC VD142	NZ_AHCL00000000.2	B. cereus		1444	3			3		Candidate Cry toxin	5880	5906422	123	95522	15729	35.2
	406	BC VD146	NZ_AHFE00000000.1	B. cereus	B. mycoides / B. weihenstephanensis	1445	3					Cry-negative	6144	6059536	76	206037	34767	35.1
	407	BC VD148	NZ_AHFF00000000.1	B. cereus		111	4			1		Candidate Cry toxin	5894	5683633	61	190720	27301	35.2
	408	BC VD154	NZ_AHFG00000000.1	B. cereus		17	2	Cry5Aa1, Cry5Ca2, Cry5Da2, Cry5Ea2, Cry65Aa2			Nematode + parasporin	Cry-positive	6122	6161831	118	140320	17608	35.1
	410	BC VD166	NZ_AHFI00000000.1	B. cereus		744	2					Cry-negative	6167	6093866	53	208284	49810	34.7
	411	BC VD169	NZ_AHFJ00000000.1	B. cereus		363	2					Cry-negative	5865	5859047	73	151706	29355	34.8
	412	BC VD184	NZ_AHFK00000000.1	B. cereus		1446	2			3		Candidate Cry toxin	6318	6281808	119	147783	16402	35.1
	413	BC VD196	NZ_AHFL00000000.1	B. cereus		964	2			5		Candidate Cry toxin	6239	6262705	108	237344	14494	35
	414	BC VD200	NZ_AHFM00000000.1	B. cereus		1458	2			1		Candidate Cry toxin	6050	6087340	133	148229	12892	34.9
	415	BC VD214	NZ_AHFN00000000.1	B. cereus		223	4					Cry-negative	5919	5645875	62	230941	34048	35
	417	BC VDM019	NZ_AHFO00000000.	B. cereus	B. mycoides / B. weihenstephanensis	624	3			1	Unknown	Candidate Cry toxin	6102	5946053	74	280500	27531	35.1
	419	BC VDM022	NZ_AHFP00000000.1	B. cereus	B. mycoides / B. weihenstephanensis	222	3	Cry32Aa1-like, Cry41Aa1-like		1	Lepidoptera (Cry 32a) & parasporin	Cry-positive	6116	6110224	113	260018	15609	35.2
	420	BCVDM034	NZ_AHFQ00000000.1	B. cereus	B. mycoides / B. weihenstephanensis	670	3			2		Candidate Cry toxin	5944	5894147	72	181842	26336	35.2
	421	BC VDM053	NZ_AHFR00000000.1	B. cereus		1447	3					Cry-negative	6122	6052171	76	191087	21954	35.2
	422	BC VDM062	NZ_AHFS00000000.1	B. cereus	B. mycoides / B. weihenstephanensis	670	3			2		Candidate Cry toxin	5996	5926565	57	295499	34526	35.2
	423	BC W	NZ_ABCZ00000000.2	B. cereus		1459	1					Cry-negative	5552	5240573	102	256990	36817	35.5
	424	BC Schrouff	NZ_AHCI00000000.1	B. cereus	schrouff	1454	2					Cry-negative	6379	6333646	80	211530	27784	34.7
	a	The accession number refers to the sequence identifier in the NCBI repository
	b	Indicates the species from the B. cereus complex reported in the NCBI record
	c	Determined using definitions from http://pubmlst.org/bcereus/ and the mlst program (https://github.com/tseemann/mlst). "Novel ST" indicates the presence of MLST alleles absent from the pubMLST database. "Untypable" indicates the truncation of at least one MLST allele, preventing typing.
	d	As defined in Raymond et al. (2010) PLOS Pathogens 6(5): e1000905. https://doi.org/10.1371/journal.ppat.1000905
	e	Prediction were made using the BtToxin_scanner software. Possible uncharacterised novel candidate toxins were defined as BtToxin_scanner hits with <45% protein sequence homology with known insecticidal toxins but a insecticidal-related hit after a blastp (protein-protein BLAST) against the non-redundant protein database in NCBI.
	f	See methods for more information on the determination of pan-genome and gene contents
