# Supplementary material for: Lineage‐specific plasmid acquisition and the evolution of specialized pathogens in Bacillus thuringiensis and the Bacillus cereus group
Source: Mol Ecol. 2018 Apr 2;27(7):1524–40. doi: 10.1111/mec.14546 (PMC5947300; doi:10.1111/mec.14546)
Supplement: Supplementary file 6 [file MEC-27-1524-s006.xlsx]

## Sheet: Sheet1
	Table S2. Assembly statistics for bacterial and plasmid genomes sequenced in this study.
	Identifier	Isolate/plasmid name	Bt serovar	Number of contigs	Total assembled length	Maximum contig size (bp)	Mean contig size (bp)	N50 contig length (L50)	N90 contig length (L90)	N95 contig length (L95)	%GC
	Bacterial whole genome
	174	BGSC 4C3	alesti	680	5943935	1490544	8742	392181	30783	1995	35.1
	175	BGSC 4M3	darmstadiensis	955	5726829	110904	5997	17274	2904	1554	35
	176	BGSC 4I4	entomocidus	447	6142952	224980	13743	40958	10252	5107	34.9
	177	BGSC 4B2	finitimus	666	5564896	239373	8356	24124	3720	2305	35.2
	178	BGSC 4G4	galleria	258	5875108	376806	22772	54627	14752	8812	35
	179	BGSC 4W1	kumamtoensis	176	6533135	1331545	37121	264107	51351	24906	34.7
	180	7.1o	kurstaki	372	6474666	222923	17406	93437	12647	5738	34.7
	181	BGSC 4D1	kurstaki	536	6384415	219645	11912	84261	9528	4007	34.7
	182	BGSC 4U1	kyushuensis	159	6575434	1053815	41355	241173	43306	20832	34.8
	183	BGSC 4AA1	morrisoni	218	6057858	449970	27789	119587	25422	12609	34.9
	184	NRRL B23152	malaysiensis	573	5897532	220880	10293	31521	6561	3494	35.1
	185	BGSC 4E3	sotto	848	5693923	65426	6715	16362	3202	2042	34.9
	186	BGSC 4A3	thuringiensis	222	6326779	588988	28500	146007	23701	11216	34.8
	187	NRRL 23135	medellin	501	7023735	355401	14020	75660	9537	4874	34.6
	188	BGSC 4Q1	israelensis	556	6567139	303629	11812	58358	7679	3650	34.9
	190	Buibui	japonensis	189	6332513	736039	33506	232845	31634	11524	34.7
	191	NRRL B-23150	higo	421	6063286	235217	14403	56150	11446	5086	35.1
	193	NRRL B-18679	sotto	349	5863735	429989	16802	178390	18483	6029	35.3
	194	strain 62	japonensis?	167	6040032	461165	36168	176580	29004	16663	34.9
	195	BGSC 4K1	morrisoni	308	6399154	529539	20777	81242	16344	6801	34.9
	Purified plasmid genome
	197	pBGSC4J4	azawai-pacificus	69	465769	248209	6751	248209	10751	938	33.9
	198	pBGSC4C3	alesti	95	346866	71615	3652	55455	1303	598	34.8
	199	pBGSC4M3	darmstadiensis	54	354451	38393	6564	15837	3578	1615	33.1
	204	p71o	kurstaki	71	373436	46730	5260	12138	2097	1390	34.2
	205	pBGSC4D1	kurstaki	131	153363	46732	1171	8377	374	330	33.5
	215	pNRRL_B23150	higo	31	115933	27148	3740	14053	1172	661	34.8
	218	pStrain62	japonensis	110	285409	39877	2595	7306	1444	508	33.8
	221	pBGSC4D4	kurstaki	79	344629	71781	4363	28695	1498	777	33.8
	222	pBGSC4AJ1	monterrey	9	130349	50836	14484	29771	12062	12062	36.2
	223	pBt407	berliner	46	776602	501921	16883	501921	10247	3376	32.2
