# Supplementary material for: Lineage‐specific plasmid acquisition and the evolution of specialized pathogens in Bacillus thuringiensis and the Bacillus cereus group
Source: Mol Ecol. 2018 Apr 2;27(7):1524–40. doi: 10.1111/mec.14546 (PMC5947300; doi:10.1111/mec.14546)
Supplement: Supplementary file 7 [file MEC-27-1524-s007.xlsx]

## Sheet: Sheet1
	Table S3. List of 420 B. cereus group plasmid sequences used in this study. A total of 410 plasmid sequences were obtained from NCBI, whereas 10 additional plasmid were sequenced as part of this study
	Plasmid name	NCBI accession	Species of isolation	Strain of isolation	Strain in dataset?	Plasmid size (bp)	Number of genes detected	Predicted δ-endotoxin variants (Cry/Cyt) harboured (BtToxinScanner)	Predicted secreted toxin variants (Vip/Sip) harboured (BtToxinScanner)	Predicted chitinase variants harboured (BtToxinScanner)
	pBGSC4J4	This study (BioProject: PRJNA395643)	Bt	BGSC 4J4	No	465769	527	Yes	Yes
	pNRRL_B23150	This study (BioProject: PRJNA395643)	Bt	NRRL B23150	Yes	115933	144	Yes
	p71o	This study (BioProject: PRJNA395643)	Bt	7.1o	Yes	373436	441	Yes
	pBGSC4M3	This study (BioProject: PRJNA395643)	Bt	BGSC 4M3	Yes	354451	421	Yes
	pStrain62	This study (BioProject: PRJNA395643)	Bt	Strain 62	Yes	354451	346	Yes
	pBGSC4C3	This study (BioProject: PRJNA395643)	Bt	BGSC 4C3	Yes	346866	432	Yes
	pBGSC4D1	This study (BioProject: PRJNA395643)	Bt	BGSC 4D1	Yes	153363	175	Yes
	pBGSC4D4	This study (BioProject: PRJNA395643)	Bt	BGSC 4D4	No	344629	407	Yes
	pBGSC4AJ1	This study (BioProject: PRJNA395643)	Bt	BGSC 4AJ1	Yes	130349	208
	pBt407	This study (BioProject: PRJNA395643)	Bt	Bt 407	No	776602	1091
	pBC-Tim	AB083655.3	Bc	Tim-r01	No	8983	7
	pXO1_A0389	ABLB01000067.1	Ba	A0389	Yes	181197	182
	pXO2_A0389	ABLB01000068.1	Ba	A0389	Yes	94800	95
	pXO1_A2012	AE011190.1	Ba	A2012	No	181677	185
	pXO2_A2012	AE011191.1	Ba	A2012	No	94829	94
	pBClin15	AE016878.2	Bc	ATCC 14579	No	15274	21
	p10987	AE017195.1	Bc	ATCC 10987	Yes	208369	205
	pXO2_AmesAnc	AE017335.3	Ba	Ames Ancestor	No	94830	94
	pXO1_AmesAnc	AE017336.2	Ba	Ames Ancestor	No	181677	185
	pBMB2062	AF050161.1	Bt	YBT-1520	No	2062	9
	pXO1_1999	AF065404.1	Ba	Sterne	No	181654	189
	pXO2_1999	AF188935.1	Ba	Sterne	No	96231	98
	pBMB9741	AF202532.3	Bt	YBT-1520	No	6578	6
	pUIBI-1	AF516904.1	Bt	LBIT-113	No	4671	3
	pBtoxis	AL731825.1	Bt	4Q2-72	No	127923	104	Yes
	pXO2_BF1	AMDT01000056.1	Ba	BF-1	Yes	94741	100
	pNCcld	AP007210.1	Bc	NC7401	Yes	270082	234
	pNC1	AP007211.1	Bc	NC7401	Yes	47972	59
	pNC2	AP007212.1	Bc	NC7401	Yes	5436	7
	pNC3	AP007213.1	Bc	NC7401	Yes	3869	4
	pNC4	AP007214.1	Bc	NC7401	Yes	3091	1
	pKK1	AP014865.1	Bt	Pasteur Institute Standard	No	437451	338
	pKK2	AP014866.1	Bt	Pasteur Institute Standard	No	293217	272	Yes
	pKK3	AP014867.1	Bt	Pasteur Institute Standard	No	130548	116	Yes
	pKK4	AP014868.1	Bt	Pasteur Institute Standard	No	54355	51
	pKK5	AP014869.1	Bt	Pasteur Institute Standard	No	23773	29
	pKK6	AP014870.1	Bt	Pasteur Institute Standard	No	14827	21
	pKK7	AP014871.1	Bt	Pasteur Institute Standard	No	11769	17
	pKK8	AP014872.1	Bt	Pasteur Institute Standard	No	7812	5
	pDAN-involved	AY126018.1	Bt	C002	No	6909	6
	pTX14-2	AY138808.1	Bt	4Q2	No	6829	3
	pGI1	AY138809.1	Bt	H1.1	No	8254	8
	pBMBt1	AY822042.1	Bt	INTA 14-4	No	6700	5	Yes
	pXO1_52G	CM002396.1	Ba	52-G	No	181673	185
	pXO2_52G	CM002397.1	Ba	52-G	No	94805	95
	pXO1_9080G	CM002399.1	Ba	9080-G	No	181656	186
	pXO2_9080G	CM002400.1	Ba	9080-G	No	94815	96
	pXO1_8903G	CM002402.1	Ba	8903-G	No	181673	185
	pXO2_8903G	CM002403.1	Ba	8903-G	No	94780	95
	pXO2_Smith1013	CM002880.1	Ba	Smith1013	No	97502	100
	pXO1_A1075	CM003248.1	Ba	A1075	No	182638	185
	pXO2_A1075	CM003249.1	Ba	A1075	No	94940	95
	pXO1_20SD	CM003467.1	Ba	20SD	No	181362	184
	pXO2_20SD	CM003468.1	Ba	20SD	No	94764	95
	pXO1_3631_1C	CM003469.1	Ba	3631_1C	No	181623	183
	pK1_1	CM004500.1	Ba	K1	No	94590	94
	pK2_1	CM004501.1	Ba	K2	No	94560	95
	pE33L466	CP000040.1	Bc	E33L	Yes	466370	430			Yes
	pE33L5	CP000041.1	Bc	E33L	Yes	5108	4
	pE33L54	CP000042.1	Bc	E33L	Yes	53501	52
	pE33L8	CP000043.1	Bc	E33L	Yes	8191	7
	pE33L9	CP000044.1	Bc	E33L	Yes	9150	8
	pBT9727	CP000047.1	Bt	97-27	No	77112	82
	p239	CP000228.1	Bc	Q1	Yes	239246	219
	p53	CP000229.1	Bc	Q1	Yes	52766	68
	pALH1	CP000486.1	Bt	Al Hakam	No	55939	68
	pH308197_258	CP001166.1	Bc	H3081.97	Yes	258484	216
	pH308197_11	CP001167.1	Bc	H3081.97	Yes	11567	13
	pH308197_10	CP001168.1	Bc	H3081.97	Yes	10077	11
	pH308197_29	CP001169.1	Bc	H3081.97	Yes	29189	27
	pH308197_73	CP001170.1	Bc	H3081.97	Yes	72792	78
	pH308197_3	CP001171.1	Bc	H3081.97	Yes	3424	1
	pAH187_12	CP001178.1	Bc	AH187	Yes	12481	19
	pAH187_270	CP001179.1	Bc	AH187	Yes	270082	234
	pAH187_45	CP001180.1	Bc	AH187	Yes	45173	48
	pAH187_3	CP001181.1	Bc	AH187	Yes	3091	1
	pG9842_209	CP001187.1	Bc	G9842	Yes	209488	204
	pG9842_140	CP001188.1	Bc	G9842	Yes	140001	103
	pXO2_CDC684	CP001214.1	Ba	CDC684	No	94875	94
	pXO1_CDC684	CP001216.1	Ba	CDC684	No	181773	184
	pAH820_3	CP001284.1	Bc	AH820	Yes	3091	1
	pAH820_272	CP001285.1	Bc	AH820	Yes	272145	261
	pAH820_10	CP001286.1	Bc	AH820	Yes	10915	11
	p03BB102_179	CP001406.1	Bc	03BB102	Yes	179680	178
	pXO2_A0248	CP001597.1	Ba	A0248	No	94830	94
	pXO1_A0248	CP001599.1	Ba	A0248	No	181677	185
	pCI-XO1	CP001747.1	Bc	CI	Yes	181907	179
	pCI-XO2	CP001748.1	Bc	CI	Yes	94469	91
	pBAslCI14	CP001749.1	Bc	CI	Yes	14219	14
	pBMB171	CP001904.1	Bt	BMB171	No	312963	260
	pCT127	CP001908.1	Bt	CT-43	No	127885	128	Yes
	pCT14	CP001909.1	Bt	CT-43	No	14860	20
	pCT281	CP001910.1	Bt	CT-43	No	281231	266	Yes	Yes
	pCT51	CP001911.1	Bt	CT-43	No	51488	65
	pCT6880	CP001912.1	Bt	CT-43	No	6880	6
	pCT72	CP001913.1	Bt	CT-43	No	72074	71
	pCT8252	CP001914.1	Bt	CT-43	No	8252	10
	pCT83	CP001915.1	Bt	CT-43	No	83590	91
	pCT8513	CP001916.1	Bt	CT-43	No	8513	8
	pCT9547	CP001917.1	Bt	CT-43	No	9547	6
	pXO1_A16	CP001971.1	Ba	A16	No	181764	187
	pXO2_A16	CP001972.1	Ba	A16	No	94839	96
	pXO1_A16R	CP001975.1	Ba	A16R	No	181763	183
	pBAP1	CP002092.1	Ba	H9401	No	181700	186
	pBAP2	CP002093.1	Ba	H9401	No	94824	94
	pBMB165	CP002178.1	Bt	YBT-1765	No	77627	93
	pBMB0228	CP002486.1	Bt	YBT-1518	No	17706	19	Yes
	pBMB26	CP002509.1	Bt	YBT-020	No	187880	179	Yes
	pBMB28	CP002510.1	Bt	YBT-020	No	139013	127	Yes
	pF837_55	CP003188.1	Bc	F837/76	Yes	55304	66
	pF837_10	CP003189.1	Bc	F837/76	Yes	10288	9
	pMC8	CP003688.1	Bt	MC28	No	7826	5
	pMC54	CP003689.1	Bt	MC28	No	54484	68
	pMC95	CP003690.1	Bt	MC28	No	95433	79	Yes
	pMC183	CP003691.1	Bt	MC28	No	183210	184	Yes	Yes
	pMC189	CP003692.1	Bt	MC28	No	189702	164	Yes
	pMC319	CP003693.1	Bt	MC28	No	319710	260
	pMC429	CP003694.1	Bt	MC28	No	429674	370
	pFRI35_01	CP003748.1	Bc	FRI-35	Yes	218786	203
	pFRI35_02	CP003749.1	Bc	FRI-35	Yes	40993	33
	pFRI35_03	CP003750.1	Bc	FRI-35	Yes	36273	31
	pFRI35_04	CP003751.1	Bc	FRI-35	Yes	3091	1
	pHD771_01	CP003753.1	Bt	HD-771	No	171030	161
	pHD771_02	CP003754.1	Bt	HD-771	No	168999	165
	pHD771_03	CP003755.1	Bt	HD-771	No	69876	79	Yes
	pHD771_04	CP003756.1	Bt	HD-771	No	65470	66
	pHD771_05	CP003757.1	Bt	HD-771	No	45262	49
	pHD771_06	CP003758.1	Bt	HD-771	No	14056	11
	pHD771_07	CP003759.1	Bt	HD-771	No	9070	7
	pHD771_08	CP003760.1	Bt	HD-771	No	8574	10
	pHD798_01	CP003764.1	Bt	HD-798	No	349599	360
	pHD798_02	CP003765.1	Bt	HD-798	No	235425	201
	pHD798_03	CP003766.1	Bt	HD-798	No	224872	183	Yes
	pHD798_04	CP003767.1	Bt	HD-798	No	14935	22
	pHD798_05	CP003768.1	Bt	HD-798	No	7697	5
	pHD798_06	CP003769.1	Bt	HD-798	No	6824	3
	p_BTB_502p	CP003890.1	Bt	Bt407	No	501911	587
	p_BTB_78p	CP003891.1	Bt	Bt407	No	77895	73
	p_BTB_15p	CP003892.1	Bt	Bt407	No	15189	11
	p_BTB_8p	CP003893.1	Bt	Bt407	No	8240	10
	p_BTB_7p	CP003894.1	Bt	Bt407	No	7635	7
	p_BTB_6p	CP003895.1	Bt	Bt407	No	6880	6
	p_BTB_5p	CP003896.1	Bt	Bt407	No	5518	4
	p_BTB_2p	CP003897.1	Bt	Bt407	No	2062	3
	p_BTB_9p	CP003898.1	Bt	Bt407	No	8513	8
	pHT73	CP004070.1	Bt	HD73	Yes	77351	66	Yes
	pHT77	CP004071.1	Bt	HD73	Yes	76490	82
	pAW63	CP004072.1	Bt	HD73	Yes	71777	75
	pHT11	CP004073.1	Bt	HD73	Yes	11769	17
	pHT8_1	CP004074.1	Bt	HD73	Yes	8513	8
	pHT8_2	CP004075.1	Bt	HD73	Yes	8241	10
	pHT7	CP004076.1	Bt	HD73	Yes	7635	7
	pIS56-6	CP004124.1	Bt	IS5056	No	6880	5
	pIS56-8	CP004125.1	Bt	IS5056	No	8251	10
	pIS56-9	CP004126.1	Bt	IS5056	No	9671	7
	pIS56-11	CP004127.1	Bt	IS5056	No	11331	17
	pIS56-15	CP004128.1	Bt	IS5056	No	15185	11
	pIS56-16	CP004129.1	Bt	IS5056	No	16206	12
	pIS56-39	CP004130.1	Bt	IS5056	No	39749	40
	pIS56-63	CP004131.1	Bt	IS5056	No	63864	55	Yes
	pIS56-68	CP004132.1	Bt	IS5056	No	68616	68
	pIS56-85	CP004133.1	Bt	IS5056	No	85134	98
	pIS56-107	CP004134.1	Bt	IS5056	No	107431	111	Yes
	pIS56-233	CP004135.1	Bt	IS5056	No	233730	168
	pIS56-285	CP004136.1	Bt	IS5056	No	285459	266	Yes	Yes
	pIS56-328	CP004137.1	Bt	IS5056	No	328151	265		Yes
	pBMB422	CP004860.1	Bt	YBT-1520	No	422692	346	Yes
	pBMB293	CP004861.1	Bt	YBT-1520	No	293574	544	Yes	Yes
	pBMB53	CP004862.1	Bt	YBT-1520	No	53838	50
	pBMB11	CP004863.1	Bt	YBT-1520	No	11769	33
	pBMB8513	CP004864.1	Bt	YBT-1520	No	8513	24
	pBMB8240	CP004865.1	Bt	YBT-1520	No	8240	30
	pBMB7921	CP004866.1	Bt	YBT-1520	No	7921	17
	pBMB7635	CP004867.1	Bt	YBT-1520	No	7635	21
	pBMB94	CP004868.1	Bt	YBT-1520	No	94568	92	Yes
	pBMB67	CP004869.1	Bt	YBT-1520	No	67159	128
	pBMB46	CP004871.1	Bt	HD-1	No	46634	59
	pBMB64	CP004872.1	Bt	HD-1	No	64522	66
	pBMB65	CP004873.1	Bt	HD-1	No	65873	58	Yes
	pBMB74	CP004874.1	Bt	HD-1	No	74480	76
	pBMB95	CP004875.1	Bt	HD-1	No	95983	187	Yes
	pBMB299	CP004876.1	Bt	HD-1	No	299843	303	Yes	Yes
	pBMB431	CP004877.1	Bt	HD-1	No	431546	355	Yes
	pBMBLin15	CP004882.1	Bt	HD-1	No	14870	42
	pBMB14	CP004883.1	Bt	HD-1	No	14721	21
	pBMB0229	CP005936.1	Bt	YBT-1518	No	45206	43
	pBMB0230	CP005937.1	Bt	YBT-1518	No	49195	49
	pBMB0231	CP005938.1	Bt	YBT-1518	No	146276	145
	pBMB0232	CP005939.1	Bt	YBT-1518	No	171593	166
	pBMB0233	CP005940.1	Bt	YBT-1518	No	240661	255
	pXO1_SVA11	CP006743.1	Ba	SVA11	No	181793	186
	pXO2_SVA11	CP006744.1	Ba	SVA11	No	94758	98
	pBMB69	CP007613.1	Bt	YBT-1520	No	69416	58	Yes
	pBMB400	CP007616.1	Bt	YBT-1520	No	416210	342	Yes
	pXO2_Ba2000031021	CP007617.1	Ba	Ba2000031021	No	94756	93
	pVollum1	CP007664.1	Ba	Vollum	Yes	94889	98
	pVollum2	CP007665.1	Ba	Vollum	Yes	181831	192
	pBFV_1	CP007702.1	Ba	BFV	No	95214	95
	pBFV_2	CP007703.1	Ba	BFV	No	183088	187
	pXO1_HYU01	CP008847.1	Ba	HYU01	No	181894	184
	pXO2_HYU01	CP008848.1	Ba	HYU01	No	94732	96
	pD17	CP009299.1	Bc	D17	No	210673	208
	pTurkey32-1	CP009314.1	Ba	Turkey32	No	94807	93
	pTurkey32-2	CP009316.1	Ba	Turkey32	No	181760	189
	p03BB102	CP009317.1	Bc	03BB102	Yes	179680	178
	pPAK1_1	CP009324.1	Ba	PAK-1	No	181754	185
	pVollum1B_2	CP009326.1	Ba	Vollum 1B	No	94892	95
	pVollum1B_1	CP009327.1	Ba	Vollum 1B	No	181765	188
	pK3_2	CP009329.1	Ba	K3	No	94803	95
	pK3_1	CP009330.1	Ba	K3	No	181460	186
	pHD1011_3	CP009332.1	Bt	HD1011	No	82340	89
	pHD1011_4	CP009333.1	Bt	HD1011	No	69773	76
	pHD1011_2	CP009334.1	Bt	HD1011	No	349601	360
	pHD1011_1	CP009336.1	Bt	HD1011	No	358965	214
	pOhioACB_2	CP009339.1	Ba	Ohio ACB	No	94797	95
	pOhioACB_1	CP009340.1	Ba	Ohio ACB	No	181369	185
	pHD1002_7	CP009344.1	Bt	HD1002	No	6824	3
	pHD1002_6	CP009345.1	Bt	HD1002	No	7697	5
	pHD1002_5	CP009346.1	Bt	HD1002	No	14961	22
	pHD1002_3	CP009347.1	Bt	HD1002	No	235425	202
	pHD1002_2	CP009348.1	Bt	HD1002	No	349602	361
	pHD1002_1	CP009349.1	Bt	HD1002	No	359439	316	Yes
	pHD1002_4	CP009350.1	Bt	HD1002	No	107443	87	Yes
	pFM1	CP009368.1	Bc	FM1	No	402605	313
	pXO2_SK102	CP009462.1	Ba	SK-102	No	94884	94
	pXO1_SK102	CP009463.1	Ba	SK-102	No	180693	184
	pXO2_Pasteur	CP009475.1	Ba	Pasteur	No	94721	94
	pXO1_Sterne	CP009540.1	Ba	Sterne	No	181624	183
	pXO2_BA1015	CP009542.1	Ba	BA1015	No	94807	95
	pXO1_BA1015	CP009543.1	Ba	BA1015	No	181707	185
	pBFH_1	CP009589.1	Bc	G9241	Yes	52166	66
	pBC210	CP009591.1	Bc	G9241	Yes	209255	371
	pBCX01	CP009592.1	Bc	G9241	Yes	190860	370
	pBFC_1	CP009593.1	Bc	3a	No	7300	8
	pBFC_2	CP009594.1	Bc	3a	No	51531	69
	pBFC_3	CP009595.1	Bc	3a	No	312478	267
	pXO1_V770NP1R	CP009597.1	Ba	V770NP1R	No	181710	185
	pBFQ	CP009599.1	Bt	HD571	No	55939	68
	pBFR_3	CP009603.1	Bc	S2-8	No	51512	67
	pBFR_1	CP009604.1	Bc	S2-8	No	7300	8
	pBFR_2	CP009606.1	Bc	S2-8	No	312478	267
	pBGM	CP009627.1	Bc	ATCC 4342	No	36802	33
	pBFI_7	CP009634.1	Bc	03BB108	Yes	4898	6
	pBFI_6	CP009635.1	Bc	03BB108	Yes	9797	8
	pBFI_2	CP009636.1	Bc	03BB108	Yes	238933	210
	pBFI_5	CP009637.1	Bc	03BB108	Yes	42470	55
	pBFI_4	CP009638.1	Bc	03BB108	Yes	61862	75
	pBFI_1	CP009639.1	Bc	03BB108	Yes	281957	265
	pBFI_3	CP009640.1	Bc	03BB108	Yes	85879	85
	pBTZ_5	CP009645.1	Bt	BTZ	No	4920	3
	pBTZ_6	CP009646.1	Bt	BTZ	No	4602	5
	pBTZ_4	CP009647.1	Bt	BTZ	No	11902	7
	pBTZ_3	CP009648.1	Bt	BTZ	No	11903	8
	pBTZ_2	CP009649.1	Bt	BTZ	No	140953	118
	pBTZ_1	CP009650.1	Bt	BTZ	No	273588	274	Yes
	pXO2_RA3	CP009695.1	Ba	RA3	No	94740	95
	pXO1_RA3	CP009696.1	Ba	RA3	No	181920	187
	pXO2_BA1035	CP009698.1	Ba	BA1035	No	94767	97
	pXO1_BA1035	CP009699.1	Ba	BA1035	No	181892	185
	pBGN_3	CP009717.1	Bt	HD682	No	7243	8
	pBGN_2	CP009718.1	Bt	HD682	No	56203	68
	pBGN_1	CP009719.1	Bt	HD682	No	14648	13
	pXO2_2002013097	CP009900.1	Ba	2002013097	No	94747	95
	pXO1_2002013097	CP009901.1	Ba	2002013094	No	184436	189
	pBCN	CP009939.1	Bc	03BB87	No	52166	67
	pBCO_5	CP009965.1	Bc	E33L	Yes	4983	4
	pBCO_2	CP009966.1	Bc	E33L	Yes	53501	52
	pBCO_1	CP009967.1	Bc	E33L	Yes	465970	439			Yes
	pBCO_3	CP009969.1	Bc	E33L	Yes	9146	9
	pBCO_4	CP009970.1	Bc	E33L	Yes	7863	7
	pAMESBA1004_2	CP009979.1	Ba	Ames	No	94831	94
	pAMESBA1004_1	CP009980.1	Ba	Ames	No	181674	185
	pKur1	CP009998.1	Bt	HD-1	No	412022	338	Yes
	pKur2	CP009999.1	Bt	HD-1	No	317336	292	Yes	Yes
	pKur3	CP010000.1	Bt	HD-1	No	82528	89
	pKur4	CP010001.1	Bt	HD-1	No	82303	77
	pKur5	CP010002.1	Bt	HD-1	No	80285	81
	pKur6	CP010003.1	Bt	HD-1	No	69317	63	Yes
	pKur8	CP010004.1	Bt	HD-1	No	34150	29
	pKur7	CP010006.1	Bt	HD-1	No	46634	58
	pKur12	CP010007.1	Bt	HD-1	No	8513	7
	pKur14	CP010008.1	Bt	HD-1	No	2062	3
	pKur11	CP010009.1	Bt	HD-1	No	8279	9
	pKur10	CP010010.1	Bt	HD-1	No	14889	21
	pKur13	CP010011.1	Bt	HD-1	No	7635	7
	pKur9	CP010012.1	Bt	HD-1	No	18332	21
	p97-27	CP010087.1	Bt	97-27	No	76848	83
	pBMB426	CP010090.1	Bt	HD-29	No	426282	361	Yes
	pBMB267	CP010091.1	Bt	HD-29	No	267359	483	Yes	Yes
	pBMB126	CP010092.1	Bt	HD-29	No	126898	117	Yes
	pBMB71	CP010093.1	Bt	HD-29	No	71373	146
	pBMB55	CP010094.1	Bt	HD-29	No	55460	53
	pBMB47	CP010095.1	Bt	HD-29	No	46979	61
	pBMB12	CP010097.1	Bt	HD-29	No	12866	17
	pBMB7	CP010098.1	Bt	HD-29	No	10656	11
	pBMB8	CP010099.1	Bt	HD-29	No	8423	10
	pBTHD521-1	CP010107.1	Bt	HD521	No	7042	11
	pBTHD521-2	CP010108.1	Bt	HD521	No	49838	54
	pBTHD521-3	CP010109.1	Bt	HD521	No	71771	82
	pBTHD521-4	CP010110.1	Bt	HD521	No	71646	79
	pBTHD521-5	CP010111.1	Bt	HD521	No	253580	223	Yes
	pBTHD521-6	CP010112.1	Bt	HD521	No	314883	234
	pCanadian_2	CP010320.1	Ba	Canadian_bison	No	94810	95
	pCanadian_1	CP010321.1	Ba	Canadian_bison	No	181741	189
	pXO2_A0157	CP010343.1	Ba	A0157	No	94809	95
	pBMB232	CP010578.1	Bt	BGSC 4AA1	Yes	232994	203		Yes
	pBMB92	CP010579.1	Bt	BGSC 4AA1	Yes	92619	89
	pBMB76	CP010580.1	Bt	BGSC 4AA1	Yes	76979	80
	pBMB68	CP010581.1	Bt	BGSC 4AA1	Yes	68444	66
	pBMB51	CP010582.1	Bt	BGSC 4AA1	Yes	51723	29	Yes	Yes
	pBMB48	CP010583.1	Bt	BGSC 4AA1	Yes	4845	3
	pXO1_AmesA0462	CP010793.1	Ba	Ames A0462	No	181677	185
	pXO2_AmesA0462	CP010794.1	Ba	Ames A0462	No	94838	92
	pXO1_Pollino	CP010814.1	Ba	Pollino	No	181682	185
	pXO2_Pollino	CP010815.1	Ba	Pollino	No	94803	94
	pXO1_A1144	CP010853.1	Ba	A1144	No	181663	184
	pXO2_A1144	CP010854.1	Ba	A1144	No	95135	94
	pFORC13	CP011146.1	Bc	FORC_013	No	259749	230		Yes
	pRML04	CP011152.1	Bc	CMCC P0021	No	591110	458	Yes
	pRML05	CP011154.1	Bc	CMCC P0011	No	591112	457	Yes
	pRML01	CP011156.1	Bc	HN001	No	435420	360
	pRML02	CP011157.1	Bc	HN001	No	141238	142
	pYC1	CP011350.1	Bt	YC-10	No	761374	658	Yes	Yes
	pYC3	CP011351.1	Bt	YC-10	No	80704	80
	pYC4	CP011352.1	Bt	YC-10	No	46634	58
	pYC5	CP011353.1	Bt	YC-10	No	17063	11
	pYC6	CP011354.1	Bt	YC-10	No	8511	8
	pYC10	CP011355.1	Bt	YC-10	No	14894	19
	pYC11	CP011356.1	Bt	YC-10	No	7129	11
	pYC20	CP011357.1	Bt	YC-10	No	90519	105
	pYC2226	CP011358.1	Bt	YC-10	No	82300	77
	pHS18-1	CP012100.1	Bt	HS18-1	No	509170	445
	pHS18-2	CP012101.1	Bt	HS18-1	No	337579	321	Yes
	pHS18-3	CP012102.1	Bt	HS18-1	No	92085	85
	pHS18-4	CP012103.1	Bt	HS18-1	No	94695	88	Yes
	pHS18-5	CP012104.1	Bt	HS18-1	No	42726	59
	pHS18-6	CP012105.1	Bt	HS18-1	No	14336	9
	pHS18-7	CP012106.1	Bt	HS18-1	No	4669	6
	pHS18-8	CP012107.1	Bt	HS18-1	No	8287	8
	pHS18-9	CP012108.1	Bt	HS18-1	No	7386	5	Yes
	pNJW_35-36	CP012484.1	Bc	NJ-W	No	9032	8
	pNJW_32	CP012485.1	Bc	NJ-W	No	11744	14
	pNJW_37	CP012486.1	Bc	NJ-W	No	7703	9
	pXO1_Larissa	CP012520.1	Ba	Larissa	No	181658	185
	pXO2_Larissa	CP012521.1	Ba	Larissa	No	94752	94
	pBtXL6	CP013001.1	Bt	XL6	No	393620	348	Yes
	pYWC2-8-1	CP013056.1	Bt	YWC2-8	No	250706	235	Yes
	pYWC2-8-2	CP013057.1	Bt	YWC2-8	No	84491	79
	pYWC2-8-3	CP013058.1	Bt	YWC2-8	No	82531	87
	pYWC2-8-4	CP013059.1	Bt	YWC2-8	No	80699	81
	pYWC2-8-5	CP013060.1	Bt	YWC2-8	No	46634	59
	pYWC2-8-6	CP013061.1	Bt	YWC2-8	No	8512	8
	pCTC	CP013273.1	Bt	CTC	No	25529	33
	pXO1_Stendal	CP014177.1	Ba	Stendal	No	181677	185
	pXO2_Stendal	CP014178.1	Ba	Stendal	No	94830	94
	pBT1850636	CP014283.1	Bt	Bt185	No	635508	512
	pBT1850294	CP014284.1	Bt	Bt185	No	293705	274	Yes	Yes
	pBT1850055	CP014285.1	Bt	Bt185	No	55372	70
	pBT1850054	CP014286.1	Bt	Bt185	No	54205	72
	pBT1850042	CP014287.1	Bt	Bt185	No	41937	54
	pBT1850012	CP014288.1	Bt	Bt185	No	12487	13
	pBT1850046	CP014289.1	Bt	Bt185	No	46165	16
	pBT1850007	CP014290.1	Bt	Bt185	No	7486	5
	pHD120017	CP014848.1	Bt	HD12	No	17228	17
	pHD120038	CP014849.1	Bt	HD12	No	38333	56
	pHD120039	CP014850.1	Bt	HD12	No	39023	51
	pHD120112	CP014851.1	Bt	HD12	No	112429	103
	pHD120161	CP014852.1	Bt	HD12	No	161353	170	Yes
	pHD120345	CP014853.1	Bt	HD12	No	345196	277	Yes	Yes
	pBTBC1	CP015151.1	Bt	Bc601	No	14888	20
	pBTBC2	CP015152.1	Bt	Bc601	No	171171	167
	pBTBC3	CP015153.1	Bt	Bc601	No	42357	46
	pBTBC4	CP015154.1	Bt	Bc601	No	82417	84
	pBTBC5	CP015155.1	Bt	Bc601	No	83987	83
	pBTBC6	CP015156.1	Bt	Bc601	No	89350	81
	pBMB4227	CP015178.1	Bt	BGSC 4C1	No	4227	4
	pBMB57	CP015179.1	Bt	BGSC 4C1	No	57268	60
	pBMB9829	CP015181.1	Bt	BGSC 4C1	No	8208	11
	pBMB8291	CP015182.1	Bt	BGSC 4C1	No	8291	9
	p150790	CP015351.1	Bt	MYBT18246	No	150791	148
	p142098	CP015352.1	Bt	MYBT18246	No	142098	142
	p120510	CP015353.1	Bt	MYBT18246	No	120510	121
	p120416	CP015354.1	Bt	MYBT18246	No	120416	112	Yes
	p109822	CP015355.1	Bt	MYBT18246	No	109822	114
	p101287	CP015356.1	Bt	MYBT18246	No	101287	95
	p55166	CP015357.1	Bt	MYBT18246	No	55166	62
	p46701	CP015358.1	Bt	MYBT18246	No	46701	46
	p17175	CP015359.1	Bt	MYBT18246	No	17175	19
	p14456	CP015360.1	Bt	MYBT18246	No	14456	14
	p6330	CP015361.1	Bt	MYBT18246	No	6330	6
	pBCA2	CP015728.1	Bc	A1	No	70374	80
	pBCA3	CP015729.1	Bc	A1	No	11778	12
	pBCA1	CP015730.1	Bc	A1	No	300156	220
	pXO1_Tangail1	CP015777.1	Ba	Tangail1	No	181677	186
	pXO2_Tengail1	CP015778.1	Ba	Tengail1	No	94830	94
	pST7-1	CP016195.1	Bt	ST7	No	317818	274	Yes
	pST7-2	CP016196.1	Bt	ST7	No	149450	128
	pST7-3	CP016197.1	Bt	ST7	No	92610	81	Yes
	pST7-4	CP016198.1	Bt	ST7	No	60883	56	Yes
	pBTKNU07-01	CP016589.1	Bt	KNU-07	No	514994	451
	pBTKNU07-02	CP016590.1	Bt	KNU-07	No	293592	256	Yes
	pBMB2062-56	DQ185139.1	Bt	H56	No	2062	3
	pBMB2062-2	DQ185140.1	Bt	H2	No	2062	3
	pBMB2062-32	DQ185142.1	Bt	H32	No	2062	3
	pBMB2062-4ac	DQ185143.1	Bt	H4ac	No	2061	3
	pBMB175	DQ364061.1	Bt	YBT-1765	No	14841	21
	pCER270	DQ889676.1	Bc	AH187	Yes	270082	234
	pK1S1	EF406356.1	Bt	K1	No	5475	7
	pFR12	EU362917.1	Bt	INTA-FR7-4	No	12095	12
	pFR12.5	EU362918.1	Bt	INTA-FR7-4	No	12459	14
	pFR55	EU362919.1	Bt	INTA-FR7-4	No	55712	50
	pLVP1401	FR675941.1	Bc	VPC1401	No	56149	57
	pBMB0558	HM037272.1	Bt	CT-43	No	109464	114	Yes
	pXO1_95014	JANG01000027.1	Ba	95014	No	181628	202
	pBt1-3	JQ696952.1	Bt	1-3	No	11363	14
	pHD-3a3b	S49203.1	Bt	HD-3a3b	No	2058	3
	pBC16	U32369.1	Bc	-	-	4630	2
	pTX14-1	U67921.1	Bt	-	-	5415	3
	pTX14-3	X56204.1	Bt	BOE406	No	7649	5
	pGI3	Y11173.1	Bt	H1.1	No	11365	13

## Sheet: Sheet2
Locus	Sequence length	Genome position	Plasmid accession	Plasmid name	function	BtToxin Scanner result
fig|1386.458.peg.27829	2295	21205165	CP009317.1	p03BB102	anthrax toxin moiety, protective antigen, pagA formerly pag, plasmid pXO1, B. anthracis (M22589, P13423)				Vip1Ba2_len784
fig|1386.458.peg.28003	2130	21331621	CP009317.1	p03BB102	anthrax toxin moiety, protective antigen, pagA formerly pag, plasmid pXO1, B. anthracis (M22589, P13423)				Vip1Ba2_len784
fig|1386.458.peg.9986	2295	7799518	CP001406.1	p03BB102_179	anthrax toxin moiety, protective antigen, pagA formerly pag, plasmid pXO1, B. anthracis (M22589, P13423)				Vip1Ba2_len784
fig|1386.458.peg.9990	2295	7804354	CP001406.1	p03BB102_179	anthrax toxin moiety, protective antigen, pagA formerly pag, plasmid pXO1, B. anthracis (M22589, P13423)				Vip1Ba2_len784
fig|1386.458.peg.5818	1005	4589275	CP015356.1	p101287	hypothetical protein	Cry14-4_len316
fig|1386.458.peg.5848	1518	4615180	CP015356.1	p101287	P-hydroxybenzoate hydroxylase (EC 1.14.13.2)			metalloproteinase(Bmp1)_len893
fig|1386.458.peg.5667	1068	4481677	CP015355.1	p109822	hypothetical protein	Cry35Aa3_len385
fig|1386.458.peg.5668	1179	4482745	CP015355.1	p109822	hypothetical protein	Cry35Ab3_len383
fig|1386.458.peg.5567	2874	4409161	CP015354.1	p120416	Choline binding protein A	Cry31Aa6-like_len802
fig|1386.458.peg.5505	1173	4359952	CP015353.1	p120510	neutral protease			metalloproteinase(Bmp1)_len893
fig|1386.458.peg.5474	2313	4343038	CP015353.1	p120510	anthrax toxin moiety, protective antigen, pagA formerly pag, plasmid pXO1, B. anthracis (M22589, P13423)				Vip1Da1_len871
fig|1386.458.peg.5483	1149	4349467	CP015353.1	p120510	calmodulin sensitive adenylate cyclase, edema factor, cya, plasmid pXO1, B. anthracis (M23179, M24074)				Vip2Ba1_len451
fig|1386.458.peg.5139	1005	4100998	CP015351.1	p150790	hypothetical protein	Cry14-4_len316
fig|1386.458.peg.5124	1002	4090243	CP015351.1	p150790	hypothetical protein	Cry55Aa2_len362
fig|1386.458.peg.5256	852	4182547	CP015351.1	p150790	calmodulin sensitive adenylate cyclase, edema factor, cya, plasmid pXO1, B. anthracis (M23179, M24074)				Vip2Ba1_len451
fig|1386.458.peg.5968	858	4692031	CP015359.1	p17175	calmodulin sensitive adenylate cyclase, edema factor, cya, plasmid pXO1, B. anthracis (M23179, M24074)				Vip2Aa1_len462
fig|1386.458.peg.9693	1671	7580425	CP000228.1	p239	Zinc metalloproteinase precursor (EC 3.4.24.29) / aureolysin			metalloproteinase(Bmp1)_len893
fig|1386.458.peg.5882	1014	4634788	CP015357.1	p55166	P-hydroxybenzoate hydroxylase (EC 1.14.13.2)			metalloproteinase(Bmp1)_len893
fig|1386.458.peg.8927	1671	6954706	CP001179.1	pAH187_270	Zinc metalloproteinase precursor (EC 3.4.24.29) / aureolysin			metalloproteinase(Bmp1)_len893
fig|1386.458.peg.35002	2295	26552023	CP009980.1	pAMESBA1004_1	anthrax toxin moiety, protective antigen, pagA formerly pag, plasmid pXO1, B. anthracis (M22589, P13423)				Vip1Ba2_len784
fig|1386.458.peg.12840	2295	9939415	CP002092.1	pBAP1	anthrax toxin moiety, protective antigen, pagA formerly pag, plasmid pXO1, B. anthracis (M22589, P13423)				Vip1Ba2_len784
fig|1386.458.peg.7366	2241	5745598	DQ889679.1	pBC210	P-hydroxybenzoate hydroxylase (EC 1.14.13.2)			metalloproteinase(Bmp1)_len893
fig|1386.458.peg.32369	2241	24666691	CP009591.1	pBC210	P-hydroxybenzoate hydroxylase (EC 1.14.13.2)			metalloproteinase(Bmp1)_len893
fig|1386.458.peg.7237	2283	5644309	DQ889679.1	pBC210	anthrax toxin moiety, protective antigen, pagA formerly pag, plasmid pXO1, B. anthracis (M22589, P13423)				Vip1Ba2_len784
fig|1386.458.peg.32426	2283	24702034	CP009591.1	pBC210	anthrax toxin moiety, protective antigen, pagA formerly pag, plasmid pXO1, B. anthracis (M22589, P13423)				Vip1Ba2_len784
fig|1386.458.peg.7238	1530	5646592	DQ889679.1	pBC210	calmodulin sensitive adenylate cyclase, edema factor, cya, plasmid pXO1, B. anthracis (M23179, M24074)				Vip2Ba1_len451
fig|1386.458.peg.32427	1530	24704317	CP009591.1	pBC210	calmodulin sensitive adenylate cyclase, edema factor, cya, plasmid pXO1, B. anthracis (M23179, M24074)				Vip2Ba1_len451
fig|1386.458.peg.4173	1776	3319534	CP015730.1	pBCA1	Chitinase (EC 3.2.1.14)		enhancin_len742
fig|1386.458.peg.4100	2217	3251386	CP015730.1	pBCA1	anthrax toxin moiety, protective antigen, pagA formerly pag, plasmid pXO1, B. anthracis (M22589, P13423)				Vip1Ba2_len784
fig|1386.458.peg.34477	1542	26172913	CP009967.1	pBCO_1	enhancin family protein		enhancin_len742
fig|1386.458.peg.34690	786	26319067	CP009967.1	pBCO_1	enhancin family protein		enhancin_len742
fig|1386.458.peg.34691	225	26319853	CP009967.1	pBCO_1	enhancin family protein		enhancin_len742
fig|1386.458.peg.34414	2058	26137798	CP009967.1	pBCO_1	P-hydroxybenzoate hydroxylase (EC 1.14.13.2)			metalloproteinase(Bmp1)_len893
fig|1386.458.peg.34516	804	26197408	CP009967.1	pBCO_1	Zinc metalloproteinase precursor (EC 3.4.24.29) / aureolysin			metalloproteinase(Bmp1)_len893
fig|1386.458.peg.34692	1650	26320078	CP009967.1	pBCO_1	Bacillolysin (EC 3.4.24.28)			metalloproteinase(Bmp1)_len893
fig|1386.458.peg.34697	1671	26325061	CP009967.1	pBCO_1	Zinc metalloproteinase precursor (EC 3.4.24.29) / aureolysin			metalloproteinase(Bmp1)_len893
fig|1386.458.peg.25752	2241	19629190	CP009940.1	pBCX01	P-hydroxybenzoate hydroxylase (EC 1.14.13.2)			metalloproteinase(Bmp1)_len893
fig|1386.458.peg.25882	2283	19730047	CP009940.1	pBCX01	anthrax toxin moiety, protective antigen, pagA formerly pag, plasmid pXO1, B. anthracis (M22589, P13423)				Vip1Ba2_len784
fig|1386.458.peg.32551	2295	24797380	CP009592.1	pBCX01	anthrax toxin moiety, protective antigen, pagA formerly pag, plasmid pXO1, B. anthracis (M22589, P13423)				Vip1Ba2_len784
fig|1386.458.peg.25881	1530	19728517	CP009940.1	pBCX01	calmodulin sensitive adenylate cyclase, edema factor, cya, plasmid pXO1, B. anthracis (M23179, M24074)				Vip2Ba1_len451
fig|1386.458.peg.7408	2295	5777389	DQ889680.1	pBCXO1	anthrax toxin moiety, protective antigen, pagA formerly pag, plasmid pXO1, B. anthracis (M22589, P13423)				Vip1Ba2_len784
fig|1386.458.peg.31971	2601	24360958	CP009595.1	pBFC_3	P-hydroxybenzoate hydroxylase (EC 1.14.13.2)			metalloproteinase(Bmp1)_len893
fig|1386.458.peg.32785	2931	24968689	CP009636.1	pBFI_2	anthrax toxin moiety, protective antigen, pagA formerly pag, plasmid pXO1, B. anthracis (M22589, P13423)				Vip1Aa2_len881
fig|1386.458.peg.32792	1485	24977248	CP009636.1	pBFI_2	calmodulin sensitive adenylate cyclase, edema factor, cya, plasmid pXO1, B. anthracis (M23179, M24074)				Vip2Aa2_len446
fig|1386.458.peg.32783	1476	24965752	CP009636.1	pBFI_2	calmodulin sensitive adenylate cyclase, edema factor, cya, plasmid pXO1, B. anthracis (M23179, M24074)				Vip2Ae1_len462
fig|1386.458.peg.32776	792	24959470	CP009636.1	pBFI_2	calmodulin sensitive adenylate cyclase, edema factor, cya, plasmid pXO1, B. anthracis (M23179, M24074)				Vip2Ba1_len451
fig|1386.458.peg.32786	774	24971620	CP009636.1	pBFI_2	calmodulin sensitive adenylate cyclase, edema factor, cya, plasmid pXO1, B. anthracis (M23179, M24074)				Vip2Ba1_len451
fig|1386.458.peg.32787	807	24972394	CP009636.1	pBFI_2	calmodulin sensitive adenylate cyclase, edema factor, cya, plasmid pXO1, B. anthracis (M23179, M24074)				Vip2Ba1_len451
fig|1386.458.peg.32806	750	24987658	CP009636.1	pBFI_2	calmodulin sensitive adenylate cyclase, edema factor, cya, plasmid pXO1, B. anthracis (M23179, M24074)				Vip2Ba1_len451
fig|1386.458.peg.36560	2601	27771742	CP009606.1	pBFR_2	P-hydroxybenzoate hydroxylase (EC 1.14.13.2)			metalloproteinase(Bmp1)_len893
fig|1386.458.peg.24483	2295	18652957	CP007703.1	pBFV_2	anthrax toxin moiety, protective antigen, pagA formerly pag, plasmid pXO1, B. anthracis (M22589, P13423)				Vip1Ba2_len784
fig|1386.458.peg.16735	1089	12910585	CP002486.1	pBMB0228	hypothetical protein	Cry55Aa2_len362
fig|1386.458.peg.16739	1035	12912496	CP002486.1	pBMB0228	hypothetical protein	Cry55Aa2_len362
fig|1386.458.peg.16742	1428	12915376	CP002486.1	pBMB0228	Pesticidial crystal protein cry6Aa	Cry6Aa2_len475
fig|1386.458.peg.16744	861	12917710	CP002486.1	pBMB0228	Phage protein	Cry6Aa3_len475
fig|1386.458.peg.18813	1653	14517742	CP005938.1	pBMB0231	Zinc metalloproteinase precursor (EC 3.4.24.29) / aureolysin			metalloproteinase(Bmp1)_len893
fig|1386.458.peg.19018	852	14635342	CP005939.1	pBMB0232	calmodulin sensitive adenylate cyclase, edema factor, cya, plasmid pXO1, B. anthracis (M23179, M24074)				Vip2A_len453
fig|1386.458.peg.19101	1011	14683027	CP005940.1	pBMB0233	hypothetical protein	Cry55Aa2_len362
fig|1386.458.peg.19117	852	14692243	CP005940.1	pBMB0233	Mono-ADP-ribosyltransferase C3 precursor; CF-7 family				Vip2A_len453
fig|1386.458.peg.11332	777	8807137	HM037272.1	pBMB0558	FIG01240428: hypothetical protein	Cry1Ac12_len969
fig|1386.458.peg.11325	1830	8801860	HM037272.1	pBMB0558	Pesticidal crystal protein cry8Ca (Insecticidal delta-endotoxin CryVIIIC(a)) (Crystaline entomocidal protoxin) (130 kDa crystal protein)	Cry1Ba5_len1228
fig|1386.458.peg.26638	3537	20352997	CP010092.1	pBMB126	hypothetical protein	Cry1Ac9_len1178
fig|1386.458.peg.10686	1740	8296819	CP001904.1	pBMB171	P-hydroxybenzoate hydroxylase (EC 1.14.13.2)			metalloproteinase(Bmp1)_len893
fig|1386.458.peg.38167	828	29040910	CP010578.1	pBMB232	Zinc metalloproteinase precursor (EC 3.4.24.29) / aureolysin			metalloproteinase(Bmp1)_len893
fig|1386.458.peg.38307	3000	29158504	CP010578.1	pBMB232	hypothetical protein				Vip1A_len871
fig|1386.458.peg.38302	825	29153665	CP010578.1	pBMB232	hypothetical protein				Vip2Ba1_len451
fig|1386.458.peg.38304	1347	29156215	CP010578.1	pBMB232	calmodulin sensitive adenylate cyclase, edema factor, cya, plasmid pXO1, B. anthracis (M23179, M24074)				Vip2Ba1_len451
fig|1386.458.peg.11485	957	8921497	CP002509.1	pBMB26	Mosquitocidal toxin	Cry14-4_len316
fig|1386.458.peg.11347	516	8815510	CP002509.1	pBMB26	Phosphatidylinositol-specific phospholipase C (EC 4.6.1.13)	Cry26Aa1_len1163
fig|1386.458.peg.11390	684	8837749	CP002509.1	pBMB26	Pesticidal crystal protein cry8Ca (Insecticidal delta-endotoxin CryVIIIC(a)) (Crystaline entomocidal protoxin) (130 kDa crystal protein)	Cry26Aa1_len1163
fig|1386.458.peg.11391	3495	8838433	CP002509.1	pBMB26	Phosphatidylinositol-specific phospholipase C (EC 4.6.1.13)	Cry26Aa1_len1163
fig|1386.458.peg.11360	1299	8822020	CP002509.1	pBMB26	Phosphatidylinositol-specific phospholipase C (EC 4.6.1.13)	Cry28Aa2_len1128
fig|1386.458.peg.11493	3387	8926606	CP002509.1	pBMB26	Phosphatidylinositol-specific phospholipase C (EC 4.6.1.13)	Cry28Aa2_len1128
fig|1386.458.peg.11348	732	8816026	CP002509.1	pBMB26	Pesticidal crystal protein cry8Ca (Insecticidal delta-endotoxin CryVIIIC(a)) (Crystaline entomocidal protoxin) (130 kDa crystal protein)	Cry8Ka2_len1173
fig|1386.458.peg.26523	3531	20256073	CP010091.1	pBMB267	hypothetical protein	Cry1Aa3_len1176
fig|1386.458.peg.3807	2658	3046621	CP015177.1	pBMB267	hypothetical protein	Cry1Ae1_len1181
fig|1386.458.peg.3816	3546	3059011	CP015177.1	pBMB267	hypothetical protein	Cry1Ae1_len1181
fig|1386.458.peg.3821	3324	3063646	CP015177.1	pBMB267	hypothetical protein	Cry1Gb2_len1169
fig|1386.458.peg.26524	2160	20259604	CP010091.1	pBMB267	hypothetical protein	Cry1Ia2_len719
fig|1386.458.peg.3815	1959	3057052	CP015177.1	pBMB267	hypothetical protein	Cry1Ma_len699
fig|1386.458.peg.3802	1902	3040468	CP015177.1	pBMB267	hypothetical protein	Cry2Ab3_len633
fig|1386.458.peg.26518	1902	20250460	CP010091.1	pBMB267	hypothetical protein	Cry2Ab3_len633
fig|1386.458.peg.26529	3453	20267263	CP010091.1	pBMB267	Pesticidal crystal protein cry8Ca (Insecticidal delta-endotoxin CryVIIIC(a)) (Crystaline entomocidal protoxin) (130 kDa crystal protein)	Cry9Ea2_len1158
fig|1386.458.peg.3778	2301	3024076	CP015177.1	pBMB267	hypothetical protein				Vip1Aa2_len881
fig|1386.458.peg.3777	1362	3022714	CP015177.1	pBMB267	Mono-ADP-ribosyltransferase C3 precursor; CF-7 family				Vip2Af1_len462
fig|1386.458.peg.3796	2370	3036112	CP015177.1	pBMB267	hypothetical protein				Vip3A_len795
fig|1386.458.peg.26514	2370	20247439	CP010091.1	pBMB267	hypothetical protein				Vip3A_len795
fig|1386.458.peg.11614	3387	9031450	CP002510.1	pBMB28	Phosphatidylinositol-specific phospholipase C (EC 4.6.1.13)	Cry28Aa2_len1128
fig|1386.458.peg.11599	903	9020578	CP002510.1	pBMB28	hypothetical protein	Cry64Aa1_len305
fig|1386.458.peg.21834	3531	16680514	CP004861.1	pBMB293	hypothetical protein	Cry1Aa3_len1176
fig|1386.458.peg.25250	3531	19220917	CP007615.1	pBMB293	hypothetical protein	Cry1Aa3_len1176
fig|1386.458.peg.21835	2160	16684045	CP004861.1	pBMB293	hypothetical protein	Cry1Ia2_len719
fig|1386.458.peg.25251	2160	19224448	CP007615.1	pBMB293	hypothetical protein	Cry1Ia2_len719
fig|1386.458.peg.21843	1902	16689823	CP004861.1	pBMB293	hypothetical protein	Cry2Aa9_len633
fig|1386.458.peg.25259	1902	19230226	CP007615.1	pBMB293	hypothetical protein	Cry2Aa9_len633
fig|1386.458.peg.21829	1902	16674901	CP004861.1	pBMB293	hypothetical protein	Cry2Ab3_len633
fig|1386.458.peg.25245	1902	19215304	CP007615.1	pBMB293	hypothetical protein	Cry2Ab3_len633
fig|1386.458.peg.21825	2370	16671880	CP004861.1	pBMB293	hypothetical protein				Vip3A_len795
fig|1386.458.peg.25241	2370	19212283	CP007615.1	pBMB293	hypothetical protein				Vip3A_len795
fig|1386.458.peg.22833	3531	17427556	CP004876.1	pBMB299	hypothetical protein	Cry1Aa8_len1176
fig|1386.458.peg.22834	2160	17431087	CP004876.1	pBMB299	hypothetical protein	Cry1Ia2_len719
fig|1386.458.peg.22843	1902	17436841	CP004876.1	pBMB299	hypothetical protein	Cry2Aa9_len633
fig|1386.458.peg.22828	1902	17421943	CP004876.1	pBMB299	hypothetical protein	Cry2Ab3_len633
fig|1386.458.peg.22824	2370	17418922	CP004876.1	pBMB299	hypothetical protein				Vip3A_len795
fig|1386.458.peg.25655	1554	19567147	CP007616.1	pBMB400	MOSQUITOCIDAL TOXIN PROTEIN	Cry41Aa1-like_len802
fig|1386.458.peg.25522	762	19433440	CP007616.1	pBMB400	Hydralysin	Cry46Ab_len304
fig|1386.458.peg.25372	216	19312306	CP007616.1	pBMB400	Bacillolysin			metalloproteinase(Bmp1)_len893
fig|1386.458.peg.21594	1554	16493662	CP004860.1	pBMB422	MOSQUITOCIDAL TOXIN PROTEIN	Cry41Aa1-like_len802
fig|1386.458.peg.21385	762	16325263	CP004860.1	pBMB422	Hydralysin	Cry46Ab_len304
fig|1386.458.peg.21535	216	16446943	CP004860.1	pBMB422	Bacillolysin			metalloproteinase(Bmp1)_len893
fig|1386.458.peg.26029	3570	19872034	CP010090.1	pBMB426	hypothetical protein	Cry1Ca9_len1189
fig|1386.458.peg.26033	3498	19877062	CP010090.1	pBMB426	hypothetical protein	Cry1Da2_len1165
fig|1386.458.peg.25971	1659	19831093	CP010090.1	pBMB426	Zinc metalloproteinase precursor (EC 3.4.24.29) / aureolysin			metalloproteinase(Bmp1)_len893
fig|1386.458.peg.26198	216	19999012	CP010090.1	pBMB426	Bacillolysin			metalloproteinase(Bmp1)_len893
fig|1386.458.peg.23214	915	17752636	CP004877.1	pBMB431	MOSQUITOCIDAL TOXIN PROTEIN	Cry41Aa1-like_len802
fig|1386.458.peg.22994	762	17578657	CP004877.1	pBMB431	Hydralysin	Cry46Ab_len304
fig|1386.458.peg.23155	216	17707780	CP004877.1	pBMB431	Bacillolysin			metalloproteinase(Bmp1)_len893
fig|1386.458.peg.38589	804	29380618	CP010582.1	pBMB51	hypothetical protein	Cry23Aa1_len267
fig|1386.458.peg.38588	147	29380471	CP010582.1	pBMB51	hypothetical protein	Cry37Aa1_len126
fig|1386.458.peg.38592	885	29383249	CP010582.1	pBMB51	hypothetical protein	Cry37Aa1_len126
fig|1386.458.peg.38593	1590	29384134	CP010582.1	pBMB51	Chitin binding protein	Cry37Aa1_len126
fig|1386.458.peg.38582	1935	29373469	CP010582.1	pBMB51	Pesticidal crystal protein cry8Ca (Insecticidal delta-endotoxin CryVIIIC(a)) (Crystaline entomocidal protoxin) (130 kDa crystal protein)	Cry3Aa6_len644
fig|1386.458.peg.38570	3000	29363089	CP010582.1	pBMB51	hypothetical protein				Vip1A_len871
fig|1386.458.peg.38573	1347	29367031	CP010582.1	pBMB51	calmodulin sensitive adenylate cyclase, edema factor, cya, plasmid pXO1, B. anthracis (M23179, M24074)				Vip2Ba1_len451
fig|1386.458.peg.38575	825	29370103	CP010582.1	pBMB51	hypothetical protein				Vip2Ba1_len451
fig|1386.458.peg.38594	1335	29385724	CP010582.1	pBMB51	Phage protein				Vip2Ba1_len451
fig|1386.458.peg.22416	3468	17114242	CP004873.1	pBMB65	hypothetical protein	Cry1Ab9_len1155
fig|1386.458.peg.24953	3537	18975112	CP007613.1	pBMB69	hypothetical protein	Cry1Ac4_len1178
fig|1386.458.peg.38400	828	29233483	CP010579.1	pBMB92	Zinc metalloproteinase precursor (EC 3.4.24.29) / aureolysin			metalloproteinase(Bmp1)_len893
fig|1386.458.peg.22075	3537	16858162	CP004868.1	pBMB94	hypothetical protein	Cry1Ac4_len1178
fig|1386.458.peg.24967	3537	18994267	CP007614.1	pBMB95	hypothetical protein	Cry1Ac4_len1178
fig|1386.458.peg.22588	3534	17249827	CP004875.1	pBMB95	hypothetical protein	Cry1Ac5_len1177
fig|1386.458.peg.19294	945	14804023	AY822042.1	pBMBt1	hypothetical protein	Cry14-4_len316
fig|1386.458.peg.785	987	633514	CP014284.1	pBT1850294	Mosquitocidal toxin	Cry14-4_len316
fig|1386.458.peg.592	2217	494203	CP014284.1	pBT1850294	Pesticidal crystal protein cry8Ca (Insecticidal delta-endotoxin CryVIIIC(a)) (Crystaline entomocidal protoxin) (130 kDa crystal protein)	Cry8Ab1_len1180
fig|1386.458.peg.539	3495	458977	CP014284.1	pBT1850294	Pesticidal crystal protein cry8Ca (Insecticidal delta-endotoxin CryVIIIC(a)) (Crystaline entomocidal protoxin) (130 kDa crystal protein)	Cry8Ea1_len1164
fig|1386.458.peg.513	3525	433114	CP014284.1	pBT1850294	Pesticidal crystal protein cry8Ca (Insecticidal delta-endotoxin CryVIIIC(a)) (Crystaline entomocidal protoxin) (130 kDa crystal protein)	Cry8Fa1_len1174
fig|1386.458.peg.596	1095	497320	CP014284.1	pBT1850294	Epsilon-toxin type B precursor				Sip1A_len367
fig|1386.458.peg.598	588	499330	CP014284.1	pBT1850294	anthrax toxin moiety, protective antigen, pagA formerly pag, plasmid pXO1, B. anthracis (M22589, P13423)				Vip1Ba2_len784
fig|1386.458.peg.597	915	498415	CP014284.1	pBT1850294	MOSQUITOCIDAL TOXIN PROTEIN				Vip1Bb1_len860
fig|1386.458.peg.599	645	499918	CP014284.1	pBT1850294	hypothetical protein				Vip1Bb1_len860
fig|1386.458.peg.517	726	440161	CP014284.1	pBT1850294	anthrax toxin moiety, protective antigen, pagA formerly pag, plasmid pXO1, B. anthracis (M22589, P13423)				Vip1Ca1_len775
fig|1386.458.peg.457	648	387139	CP014283.1	pBT1850636	hypothetical protein	Cyt2Ca1_len231
fig|1386.458.peg.345	2364	304534	CP014283.1	pBT1850636	Chitinase (EC 3.2.1.14)		enhancin_len742
fig|1386.458.peg.486	2604	414259	CP014283.1	pBT1850636	Chitinase (EC 3.2.1.14)		enhancin_len742
fig|1386.458.peg.42239	912	32219317	CP010111.1	pBTHD521-5	Mosquitocidal toxin	Cry14-4_len316
fig|1386.458.peg.42229	3435	32208712	CP010111.1	pBTHD521-5	Phosphatidylinositol-specific phospholipase C (EC 4.6.1.13)	Cry7Da1_len1144
fig|1386.458.peg.42266	3396	32244556	CP010111.1	pBTHD521-5	Phosphatidylinositol-specific phospholipase C (EC 4.6.1.13)	Cry7Da1_len1144
fig|1386.458.peg.42235	3489	32214955	CP010111.1	pBTHD521-5	Phosphatidylinositol-specific phospholipase C (EC 4.6.1.13)	Cry7Fa2_len1117
fig|1386.458.peg.42231	480	32213638	CP010111.1	pBTHD521-5	Pesticidal crystal protein cry8Ca (Insecticidal delta-endotoxin CryVIIIC(a)) (Crystaline entomocidal protoxin) (130 kDa crystal protein)	Cry8Aa1_len1157
fig|1386.458.peg.42232	174	32214118	CP010111.1	pBTHD521-5	hypothetical protein	Cry8Kb_len1169
fig|1386.458.peg.42244	1656	32230300	CP010111.1	pBTHD521-5	Zinc metalloproteinase precursor (EC 3.4.24.29) / aureolysin			metalloproteinase(Bmp1)_len893
fig|1386.458.peg.42436	2739	32429224	CP010112.1	pBTHD521-6	Microbial collagenase (EC 3.4.24.3)		enhancin_len742
fig|1386.458.peg.42437	2232	32431963	CP010112.1	pBTHD521-6	Chitinase (EC 3.2.1.14)		enhancin_len742
fig|1386.458.peg.42438	2241	32434195	CP010112.1	pBTHD521-6	Chitinase (EC 3.2.1.14)		enhancin_len742
fig|1386.458.peg.6743	1551	5254858	CP016590.1	pBTKNU07-02	MOSQUITOCIDAL TOXIN PROTEIN	Cry41Aa1-like_len802
fig|1386.458.peg.6865	2736	5349622	CP016590.1	pBTKNU07-02	Microbial collagenase (EC 3.4.24.3)		enhancin_len742
fig|1386.458.peg.6867	1581	5352580	CP016590.1	pBTKNU07-02	Chitinase (EC 3.2.1.14)		enhancin_len742
fig|1386.458.peg.6804	1530	5301898	CP016590.1	pBTKNU07-02	Chitinase (EC 3.2.1.14)		enhancin-like-protein(Bel)_len733
fig|1386.458.peg.6739	2199	5250745	CP016590.1	pBTKNU07-02	anthrax toxin moiety, protective antigen, pagA formerly pag, plasmid pXO1, B. anthracis (M22589, P13423)				Vip1A_len871
fig|1386.458.peg.6766	792	5270515	CP016590.1	pBTKNU07-02	Phage protein				Vip2Ba1_len451
fig|1386.458.peg.8601	2028	6684577	AL731825.1	pBtoxis	hypothetical protein	Cry10Aa4_len675
fig|1386.458.peg.8587	1932	6673366	AL731825.1	pBtoxis	Phosphatidylinositol-specific phospholipase C (EC 4.6.1.13)	Cry11Aa3_len643
fig|1386.458.peg.8674	1416	6742744	AL731825.1	pBtoxis	Phosphatidylinositol-specific phospholipase C (EC 4.6.1.13)	Cry42Aa1_len810
fig|1386.458.peg.8648	3543	6724609	AL731825.1	pBtoxis	hypothetical protein	Cry4Aa4_len1180
fig|1386.458.peg.8602	1470	6686605	AL731825.1	pBtoxis	Phosphatidylinositol-specific phospholipase C (EC 4.6.1.13)	Cry4Ba4_len1135
fig|1386.458.peg.8598	3411	6680512	AL731825.1	pBtoxis	hypothetical protein	Cry4Ba5_len1136
fig|1386.458.peg.8585	750	6672076	AL731825.1	pBtoxis	hypothetical protein	Cyt1Aa1_len249
fig|1386.458.peg.8606	1578	6689653	AL731825.1	pBtoxis	Phosphatidylinositol-specific phospholipase C (EC 4.6.1.13)	Cyt1Ca1_len525
fig|1386.458.peg.8597	792	6679720	AL731825.1	pBtoxis	hypothetical protein	Cyt2Ba1_len263
fig|1386.458.peg.43607	894	33299509	CP013001.1	pBtXL6	Mosquitocidal toxin	Cry14-4_len316
fig|1386.458.peg.43652	3465	33333316	CP013001.1	pBtXL6	Phosphatidylinositol-specific phospholipase C (EC 4.6.1.13)	Cry61Aa3_len1154
fig|1386.458.peg.43632	3210	33318682	CP013001.1	pBtXL6	Phosphatidylinositol-specific phospholipase C (EC 4.6.1.13)	Cry67Aa2_len1078
fig|1386.458.peg.43491	3396	33213574	CP013001.1	pBtXL6	Phosphatidylinositol-specific phospholipase C (EC 4.6.1.13)	Cry7Ba1_len1154
fig|1386.458.peg.43511	141	33235762	CP013001.1	pBtXL6	hypothetical protein	Cry7Ba1_len1154
fig|1386.458.peg.43512	1116	33235903	CP013001.1	pBtXL6	Phosphatidylinositol-specific phospholipase C (EC 4.6.1.13)	Cry7Ba1_len1154
fig|1386.458.peg.43513	1728	33237019	CP013001.1	pBtXL6	Phosphatidylinositol-specific phospholipase C (EC 4.6.1.13)	Cry7Ba1_len1154
fig|1386.458.peg.43520	3570	33242212	CP013001.1	pBtXL6	Phosphatidylinositol-specific phospholipase C (EC 4.6.1.13)	Cry7Ca1_len1144
fig|1386.458.peg.43615	3474	33303307	CP013001.1	pBtXL6	Phosphatidylinositol-specific phospholipase C (EC 4.6.1.13)	Cry7Ea3_len1157
fig|1386.458.peg.43647	3354	33328135	CP013001.1	pBtXL6	Phosphatidylinositol-specific phospholipase C (EC 4.6.1.13)	Cry7Fa2_len1117
fig|1386.458.peg.43499	1656	33223471	CP013001.1	pBtXL6	Zinc metalloproteinase precursor (EC 3.4.24.29) / aureolysin			metalloproteinase(Bmp1)_len893
fig|1386.458.peg.33708	477	25659529	CP009650.1	pBTZ_1	hypothetical protein	Cry22Ba1_len632
fig|1386.458.peg.33613	1665	25592095	CP009650.1	pBTZ_1	Zinc metalloproteinase precursor (EC 3.4.24.29) / aureolysin			metalloproteinase(Bmp1)_len893
fig|1386.458.peg.33589	942	25576453	CP009649.1	pBTZ_2	conserved hypothetical protein	Cry55Aa2_len362
fig|1386.458.peg.35248	2295	26725186	CP010321.1	pCanadian_1	anthrax toxin moiety, protective antigen, pagA formerly pag, plasmid pXO1, B. anthracis (M22589, P13423)				Vip1Ba2_len784
fig|1386.458.peg.6936	1671	5421532	DQ889676.1	pCER270	Zinc metalloproteinase precursor (EC 3.4.24.29) / aureolysin			metalloproteinase(Bmp1)_len893
fig|1386.458.peg.11015	2295	8593453	CP001747.1	pCI-XO1	anthrax toxin moiety, protective antigen, pagA formerly pag, plasmid pXO1, B. anthracis (M22589, P13423)				Vip1Ba2_len784
fig|1386.458.peg.11661	3687	9072094	CP001908.1	pCT127	Pesticidal crystal protein cry8Ca (Insecticidal delta-endotoxin CryVIIIC(a)) (Crystaline entomocidal protoxin) (130 kDa crystal protein)	Cry1Ba5_len1228
fig|1386.458.peg.12044	3531	9349297	CP001910.1	pCT281	hypothetical protein	Cry1Aa3_len1176
fig|1386.458.peg.12045	2160	9352828	CP001910.1	pCT281	hypothetical protein	Cry1Ia2_len719
fig|1386.458.peg.12053	1902	9358606	CP001910.1	pCT281	hypothetical protein	Cry2Aa9_len633
fig|1386.458.peg.12039	1902	9343684	CP001910.1	pCT281	hypothetical protein	Cry2Ab3_len633
fig|1386.458.peg.11804	537	9169120	CP001910.1	pCT281	hypothetical protein				Vip2Aa2_len446
fig|1386.458.peg.12035	2370	9340663	CP001910.1	pCT281	hypothetical protein				Vip3A_len795
fig|1386.458.peg.23725	1542	18119206	CP000040.1	pE33L466	enhancin family protein		enhancin_len742
fig|1386.458.peg.23948	225	18282088	CP000040.1	pE33L466	enhancin family protein		enhancin_len742
fig|1386.458.peg.23949	786	18282313	CP000040.1	pE33L466	enhancin family protein		enhancin_len742
fig|1386.458.peg.23690	804	18095314	CP000040.1	pE33L466	Zinc metalloproteinase precursor (EC 3.4.24.29) / aureolysin			metalloproteinase(Bmp1)_len893
fig|1386.458.peg.23787	2058	18153772	CP000040.1	pE33L466	P-hydroxybenzoate hydroxylase (EC 1.14.13.2)			metalloproteinase(Bmp1)_len893
fig|1386.458.peg.23942	1671	18275434	CP000040.1	pE33L466	Zinc metalloproteinase precursor (EC 3.4.24.29) / aureolysin			metalloproteinase(Bmp1)_len893
fig|1386.458.peg.23947	1650	18280438	CP000040.1	pE33L466	Bacillolysin (EC 3.4.24.28)			metalloproteinase(Bmp1)_len893
fig|1386.458.peg.30052	2274	22956223	CP009368.1	pFM1	extracellular protein	Cry22Aa2_len722
fig|1386.458.peg.30004	2013	22895959	CP009368.1	pFM1	P-hydroxybenzoate hydroxylase (EC 1.14.13.2)			metalloproteinase(Bmp1)_len893
fig|1386.458.peg.30075	2217	22975126	CP009368.1	pFM1	anthrax toxin moiety, protective antigen, pagA formerly pag, plasmid pXO1, B. anthracis (M22589, P13423)				Vip1A_len871
fig|1386.458.peg.44457	1782	33937447	CP011146.1	pFORC13	Bacillolysin (EC 3.4.24.28)		enhancin_len742
fig|1386.458.peg.44253	1242	33788797	CP011146.1	pFORC13	anthrax toxin moiety, protective antigen, pagA formerly pag, plasmid pXO1, B. anthracis (M22589, P13423)				Vip1Aa2_len881
fig|1386.458.peg.44477	2223	33947770	CP011146.1	pFORC13	anthrax toxin moiety, protective antigen, pagA formerly pag, plasmid pXO1, B. anthracis (M22589, P13423)				Vip1Aa2_len881
fig|1386.458.peg.44252	150	33788647	CP011146.1	pFORC13	anthrax toxin moiety, protective antigen, pagA formerly pag, plasmid pXO1, B. anthracis (M22589, P13423)				Vip1Ca1_len775
fig|1386.458.peg.44255	3117	33790585	CP011146.1	pFORC13	calmodulin sensitive adenylate cyclase, edema factor, cya, plasmid pXO1, B. anthracis (M23179, M24074)				Vip1Ca1_len775
fig|1386.458.peg.44256	2121	33793702	CP011146.1	pFORC13	calmodulin sensitive adenylate cyclase, edema factor, cya, plasmid pXO1, B. anthracis (M23179, M24074)				Vip2Ad1_len457
fig|1386.458.peg.8407	1671	6527611	CP001166.1	pH308197_258	Zinc metalloproteinase precursor (EC 3.4.24.29) / aureolysin			metalloproteinase(Bmp1)_len893
fig|1386.458.peg.36043	1548	27352708	CP009349.1	pHD1002_1	MOSQUITOCIDAL TOXIN PROTEIN	Cry41Aa1-like_len802
fig|1386.458.peg.36113	2241	27413938	CP009349.1	pHD1002_1	Chitinase (EC 3.2.1.14)		enhancin_len742
fig|1386.458.peg.36114	2232	27416179	CP009349.1	pHD1002_1	Chitinase (EC 3.2.1.14)		enhancin_len742
fig|1386.458.peg.36115	2736	27418411	CP009349.1	pHD1002_1	Microbial collagenase (EC 3.4.24.3)		enhancin_len742
fig|1386.458.peg.36314	2088	27579328	CP009349.1	pHD1002_1	Chitinase (EC 3.2.1.14)		enhancin_len742
fig|1386.458.peg.36179	1980	27465829	CP009349.1	pHD1002_1	Chitinase (EC 3.2.1.14)		enhancin-like-protein(Bel)_len733
fig|1386.458.peg.36313	2292	27577036	CP009349.1	pHD1002_1	Chitinase (EC 3.2.1.14)		enhancin-like-protein(Bel)_len733
fig|1386.458.peg.35942	1059	27266683	CP009348.1	pHD1002_2	P-hydroxybenzoate hydroxylase (EC 1.14.13.2)			metalloproteinase(Bmp1)_len893
fig|1386.458.peg.35944	1353	27278323	CP009348.1	pHD1002_2	Chitinase (EC 3.2.1.14)			metalloproteinase(Bmp1)_len893
fig|1386.458.peg.36366	912	27633451	CP009350.1	pHD1002_4	hypothetical protein	Cry60Aa3_len303
fig|1386.458.peg.36365	960	27632491	CP009350.1	pHD1002_4	hypothetical protein	Cry60Ba3_len319
fig|1386.458.peg.29398	1908	22447423	CP009336.1	pHD1011_1	P-hydroxybenzoate hydroxylase (EC 1.14.13.2)			metalloproteinase(Bmp1)_len893
fig|1386.458.peg.29057	1353	22107577	CP009334.1	pHD1011_2	P-hydroxybenzoate hydroxylase (EC 1.14.13.2)			metalloproteinase(Bmp1)_len893
fig|1386.458.peg.29059	1059	22119511	CP009334.1	pHD1011_2	P-hydroxybenzoate hydroxylase (EC 1.14.13.2)			metalloproteinase(Bmp1)_len893
fig|1386.458.peg.1332	3507	1022029	CP014852.1	pHD120161	hypothetical protein	Cry1Fb4_len1168
fig|1386.458.peg.1612	942	1247278	CP014853.1	pHD120345	Mosquitocidal toxin	Cry14-4_len316
fig|1386.458.peg.1512	3534	1161112	CP014853.1	pHD120345	hypothetical protein	Cry1Ab18_len1177
fig|1386.458.peg.1566	114	1209832	CP014853.1	pHD120345	hypothetical protein	Cry1Ac25_len1177
fig|1386.458.peg.1505	3690	1155088	CP014853.1	pHD120345	Pesticidal crystal protein cry8Ca (Insecticidal delta-endotoxin CryVIIIC(a)) (Crystaline entomocidal protoxin) (130 kDa crystal protein)	Cry1Bb1_len1229
fig|1386.458.peg.1530	3495	1183648	CP014853.1	pHD120345	hypothetical protein	Cry1Da2_len1165
fig|1386.458.peg.1502	3510	1150804	CP014853.1	pHD120345	hypothetical protein	Cry1Hb1_len1155
fig|1386.458.peg.1528	2160	1180258	CP014853.1	pHD120345	hypothetical protein	Cry1Id1_len719
fig|1386.458.peg.1523	3504	1174513	CP014853.1	pHD120345	hypothetical protein	Cry1Ja1_len1167
fig|1386.458.peg.1561	165	1205545	CP014853.1	pHD120345	hypothetical protein	Cry1Jc1_len1168
fig|1386.458.peg.1562	1902	1205710	CP014853.1	pHD120345	hypothetical protein	Cry2Ad1_len633
fig|1386.458.peg.1567	132	1209946	CP014853.1	pHD120345	hypothetical protein	Cry2Af1_len626
fig|1386.458.peg.1611	1491	1245787	CP014853.1	pHD120345	Phosphatidylinositol-specific phospholipase C (EC 4.6.1.13)	Cry41Aa1-like_len802
fig|1386.458.peg.1520	2016	1171654	CP014853.1	pHD120345	Pesticidal crystal protein cry8Ca (Insecticidal delta-endotoxin CryVIIIC(a)) (Crystaline entomocidal protoxin) (130 kDa crystal protein)			Pesticidal_Protein_len676
fig|1386.458.peg.1595	2340	1231303	CP014853.1	pHD120345	hypothetical protein				Vip1Ba2_len784
fig|1386.458.peg.1603	2319	1235986	CP014853.1	pHD120345	anthrax toxin moiety, protective antigen, pagA formerly pag, plasmid pXO1, B. anthracis (M22589, P13423)				Vip1Ca1_len775
fig|1386.458.peg.1604	1362	1238305	CP014853.1	pHD120345	Mono-ADP-ribosyltransferase C3 precursor; CF-7 family				Vip2Ac1_len462
fig|1386.458.peg.1568	2361	1210078	CP014853.1	pHD120345	hypothetical protein				Vip3Af1_len788
fig|1386.458.peg.13309	3543	10302991	CP003755.1	pHD771_03	hypothetical protein	Cry1Aa9_len1180
fig|1386.458.peg.14075	1353	10884190	CP003764.1	pHD798_01	P-hydroxybenzoate hydroxylase (EC 1.14.13.2)			metalloproteinase(Bmp1)_len893
fig|1386.458.peg.14077	1059	10896124	CP003764.1	pHD798_01	P-hydroxybenzoate hydroxylase (EC 1.14.13.2)			metalloproteinase(Bmp1)_len893
fig|1386.458.peg.14452	2028	11221120	CP003766.1	pHD798_03	hypothetical protein	Cry10Aa4_len675
fig|1386.458.peg.14407	1932	11187514	CP003766.1	pHD798_03	Phosphatidylinositol-specific phospholipase C (EC 4.6.1.13)	Cry11Aa3_len643
fig|1386.458.peg.14423	1416	11200948	CP003766.1	pHD798_03	Phosphatidylinositol-specific phospholipase C (EC 4.6.1.13)	Cry42Aa1_len810
fig|1386.458.peg.14449	3543	11216923	CP003766.1	pHD798_03	hypothetical protein	Cry4Aa4_len1180
fig|1386.458.peg.14453	1470	11223148	CP003766.1	pHD798_03	Phosphatidylinositol-specific phospholipase C (EC 4.6.1.13)	Cry4Ba4_len1135
fig|1386.458.peg.14396	3411	11178886	CP003766.1	pHD798_03	hypothetical protein	Cry4Ba5_len1136
fig|1386.458.peg.14356	912	11146519	CP003766.1	pHD798_03	hypothetical protein	Cry60Aa3_len303
fig|1386.458.peg.14357	960	11147431	CP003766.1	pHD798_03	hypothetical protein	Cry60Ba3_len319
fig|1386.458.peg.14409	750	11189986	CP003766.1	pHD798_03	Type-1Aa cytolytic delta-endotoxin	Cyt1Aa1_len249
fig|1386.458.peg.14457	1578	11226196	CP003766.1	pHD798_03	Type-1Aa cytolytic delta-endotoxin	Cyt1Ca1_len525
fig|1386.458.peg.14397	792	11182297	CP003766.1	pHD798_03	Type-1Aa cytolytic delta-endotoxin	Cyt2Ba1_len263
fig|1386.458.peg.41103	1911	31405891	CP012100.1	pHS18-1	P-hydroxybenzoate hydroxylase (EC 1.14.13.2)			metalloproteinase(Bmp1)_len893
fig|1386.458.peg.41579	2067	31744480	CP012101.1	pHS18-2	hypothetical protein	Cry30Ea2_len688
fig|1386.458.peg.41301	1848	31560007	CP012101.1	pHS18-2	hypothetical protein	Cry30Ga2_len664
fig|1386.458.peg.41341	2409	31589626	CP012101.1	pHS18-2	Phosphatidylinositol-specific phospholipase C (EC 4.6.1.13)	Cry31Aa6-like_len802
fig|1386.458.peg.41330	2127	31579039	CP012101.1	pHS18-2	Pesticidal crystal protein cry8Ca (Insecticidal delta-endotoxin CryVIIIC(a)) (Crystaline entomocidal protoxin) (130 kDa crystal protein)	Cry40Ba1_len666
fig|1386.458.peg.41348	1500	31593997	CP012101.1	pHS18-2	Phosphatidylinositol-specific phospholipase C (EC 4.6.1.13)	Cry41Aa1-like_len802
fig|1386.458.peg.41371	1812	31613326	CP012101.1	pHS18-2	Enterotoxin C	Cry41Aa1-like_len802
fig|1386.458.peg.41431	1638	31651969	CP012101.1	pHS18-2	MOSQUITOCIDAL TOXIN PROTEIN	Cry41Ba2_len864
fig|1386.458.peg.41462	1110	31671736	CP012101.1	pHS18-2	hypothetical protein	Cry49Aa4_len464
fig|1386.458.peg.41325	1611	31573507	CP012101.1	pHS18-2	Phosphatidylinositol-specific phospholipase C (EC 4.6.1.13)	Cry4Ca1_len1230
fig|1386.458.peg.41329	1623	31577416	CP012101.1	pHS18-2	Phosphatidylinositol-specific phospholipase C (EC 4.6.1.13)	Cry4Ca1_len1230
fig|1386.458.peg.41580	1689	31746547	CP012101.1	pHS18-2	Phosphatidylinositol-specific phospholipase C (EC 4.6.1.13)	Cry4Ca1_len1230
fig|1386.458.peg.41598	1671	31758412	CP012101.1	pHS18-2	Phosphatidylinositol-specific phospholipase C (EC 4.6.1.13)	Cry4Ca1_len1230
fig|1386.458.peg.41605	3690	31765423	CP012101.1	pHS18-2	Phosphatidylinositol-specific phospholipase C (EC 4.6.1.13)	Cry4Ca1_len1230
fig|1386.458.peg.41302	1455	31561855	CP012101.1	pHS18-2	Phosphatidylinositol-specific phospholipase C (EC 4.6.1.13)	Cry4Cc1_len1157
fig|1386.458.peg.41586	3633	31751296	CP012101.1	pHS18-2	Phosphatidylinositol-specific phospholipase C (EC 4.6.1.13)	Cry4Cc1_len1157
fig|1386.458.peg.41599	2040	31760083	CP012101.1	pHS18-2	hypothetical protein	Cry50Ba2_len679
fig|1386.458.peg.41324	2151	31571356	CP012101.1	pHS18-2	Pesticidal crystal protein cry8Ca (Insecticidal delta-endotoxin CryVIIIC(a)) (Crystaline entomocidal protoxin) (130 kDa crystal protein)	Cry53Ab1_len668
fig|1386.458.peg.41514	2607	31706842	CP012101.1	pHS18-2	Chitinase (EC 3.2.1.14)		enhancin_len742
fig|1386.458.peg.41515	2256	31709449	CP012101.1	pHS18-2	Microbial collagenase (EC 3.4.24.3)		enhancin_len742
fig|1386.458.peg.41363	1977	31606471	CP012101.1	pHS18-2	Chitinase (EC 3.2.1.14)		enhancin-like-protein(Bel)_len733
fig|1386.458.peg.41536	2247	31722811	CP012101.1	pHS18-2	Chitinase (EC 3.2.1.14)		enhancin-like-protein(Bel)_len733
fig|1386.458.peg.41748	1680	31877857	CP012103.1	pHS18-4	Phosphatidylinositol-specific phospholipase C (EC 4.6.1.13)	Cry4Ca1_len1230
fig|1386.458.peg.41747	1986	31875871	CP012103.1	pHS18-4	hypothetical protein	Cry56Aa2_len663
fig|1386.458.peg.41861	2100	31949239	CP012108.1	pHS18-9	hypothetical protein	Cry54Ba1_len699
fig|1386.458.peg.16748	3537	12920920	CP004070.1	pHT73	hypothetical protein	Cry1Ac9_len1178
fig|1386.458.peg.17338	3687	13353244	CP004134.1	pIS56-107	Pesticidal crystal protein cry8Ca (Insecticidal delta-endotoxin CryVIIIC(a)) (Crystaline entomocidal protoxin) (130 kDa crystal protein)	Cry1Ba5_len1228
fig|1386.458.peg.17515	216	13526701	CP004135.1	pIS56-233	Bacillolysin			metalloproteinase(Bmp1)_len893
fig|1386.458.peg.17867	3531	13799998	CP004136.1	pIS56-285	hypothetical protein	Cry1Aa3_len1176
fig|1386.458.peg.17868	2160	13803529	CP004136.1	pIS56-285	hypothetical protein	Cry1Ia2_len719
fig|1386.458.peg.17876	1902	13809307	CP004136.1	pIS56-285	hypothetical protein	Cry2Aa9_len633
fig|1386.458.peg.17862	1902	13794391	CP004136.1	pIS56-285	hypothetical protein	Cry2Ab3_len633
fig|1386.458.peg.17630	537	13619794	CP004136.1	pIS56-285	hypothetical protein				Vip2Aa2_len446
fig|1386.458.peg.17858	2370	13791370	CP004136.1	pIS56-285	hypothetical protein				Vip3A_len795
fig|1386.458.peg.17970	762	13885315	CP004137.1	pIS56-328	Hydralysin	Cry46Ab_len304
fig|1386.458.peg.17882	1059	13815499	CP004137.1	pIS56-328	Zinc metalloproteinase precursor (EC 3.4.24.29) / aureolysin			metalloproteinase(Bmp1)_len893
fig|1386.458.peg.17984	1047	13896460	CP004137.1	pIS56-328	putative metalloprotease			metalloproteinase(Bmp1)_len893
fig|1386.458.peg.17923	1095	13844737	CP004137.1	pIS56-328	Epsilon-toxin type B precursor				Sip1A_len367
fig|1386.458.peg.17898	2355	13824862	CP004137.1	pIS56-328	hypothetical protein				Vip1Ba2_len784
fig|1386.458.peg.17918	2628	13840585	CP004137.1	pIS56-328	hypothetical protein				Vip1Bb1_len860
fig|1386.458.peg.17917	1356	13839229	CP004137.1	pIS56-328	hypothetical protein				Vip2Ba1_len451
fig|1386.458.peg.17114	3468	13190050	CP004131.1	pIS56-63	hypothetical protein	Cry1Ab21_len1155
fig|1386.458.peg.28492	2295	21699922	CP009330.1	pK3_1	anthrax toxin moiety, protective antigen, pagA formerly pag, plasmid pXO1, B. anthracis (M22589, P13423)				Vip1Ba2_len784
fig|1386.458.peg.38975	1062	29665546	AP014865.1	pKK1	Zinc metalloproteinase precursor (EC 3.4.24.29) / aureolysin			metalloproteinase(Bmp1)_len893
fig|1386.458.peg.39155	162	29866777	AP014865.1	pKK1	Bacillolysin			metalloproteinase(Bmp1)_len893
fig|1386.458.peg.39388	3513	30051097	AP014866.1	pKK2	hypothetical protein	Cry1Ea7_len1171
fig|1386.458.peg.39387	507	30050590	AP014866.1	pKK2	hypothetical protein	Cry1Ia1_len719
fig|1386.458.peg.39386	1659	30048931	AP014866.1	pKK2	Pesticidal crystal protein cry8Ca (Insecticidal delta-endotoxin CryVIIIC(a)) (Crystaline entomocidal protoxin) (130 kDa crystal protein)	Cry1Ia2_len719
fig|1386.458.peg.39378	1902	30043411	AP014866.1	pKK2	hypothetical protein	Cry2Aa8_len633
fig|1386.458.peg.39368	537	30035305	AP014866.1	pKK2	hypothetical protein				Vip2Aa2_len446
fig|1386.458.peg.39506	2892	30146713	AP014867.1	pKK3	MOSQUITOCIDAL TOXIN PROTEIN	Cry31Aa6-like_len802
fig|1386.458.peg.39535	1644	30176179	AP014867.1	pKK3	Choline-binding protein	Cry7Aa1_len1138
fig|1386.458.peg.39520	2721	30159034	AP014867.1	pKK3	anthrax toxin moiety, protective antigen, pagA formerly pag, plasmid pXO1, B. anthracis (M22589, P13423)				Vip1Ba2_len784
fig|1386.458.peg.39519	1359	30157675	AP014867.1	pKK3	calmodulin sensitive adenylate cyclase, edema factor, cya, plasmid pXO1, B. anthracis (M23179, M24074)				Vip2Ba1_len451
fig|1386.458.peg.37032	1554	28191739	CP009998.1	pKur1	MOSQUITOCIDAL TOXIN PROTEIN	Cry41Aa1-like_len802
fig|1386.458.peg.36752	762	27939307	CP009998.1	pKur1	Hydralysin	Cry46Ab_len304
fig|1386.458.peg.36972	216	28145167	CP009998.1	pKur1	Bacillolysin			metalloproteinase(Bmp1)_len893
fig|1386.458.peg.37189	3531	28312975	CP009999.1	pKur2	hypothetical protein	Cry1Aa8_len1176
fig|1386.458.peg.37152	3534	28279537	CP009999.1	pKur2	hypothetical protein	Cry1Ac5_len1177
fig|1386.458.peg.37188	2160	28310815	CP009999.1	pKur2	hypothetical protein	Cry1Ia2_len719
fig|1386.458.peg.37180	1902	28305295	CP009999.1	pKur2	hypothetical protein	Cry2Aa9_len633
fig|1386.458.peg.37194	1902	28320217	CP009999.1	pKur2	hypothetical protein	Cry2Ab3_len633
fig|1386.458.peg.37143	537	28273234	CP009999.1	pKur2	hypothetical protein				Vip2Aa2_len446
fig|1386.458.peg.37198	2370	28322770	CP009999.1	pKur2	hypothetical protein				Vip3A_len795
fig|1386.458.peg.37669	3468	28690384	CP010003.1	pKur6	hypothetical protein	Cry1Ab9_len1155
fig|1386.458.peg.14970	720	11619097	CP003691.1	pMC183	protein of unknown function DUF1549	Cry11Bb2_len792
fig|1386.458.peg.14971	1410	11619817	CP003691.1	pMC183	Phosphatidylinositol-specific phospholipase C (EC 4.6.1.13)	Cry41Aa1-like_len802
fig|1386.458.peg.14966	3777	11613598	CP003691.1	pMC183	Phosphatidylinositol-specific phospholipase C (EC 4.6.1.13)	Cry43Ba1_len1332
fig|1386.458.peg.14967	891	11617375	CP003691.1	pMC183	hypothetical protein				Sip1A_len367
fig|1386.458.peg.15055	2934	11676748	CP003692.1	pMC189	protein of unknown function DUF1549	Cry11Bb2_len792
fig|1386.458.peg.15082	927	11701789	CP003692.1	pMC189	Mosquitocidal toxin	Cry14-4_len316
fig|1386.458.peg.15058	2511	11680105	CP003692.1	pMC189	protein of unknown function DUF1549	Cry24Ba1_len675
fig|1386.458.peg.15070	2064	11690599	CP003692.1	pMC189	hypothetical protein	Cry30Fa1_len687
fig|1386.458.peg.15076	1497	11695261	CP003692.1	pMC189	Phosphatidylinositol-specific phospholipase C (EC 4.6.1.13)	Cry41Aa1_len825
fig|1386.458.peg.15068	1599	11687347	CP003692.1	pMC189	Phosphatidylinositol-specific phospholipase C (EC 4.6.1.13)	Cry41Aa1-like_len802
fig|1386.458.peg.15127	2127	11733637	CP003692.1	pMC189	Phosphatidylinositol-specific phospholipase C (EC 4.6.1.13)	Cry41Aa1-like_len802
fig|1386.458.peg.15148	1548	11748781	CP003692.1	pMC189	MOSQUITOCIDAL TOXIN PROTEIN	Cry41Aa1-like_len802
fig|1386.458.peg.15059	1533	11682616	CP003692.1	pMC189	Phosphatidylinositol-specific phospholipase C (EC 4.6.1.13)	Cry42Aa1_len810
fig|1386.458.peg.15108	546	11721916	CP003692.1	pMC189	hypothetical protein	Cry4Aa4_len1180
fig|1386.458.peg.15069	1653	11688946	CP003692.1	pMC189	Phosphatidylinositol-specific phospholipase C (EC 4.6.1.13)	Cry4Ca1_len1230
fig|1386.458.peg.15079	1524	11697424	CP003692.1	pMC189	Phosphatidylinositol-specific phospholipase C (EC 4.6.1.13)	Cry4Ca1_len1230
fig|1386.458.peg.15093	1653	11709730	CP003692.1	pMC189	Phosphatidylinositol-specific phospholipase C (EC 4.6.1.13)	Cry4Ca1_len1230
fig|1386.458.peg.15094	2010	11711383	CP003692.1	pMC189	Pesticidal crystal protein cry8Ca (Insecticidal delta-endotoxin CryVIIIC(a)) (Crystaline entomocidal protoxin) (130 kDa crystal protein)	Cry53Ab1_len668
fig|1386.458.peg.15040	1806	11666029	CP003692.1	pMC189	hypothetical protein	Cry54Aa1_len673
fig|1386.458.peg.15080	2124	11698948	CP003692.1	pMC189	hypothetical protein	Cry54Aa1_len673
fig|1386.458.peg.15039	165	11665864	CP003692.1	pMC189	hypothetical protein	Cry9Ca2_len1156
fig|1386.458.peg.15047	1527	11669965	CP003692.1	pMC189	MOSQUITOCIDAL TOXIN PROTEIN	Cyt1Ca1_len525
fig|1386.458.peg.15048	780	11671492	CP003692.1	pMC189	Type-1Aa cytolytic delta-endotoxin	Cyt2Aa1_len259
fig|1386.458.peg.15169	1110	11768584	CP003693.1	pMC319	Beta-1,4-xylanase	Cry49Aa4_len464
fig|1386.458.peg.15246	2241	11839090	CP003693.1	pMC319	Chitinase (EC 3.2.1.14)		enhancin_len742
fig|1386.458.peg.15247	2295	11841331	CP003693.1	pMC319	Chitinase (EC 3.2.1.14)		enhancin_len742
fig|1386.458.peg.15248	2736	11843626	CP003693.1	pMC319	Microbial collagenase (EC 3.4.24.3)		enhancin_len742
fig|1386.458.peg.15279	2241	11868598	CP003693.1	pMC319	Chitinase (EC 3.2.1.14)		enhancin_len742
fig|1386.458.peg.15280	2289	11870839	CP003693.1	pMC319	Chitinase (EC 3.2.1.14)		enhancin-like-protein(Bel)_len733
fig|1386.458.peg.15389	1980	11963413	CP003693.1	pMC319	Chitinase (EC 3.2.1.14)		enhancin-like-protein(Bel)_len733
fig|1386.458.peg.15487	762	12049204	CP003694.1	pMC429	Hydralysin	Cry46Ab_len304
fig|1386.458.peg.15564	2781	12109951	CP003694.1	pMC429	Chitinase (EC 3.2.1.14)		enhancin_len742
fig|1386.458.peg.15613	438	12153427	CP003694.1	pMC429	Zinc metalloproteinase precursor (EC 3.4.24.29) / aureolysin			metalloproteinase(Bmp1)_len893
fig|1386.458.peg.15614	1206	12153865	CP003694.1	pMC429	Zinc metalloproteinase precursor (EC 3.4.24.29) / aureolysin			metalloproteinase(Bmp1)_len893
fig|1386.458.peg.15645	1839	12171610	CP003694.1	pMC429	P-hydroxybenzoate hydroxylase (EC 1.14.13.2)			metalloproteinase(Bmp1)_len893
fig|1386.458.peg.14789	717	11469862	CP003690.1	pMC95	protein of unknown function DUF1549	Cry11Bb2_len792
fig|1386.458.peg.14799	2427	11482384	CP003690.1	pMC95	hypothetical protein	Cry31Aa6-like_len802
fig|1386.458.peg.14790	1473	11470579	CP003690.1	pMC95	Phosphatidylinositol-specific phospholipase C (EC 4.6.1.13)	Cry42Aa1_len810
fig|1386.458.peg.14741	3633	11428582	CP003690.1	pMC95	hypothetical protein	Cry4Ba5_len1136
fig|1386.458.peg.14792	3636	11472598	CP003690.1	pMC95	Phosphatidylinositol-specific phospholipase C (EC 4.6.1.13)	Cry4Cc1_len1157
fig|1386.458.peg.12343	1671	9578254	AP007210.1	pNCcld	Zinc metalloproteinase precursor (EC 3.4.24.29) / aureolysin			metalloproteinase(Bmp1)_len893
fig|1386.458.peg.29911	2295	22820365	CP009340.1	pOhioACB_1	anthrax toxin moiety, protective antigen, pagA formerly pag, plasmid pXO1, B. anthracis (M22589, P13423)				Vip1Ba2_len784
fig|1386.458.peg.28273	2295	21539089	CP009324.1	pPAK1_1	anthrax toxin moiety, protective antigen, pagA formerly pag, plasmid pXO1, B. anthracis (M22589, P13423)				Vip1Ba2_len784
fig|1386.458.peg.3215	648	2623567	CP011156.1	pRML01	hypothetical protein	Cyt2Ca1_len231
fig|1386.458.peg.3255	1947	2656345	CP011156.1	pRML01	Chitinase (EC 3.2.1.14)		enhancin_len742
fig|1386.458.peg.2592	1926	2057113	CP011152.1	pRML04	hypothetical protein	Cry41Aa1-like_len802
fig|1386.458.peg.2275	2115	1761616	CP011152.1	pRML04	Phosphatidylinositol-specific phospholipase C (EC 4.6.1.13)	Cry42Aa1_len810
fig|1386.458.peg.2591	762	2056351	CP011152.1	pRML04	Hydralysin	Cry46Ab_len304
fig|1386.458.peg.2273	1062	1760353	CP011152.1	pRML04	Pesticidial crystal protein cry6Aa	Cry6Aa3_len475
fig|1386.458.peg.2266	1953	1752943	CP011152.1	pRML04	hypothetical protein	Cry8Da3_len1167
fig|1386.458.peg.2376	216	1841374	CP011152.1	pRML04	Bacillolysin			metalloproteinase(Bmp1)_len893
fig|1386.458.peg.2531	1059	2013727	CP011152.1	pRML04	Zinc metalloproteinase precursor (EC 3.4.24.29) / aureolysin			metalloproteinase(Bmp1)_len893
fig|1386.458.peg.2634	1926	2092300	CP011154.1	pRML05	hypothetical protein	Cry41Aa1-like_len802
fig|1386.458.peg.2951	2115	2387470	CP011154.1	pRML05	Phosphatidylinositol-specific phospholipase C (EC 4.6.1.13)	Cry42Aa1_len810
fig|1386.458.peg.2635	762	2094226	CP011154.1	pRML05	Hydralysin	Cry46Ab_len304
fig|1386.458.peg.2953	1062	2389786	CP011154.1	pRML05	Pesticidial crystal protein cry6Aa	Cry6Aa3_len475
fig|1386.458.peg.2960	1953	2396305	CP011154.1	pRML05	hypothetical protein	Cry8Da3_len1167
fig|1386.458.peg.2695	1059	2136553	CP011154.1	pRML05	Zinc metalloproteinase precursor (EC 3.4.24.29) / aureolysin			metalloproteinase(Bmp1)_len893
fig|1386.458.peg.2850	216	2309611	CP011154.1	pRML05	Bacillolysin			metalloproteinase(Bmp1)_len893
fig|1386.458.peg.4590	1551	3675217	CP016195.1	pST7-1	MOSQUITOCIDAL TOXIN PROTEIN	Cry41Aa1-like_len802
fig|1386.458.peg.4716	1512	3779110	CP016195.1	pST7-1	Phosphatidylinositol-specific phospholipase C (EC 4.6.1.13)	Cry41Aa1-like_len802
fig|1386.458.peg.4719	2067	3781978	CP016195.1	pST7-1	MOSQUITOCIDAL TOXIN PROTEIN	Cry41Aa1-like_len802
fig|1386.458.peg.4650	1227	3725761	CP016195.1	pST7-1	MOSQUITOCIDAL TOXIN PROTEIN	Cry42Aa1_len810
fig|1386.458.peg.4594	1419	3677305	CP016195.1	pST7-1	Chitinase (EC 3.2.1.14)		enhancin_len742
fig|1386.458.peg.4677	1776	3750628	CP016195.1	pST7-1	Bacillolysin (EC 3.4.24.28)		enhancin_len742
fig|1386.458.peg.4728	2199	3790198	CP016195.1	pST7-1	anthrax toxin moiety, protective antigen, pagA formerly pag, plasmid pXO1, B. anthracis (M22589, P13423)				Vip1A_len871
fig|1386.458.peg.4720	1533	3784045	CP016195.1	pST7-1	FIG00514313: hypothetical protein				Vip1Aa2_len881
fig|1386.458.peg.4951	1239	3959740	CP016196.1	pST7-2	anthrax toxin moiety, protective antigen, pagA formerly pag, plasmid pXO1, B. anthracis (M22589, P13423)				Vip1A_len871
fig|1386.458.peg.4999	4005	3992110	CP016197.1	pST7-3	Phosphatidylinositol-specific phospholipase C (EC 4.6.1.13)	Cry32Aa1_len1236
fig|1386.458.peg.5016	711	4008784	CP016197.1	pST7-3	hypothetical protein	Cry32Aa1_len1236
fig|1386.458.peg.4997	732	3991264	CP016197.1	pST7-3	Pesticidal crystal protein cry8Ca (Insecticidal delta-endotoxin CryVIIIC(a)) (Crystaline entomocidal protoxin) (130 kDa crystal protein)	Cry32Aa1-like_len1360
fig|1386.458.peg.5000	576	3996115	CP016197.1	pST7-3	unnamed protein product	Cry32Aa1-like_len1360
fig|1386.458.peg.5011	945	4002541	CP016197.1	pST7-3	Phosphatidylinositol-specific phospholipase C (EC 4.6.1.13)	Cry32Aa1-like_len1360
fig|1386.458.peg.5013	1050	4003732	CP016197.1	pST7-3	Phosphatidylinositol-specific phospholipase C (EC 4.6.1.13)	Cry32Aa1-like_len1360
fig|1386.458.peg.5014	798	4004782	CP016197.1	pST7-3	Pesticidal crystal protein cry8Ca (Insecticidal delta-endotoxin CryVIIIC(a)) (Crystaline entomocidal protoxin) (130 kDa crystal protein)	Cry32Aa1-like_len1360
fig|1386.458.peg.5015	3204	4005580	CP016197.1	pST7-3	Phosphatidylinositol-specific phospholipase C (EC 4.6.1.13)	Cry32Aa1-like_len1360
fig|1386.458.peg.5017	840	4009495	CP016197.1	pST7-3	hypothetical protein	Cry32Aa1-like_len1360
fig|1386.458.peg.5025	582	4015105	CP016197.1	pST7-3	unnamed protein product	Cry32Aa1-like_len1360
fig|1386.458.peg.5037	579	4022449	CP016197.1	pST7-3	unnamed protein product	Cry32Aa1-like_len1360
fig|1386.458.peg.5012	246	4003486	CP016197.1	pST7-3	Phosphatidylinositol-specific phospholipase C (EC 4.6.1.13)	Cry32Ba1_len1270
fig|1386.458.peg.5035	627	4020358	CP016197.1	pST7-3	hypothetical protein	Cry41Aa1-like_len802
fig|1386.458.peg.5036	1464	4020985	CP016197.1	pST7-3	Pesticidal crystal protein cry8Ca (Insecticidal delta-endotoxin CryVIIIC(a)) (Crystaline entomocidal protoxin) (130 kDa crystal protein)	Cry41Aa1-like_len802
fig|1386.458.peg.5022	828	4012222	CP016197.1	pST7-3	hypothetical protein	Cry45Aa_len275
fig|1386.458.peg.5023	837	4013050	CP016197.1	pST7-3	hypothetical protein	Cry45Aa_len275
fig|1386.458.peg.5056	2574	4035478	CP016197.1	pST7-3	anthrax toxin moiety, protective antigen, pagA formerly pag, plasmid pXO1, B. anthracis (M22589, P13423)				Vip1Da1_len871
fig|1386.458.peg.5055	798	4034680	CP016197.1	pST7-3	calmodulin sensitive adenylate cyclase, edema factor, cya, plasmid pXO1, B. anthracis (M23179, M24074)				Vip2Ac1_len462
fig|1386.458.peg.5105	3213	4076185	CP016198.1	pST7-4	Phosphatidylinositol-specific phospholipase C (EC 4.6.1.13)	Cry32Aa1-like_len1360
fig|1386.458.peg.27678	2295	21091651	CP009316.1	pTurkey32-2	anthrax toxin moiety, protective antigen, pagA formerly pag, plasmid pXO1, B. anthracis (M22589, P13423)				Vip1Ba2_len784
fig|1386.458.peg.29517	2295	22538110	CP009327.1	pVollum1B_1	anthrax toxin moiety, protective antigen, pagA formerly pag, plasmid pXO1, B. anthracis (M22589, P13423)				Vip1Ba2_len784
fig|1386.458.peg.24737	2295	18824677	CP007665.1	pVollum2	anthrax toxin moiety, protective antigen, pagA formerly pag, plasmid pXO1, B. anthracis (M22589, P13423)				Vip1Ba2_len784
fig|1386.458.peg.18466	2295	14274703	AF065404.1	pXO1_1999	anthrax toxin moiety, protective antigen, pagA formerly pag, plasmid pXO1, B. anthracis (M22589, P13423)				Vip1Ba2_len784
fig|1386.458.peg.34178	2295	25967257	CP009901.1	pXO1_2002013097	anthrax toxin moiety, protective antigen, pagA formerly pag, plasmid pXO1, B. anthracis (M22589, P13423)				Vip1Ba2_len784
fig|1386.458.peg.43277	2295	33050821	CM003467.1	pXO1_20SD	anthrax toxin moiety, protective antigen, pagA formerly pag, plasmid pXO1, B. anthracis (M22589, P13423)				Vip1Ba2_len784
fig|1386.458.peg.42999	2295	32849476	CM003469.1	pXO1_3631_1C	anthrax toxin moiety, protective antigen, pagA formerly pag, plasmid pXO1, B. anthracis (M22589, P13423)				Vip1Ba2_len784
fig|1386.458.peg.20735	2295	15838945	CM002396.1	pXO1_52G	anthrax toxin moiety, protective antigen, pagA formerly pag, plasmid pXO1, B. anthracis (M22589, P13423)				Vip1Ba2_len784
fig|1386.458.peg.20173	2295	15435445	CM002402.1	pXO1_8903G	anthrax toxin moiety, protective antigen, pagA formerly pag, plasmid pXO1, B. anthracis (M22589, P13423)				Vip1Ba2_len784
fig|1386.458.peg.20455	2295	15637102	CM002399.1	pXO1_9080G	anthrax toxin moiety, protective antigen, pagA formerly pag, plasmid pXO1, B. anthracis (M22589, P13423)				Vip1Ba2_len784
fig|1386.458.peg.21217	2295	16174519	JANG01000027.1	pXO1_95014	anthrax toxin moiety, protective antigen, pagA formerly pag, plasmid pXO1, B. anthracis (M22589, P13423)				Vip1Ba2_len784
fig|1386.458.peg.10552	2295	8212966	CP001599.1	pXO1_A0248	anthrax toxin moiety, protective antigen, pagA formerly pag, plasmid pXO1, B. anthracis (M22589, P13423)				Vip1Ba2_len784
fig|1386.458.peg.7809	2295	6071320	ABLB01000067.1	pXO1_A0389	anthrax toxin moiety, protective antigen, pagA formerly pag, plasmid pXO1, B. anthracis (M22589, P13423)				Vip1Ba2_len784
fig|1386.458.peg.38795	2295	29532697	CM003248.1	pXO1_A1075	anthrax toxin moiety, protective antigen, pagA formerly pag, plasmid pXO1, B. anthracis (M22589, P13423)				Vip1Ba2_len784
fig|1386.458.peg.37980	2295	28910896	CP010853.1	pXO1_A1144	anthrax toxin moiety, protective antigen, pagA formerly pag, plasmid pXO1, B. anthracis (M22589, P13423)				Vip1Ba2_len784
fig|1386.458.peg.19795	2295	15165958	CP001971.1	pXO1_A16	anthrax toxin moiety, protective antigen, pagA formerly pag, plasmid pXO1, B. anthracis (M22589, P13423)				Vip1Ba2_len784
fig|1386.458.peg.19610	2295	15031861	CP001975.1	pXO1_A16R	anthrax toxin moiety, protective antigen, pagA formerly pag, plasmid pXO1, B. anthracis (M22589, P13423)				Vip1Ba2_len784
fig|1386.458.peg.8088	2295	6283804	AE011190.1	pXO1_A2012	anthrax toxin moiety, protective antigen, pagA formerly pag, plasmid pXO1, B. anthracis (M22589, P13423)				Vip1Ba2_len784
fig|1386.458.peg.27129	2295	20705350	CP010793.1	pXO1_AmesA0462	anthrax toxin moiety, protective antigen, pagA formerly pag, plasmid pXO1, B. anthracis (M22589, P13423)				Vip1Ba2_len784
fig|1386.458.peg.18284	2295	14148529	AE017336.2	pXO1_AmesAnc	anthrax toxin moiety, protective antigen, pagA formerly pag, plasmid pXO1, B. anthracis (M22589, P13423)				Vip1Ba2_len784
fig|1386.458.peg.31275	2295	23852176	CP009543.1	pXO1_BA1015	anthrax toxin moiety, protective antigen, pagA formerly pag, plasmid pXO1, B. anthracis (M22589, P13423)				Vip1Ba2_len784
fig|1386.458.peg.31573	2295	24063238	CP009699.1	pXO1_BA1035	anthrax toxin moiety, protective antigen, pagA formerly pag, plasmid pXO1, B. anthracis (M22589, P13423)				Vip1Ba2_len784
fig|1386.458.peg.10273	2295	8010610	CP001216.1	pXO1_CDC684	anthrax toxin moiety, protective antigen, pagA formerly pag, plasmid pXO1, B. anthracis (M22589, P13423)				Vip1Ba2_len784
fig|1386.458.peg.23459	2295	17926645	CP008847.1	pXO1_HYU01	anthrax toxin moiety, protective antigen, pagA formerly pag, plasmid pXO1, B. anthracis (M22589, P13423)				Vip1Ba2_len784
fig|1386.458.peg.42690	2295	32630074	CP012520.1	pXO1_Larissa	anthrax toxin moiety, protective antigen, pagA formerly pag, plasmid pXO1, B. anthracis (M22589, P13423)				Vip1Ba2_len784
fig|1386.458.peg.27406	2295	20907547	CP010814.1	pXO1_Pollino	anthrax toxin moiety, protective antigen, pagA formerly pag, plasmid pXO1, B. anthracis (M22589, P13423)				Vip1Ba2_len784
fig|1386.458.peg.30822	2295	23522629	CP009696.1	pXO1_RA3	anthrax toxin moiety, protective antigen, pagA formerly pag, plasmid pXO1, B. anthracis (M22589, P13423)				Vip1Ba2_len784
fig|1386.458.peg.30487	2295	23289226	CP009463.1	pXO1_SK102	anthrax toxin moiety, protective antigen, pagA formerly pag, plasmid pXO1, B. anthracis (M22589, P13423)				Vip1Ba2_len784
fig|1386.458.peg.44622	2295	34058302	CP014177.1	pXO1_Stendal	anthrax toxin moiety, protective antigen, pagA formerly pag, plasmid pXO1, B. anthracis (M22589, P13423)				Vip1Ba2_len784
fig|1386.458.peg.30985	2295	23638120	CP009540.1	pXO1_Sterne	anthrax toxin moiety, protective antigen, pagA formerly pag, plasmid pXO1, B. anthracis (M22589, P13423)				Vip1Ba2_len784
fig|1386.458.peg.20918	2295	15973513	CP006743.1	pXO1_SVA11	anthrax toxin moiety, protective antigen, pagA formerly pag, plasmid pXO1, B. anthracis (M22589, P13423)				Vip1Ba2_len784
fig|1386.458.peg.4442	2295	3573196	CP015777.1	pXO1_Tangail1	anthrax toxin moiety, protective antigen, pagA formerly pag, plasmid pXO1, B. anthracis (M22589, P13423)				Vip1Ba2_len784
fig|1386.458.peg.32155	2295	24513679	CP009597.1	pXO1_V770NP1R	anthrax toxin moiety, protective antigen, pagA formerly pag, plasmid pXO1, B. anthracis (M22589, P13423)				Vip1Ba2_len784
fig|1386.458.peg.40245	3531	30753910	CP011350.1	pYC1	hypothetical protein	Cry1Aa8_len1176
fig|1386.458.peg.40209	3534	30720517	CP011350.1	pYC1	hypothetical protein	Cry1Ac5_len1177
fig|1386.458.peg.40244	2160	30751750	CP011350.1	pYC1	hypothetical protein	Cry1Ia2_len719
fig|1386.458.peg.40236	1902	30746230	CP011350.1	pYC1	hypothetical protein	Cry2Aa9_len633
fig|1386.458.peg.40250	1902	30761152	CP011350.1	pYC1	hypothetical protein	Cry2Ab3_len633
fig|1386.458.peg.39768	1554	30344629	CP011350.1	pYC1	MOSQUITOCIDAL TOXIN PROTEIN	Cry41Aa1-like_len802
fig|1386.458.peg.39827	762	30391978	CP011350.1	pYC1	Hydralysin	Cry46Ab_len304
fig|1386.458.peg.40045	216	30597985	CP011350.1	pYC1	Bacillolysin			metalloproteinase(Bmp1)_len893
fig|1386.458.peg.40198	537	30712141	CP011350.1	pYC1	hypothetical protein				Vip2Aa2_len446
fig|1386.458.peg.40254	2370	30763705	CP011350.1	pYC1	hypothetical protein				Vip3A_len795
fig|1386.458.peg.43857	3534	33494716	CP013056.1	pYWC2-8-1	hypothetical protein	Cry1Ac5_len1177
fig|1386.458.peg.43884	1902	33520429	CP013056.1	pYWC2-8-1	hypothetical protein	Cry2Aa9_len633
fig|1386.458.peg.43848	537	33488413	CP013056.1	pYWC2-8-1	hypothetical protein				Vip2Aa2_len446
