# Supplementary material for: Lineage‐specific plasmid acquisition and the evolution of specialized pathogens in Bacillus thuringiensis and the Bacillus cereus group
Source: Mol Ecol. 2018 Apr 2;27(7):1524–40. doi: 10.1111/mec.14546 (PMC5947300; doi:10.1111/mec.14546)
Supplement: Supplementary file 8 [file MEC-27-1524-s008.xlsx]

## Sheet: Sheet1
	Table S4. Detailed results of BtToxin_Scanner and filtering of results using BLAST on the nr protein database on NCBI
	Strain ID	Reported species	Protein ID	Predicted group/toxin after BtToxin_Scanner and homology analyses	BtToxin_Scanner result						Protein-protein BLAST hit on low (<45%) homology BtToxin_Scanner hits							Protein seq	NT seq
					Best_hit	Rank	Hit_Length	Coverage	Identity	Integrity	Accession	Description	Max score	Total score	Query coverage	E value	Ident
	174	B. thuringiensis	174_id174_0204	Cry1Ae1	Cry1Ae1	Rank4	1181	100	99.84	53.09	-	-	-	-	-	-	-	MSSGGNLQSGSFRTVGFTTPFNFSNGSSVFTLSAHVFNSGNEVYIDRIEFVPAEVTFEAEYDLERAQEAVNALFTSPNQIGLKTDVTDYHIDQVSNLVECLSDEFCLDEKRELSEKVKHAKRLSDERNLLQDPNFRGINRQPDRGWRGSTDITIQGGDDVFKENYVTLPGTFDECYPTYLYQKIDESKLKAYTRYELRGYIEDSQDLEIYLIRYNAKHETVNVPGTGSLWPLSFESSIGKCGEPNRCAPHLEWNPDLDCSCRDGEKCAHHSHHFSLDIDVGCIDLNEDLGVWVIFKIKTQDGHARLGNLEFLEEKPLVGEALARVKRAEKKWRDKREKLQLETNIVYKEAKESVDALFVNSQYDQLQADTNIAMIHTADKRVHRIQEAYLPELSVIPGV…	ATGAGTAGTGGGGGTAATTTACAGTCCGGAAGCTTTAGGACTGTAGGTTTTACGACTCCATTTAACTTTTCAAATGGATCAAGTGTATTTACGTTAAGTGCTCATGTCTTCAATTCAGGCAATGAAGTTTATATAGATAGAATTGAATTTGTTCCGGCAGAAGTAACCTTTGAGGCAGAATATGATTTAGAAAGAGCACAAGAGGCGGTGAATGCGCTGTTTACTTCTCCCAATCAAATCGGGTTAAAAACAGATGTGACGGATTATCATATTGATCAAGTATCCAACCTAGTTGAGTGTTTATCAGATGAATTTTGTCTGGATGAAAAACGAGAATTGTCCGAGAAAGTCAAACATGCAAAGCGACTCAGTGATGAGCGGAATTTACTTCAAGATCCA…
	174	B. thuringiensis	174_id174_0196	Vip1A	Vip1A	Rank2	871	101.26	59.32	36.97	-	-	-	-	-	-	-	MDDFNSHPITLNKKQLDQVLTNNPIMLETDQTDGIYKIKDTHGNIVTGGTWNGVTQQIKAKTASIIVDDGKQVAEKRVAAKDYAYPEDKTPSLTLKDALKLSFPEEIKETDGLLYYNNNPIYESSVMTYLDENTAKEVKKQINDKTGEFKDVQHLYAVKLTPKMNFTIKVPVAYDTAKQAVNLGGDNPWGAKGLLGTWVNAMVVDNSGDKAYKRVEPGYLLSPTLEFSEGSLDNLKKNYSFYVSMYVKSDKPFTLRINAGPYSTKRTIEASNDFKRVDIPAFYIEGFPIDTIRLEGSDYPSAIWWKDVSITEVSAVKK	ATGGATGATTTTAACTCACATCCAATTACATTAAATAAAAAACAATTAGATCAAGTATTGACTAATAACCCTATTATGTTAGAAACAGACCAGACAGATGGGATTTATAAGATAAAAGATACACATGGTAATATTGTCACAGGTGGCACATGGAATGGTGTAACTCAACAAATTAAAGCAAAAACAGCGTCTATTATTGTGGATGACGGGAAACAGGTAGCAGAAAAACGTGTGGCGGCAAAAGATTATGCTTATCCAGAAGATAAAACACCGTCTTTAACTTTAAAAGATGCACTGAAGCTTTCATTCCCAGAAGAGATAAAAGAAACAGATGGATTATTGTACTATAACAATAATCCAATTTATGAATCGAGTGTCATGACCTACCTTGATGAGAAT…
	175	B. thuringiensis	175_id175_0299	Cry1Ea7	Cry1Ea7	Rank4	1171	100	100	100	-	-	-	-	-	-	-	MEIVNNQNQCVPYNCLNNPENEILDIERSNSTVATNIALEISRLLASATPIGGILLGLFDAIWGSIGPSQWDLFLEQIELLIDQKIEEFARNQAISRLEGISSLYGIYTEAFREWEADPTNPALKEEMRTQFNDMNSILVTAIPLFSVQNYQVPFLSVYVQAANLHLSVLRDVSVFGQAWGFDIATINSRYNDLTRLIPIYTDYAVRWYNTGLDRLPRTGGLRNWARFNQFRRELTISVLDIISFFRNYDSRLYPIPTSSQLTREVYTDPVINITDYRVGPSFENIENSAIRSPHLMDFLNNLTIDTDLIRGVHYWAGHRVTSHFTGSSQVITTPQYGITANAEPRRTIAPSTFPGLNLFYRTLSNPFFRRSENITPTLGINVVQGVGFIQPNNAEVLY…	ATGGAGATAGTGAATAATCAGAATCAATGCGTGCCTTATAATTGTTTAAATAATCCTGAAAATGAGATATTAGATATTGAAAGGTCAAATAGTACTGTAGCAACAAACATCGCCTTGGAGATTAGTCGTCTGCTCGCTTCCGCAACTCCAATAGGGGGGATTTTATTAGGATTGTTTGATGCAATATGGGGGTCTATAGGCCCTTCACAATGGGATTTATTTTTAGAGCAAATTGAGCTATTGATTGACCAAAAAATAGAGGAATTCGCTAGAAACCAGGCAATTTCTAGATTAGAAGGGATAAGCAGTCTGTACGGAATTTATACAGAAGCTTTTAGAGAGTGGGAAGCAGATCCTACTAATCCAGCATTAAAAGAAGAGATGCGTACTCAATTTAAT…
	176	B. thuringiensis	176_id176_4946	Cry1Ba4	Cry1Ba4	Rank4	1228	100	99.92	100	-	-	-	-	-	-	-	LTSNRKNENEIINAVSNHSAQMDLLPDARIEDSLCIAEGNNIDPFVSASTVQTGINIAGRILGVLGVPFAGQLASFYSFLVGELWPRGRDQWEIFLEHVEQLINQQITENARNTALARLQGLGDSFRAYQQSLEDWLENRDDARTRSVLHTQYIALELDFLNAMPLFAIRNQEVPLLMVYAQAANLHLLLLRDASLFGSEFGLTSQEIQRYYERQVERTRDYSDYCVEWYNTGLNSLRGTNAASWVRYNQFRRDLTLGVLDLVALFPSYDTRTYPINTSAQLTREVYTDAIGATGVNMASMNWYNNNAPSFSAIEAAAIRSPHLLDFLEQLTIFSASSRWSNTRHMTYWRGHTIQSRPIGGGLNTSTHGATNTSINPVTLRFASRDVYRTESYAGVLLW…	TTGACTTCAAATAGGAAAAATGAGAATGAAATTATAAATGCTGTATCGAATCATTCCGCACAAATGGATCTATTACCAGATGCTCGTATTGAGGATAGCTTGTGTATAGCCGAGGGGAACAATATTGATCCATTTGTTAGCGCATCAACAGTCCAAACGGGTATTAACATAGCTGGTAGAATACTAGGCGTATTGGGCGTACCGTTTGCTGGACAACTAGCTAGTTTTTATAGTTTTCTTGTTGGTGAATTATGGCCCCGCGGCAGAGATCAGTGGGAAATTTTCCTAGAACATGTCGAACAACTTATAAATCAACAAATAACAGAAAATGCTAGGAATACGGCTCTTGCTCGATTACAAGGTTTAGGAGATTCCTTCAGAGCCTATCAACAGTCACTT…
	176	B. thuringiensis	176_id176_1740	Cry1Ca9	Cry1Ca9	Rank4	1189	100	100	28.17	-	-	-	-	-	-	-	VIFKIKTQDGHARLGNLEFLEEKPLLGEALARVKRAEKKWRDKREKLQLETNIVYKEAKESVDALFVNSQYDRLQVDTNIAMIHAADKRVHRIREAYLPELSVIPGVNAAIFEELEGRIFTAYSLYDARNVIKNGDFNNGLLCWNVKGHVDVEEQNNHRSVLVIPEWEAEVSQEVRVCPGRGYILRVTAYKEGYGEGCVTIHEIEDNTDELKFSNCVEEEVYPNNTVTCNNYTGTQEEYEGTYTSRNQGYDEAYGNNPSVPADYASVYEEKSYTDGRRENPCESNRGYGDYTPLPAGYVTKDLEYFPETDKVWIEIGETEGTFIVDSVELLLMEE	GTGATATTCAAGATTAAGACGCAAGATGGCCATGCAAGACTAGGGAATCTAGAGTTTCTCGAAGAGAAACCATTATTAGGGGAAGCACTAGCTCGTGTGAAAAGAGCGGAGAAGAAGTGGAGAGACAAACGAGAGAAACTGCAGTTGGAAACAAATATTGTTTATAAAGAGGCAAAAGAATCTGTAGATGCTTTATTTGTAAACTCTCAATATGATAGATTACAAGTGGATACGAACATCGCGATGATTCATGCGGCAGATAAACGCGTTCATAGAATCCGGGAAGCGTATCTGCCAGAGTTGTCTGTGATTCCAGGTGTCAATGCGGCCATTTTCGAAGAATTAGAGGGACGTATTTTTACAGCGTATTCCTTATATGATGCGAGAAATGTCATTAAA…
	176	B. thuringiensis	176_id176_3995	Cry1Ia2	Cry1Ia2	Rank4	719	100	99.86	100	-	-	-	-	-	-	-	MKLKNQDKHQSFSCNAKVDKISTDSLKNETDIELQNINHEDCLKMSEYENVEPFVSASTIQTGIGIAGKILGTLGVPFAGQVASLYSFILGELWPKGKNQWEIFMEHVEEIINQKISTYARNKALTDLKGLGDALAVYHDSLESWVGNRNNTRARSVVKSQYIALELMFVQKLPSFAVSGEEVPLLPIYAQAANLHLLLLRDASIFGKEWGLSSSEISTFYNRQVERAGDYSDHCVKWYSTGLNNLRGTNAESWVRYNQFRRDMTLMVLDLVALFPSYDTQMYPIKTTAQLTREVYTDAIGTVHPHPSFTSTTWYNNNAPSFSAIEAAVVRNPHLLDFLEQVTIYSLLSRWSNTQYMNMWGGHKLEFRTIGGTLNISTQGSTNTSINPVTLPFTSRDVY…	ATGAAACTAAAGAATCAAGATAAGCATCAAAGTTTTTCTTGCAATGCGAAAGTAGATAAAATCTCTACGGATTCACTAAAAAATGAAACAGATATAGAATTACAAAACATTAATCATGAAGATTGTTTGAAAATGTCTGAGTATGAAAATGTAGAGCCGTTTGTTAGTGCATCAACAATTCAAACAGGTATTGGTATTGCGGGTAAAATACTTGGTACCCTAGGCGTTCCTTTTGCAGGACAAGTAGCTAGTCTTTATAGTTTTATCTTAGGTGAGCTATGGCCTAAGGGGAAAAATCAATGGGAAATCTTTATGGAACATGTAGAAGAGATTATTAATCAAAAAATATCAACTTATGCAAGAAATAAAGCACTTACAGACTTGAAAGGATTAGGAGAT…
	176	B. thuringiensis	176_id176_2587	Cry2Ab3	Cry2Ab3	Rank4	633	100	100	100	-	-	-	-	-	-	-	MNSVLNSGRTTICDAYNVAAHDPFSFQHKSLDTVQKEWTEWKKNNHSLYLDPIVGTVASFLLKKVGSLVGKRILSELRNLIFPSGSTNLMQDILRETEKFLNQRLNTDTLARVNAELTGLQANVEEFNRQVDNFLNPNRNAVPLSITSSVNTMQQLFLNRLPQFQMQGYQLLLLPLFAQAANLHLSFIRDVILNADEWGISAATLRTYRDYLKNYTRDYSNYCINTYQSAFKGLNTRLHDMLEFRTYMFLNVFEYVSIWSLFKYQSLLVSSGANLYASGSGPQQTQSFTSQDWPFLYSLFQVNSNYVLNGFSGARLSNTFPNIVGLPGSTTTHALLAARVNYSGGISSGDIGASPFNQNFNCSTFLPPLLTPFVRSWLDSGSDREGVATVTNWQTESFE…	ATGAATAGTGTATTGAATAGCGGAAGAACTACTATTTGTGATGCGTATAATGTAGCGGCTCATGATCCATTTAGTTTTCAACACAAATCATTAGATACCGTACAAAAGGAATGGACGGAGTGGAAAAAAAATAATCATAGTTTATACCTAGATCCTATTGTTGGAACTGTGGCTAGTTTTCTGTTAAAGAAAGTGGGGAGTCTTGTTGGAAAAAGGATACTAAGTGAGTTACGGAATTTAATATTTCCTAGTGGTAGTACAAATCTAATGCAAGATATTTTAAGAGAGACAGAAAAATTCCTGAATCAAAGACTTAATACAGACACTCTTGCCCGTGTAAATGCGGAATTGACAGGGCTGCAAGCAAATGTAGAAGAGTTTAATCGACAAGTAGATAAT…
	176	B. thuringiensis	176_id176_3196	Duplicate of better existing hit (Cry1Ca9)	Cry1Da2	Rank4	1165	100	100	28.76	-	-	-	-	-	-	-	VIFKIKTQDGHARLGNLEFLEEKPLLGEALARVKRAEKKWRDKRETLQLETTIVYKEAKESVDALFVNSQYDRLQADTNIAMIHAADKRVHRIREAYLPELSVIPGVNAAIFEELEERIFTAFSLYDARNIIKNGDFNNGLLCWNVKGHVEVEEQNNHRSVLVIPEWEAEVSQEVRVCPGRGYILRVTAYKEGYGEGCVTIHEIENNTDELKFNNCVEEEVYPNNTVTCINYTATQEEYEGTYTSRNRGYDEAYGNNPSVPADYASVYEEKSYTDRRRENPCESNRGYGDYTPLPAGYVTKELEYFPETDKVWIEIGETEGTFIVDSVELLLMEE	GTGATATTCAAGATTAAGACGCAAGATGGCCACGCACGACTAGGGAATCTAGAGTTTCTCGAAGAGAAACCATTATTAGGAGAAGCACTAGCTCGTGTGAAAAGAGCGGAGAAAAAATGGAGAGACAAACGCGAAACATTACAATTGGAAACAACTATCGTTTATAAAGAGGCAAAAGAATCTGTAGATGCTTTATTTGTAAACTCTCAATATGATAGATTACAAGCGGATACGAACATCGCGATGATTCATGCGGCAGATAAACGCGTTCATAGAATTCGAGAAGCGTATCTGCCGGAGCTGTCTGTGATTCCGGGTGTCAATGCGGCTATTTTTGAAGAATTAGAAGAGCGTATTTTCACTGCATTTTCCCTATATGATGCGAGAAATATTATTAAA…
	176	B. thuringiensis	176_id176_3996	Duplicate of better existing hit (Cry1Ca9)	Cry1Gc	Rank4	1167	100	100	28.36	-	-	-	-	-	-	-	VIFKIKTQDGHARLGNLEFLEEKPLVGEALARVKRAEKKWRDKREKLEWETNIVYKEAKESVDALFVNSQYDQLQADTNIAMIHAADKRVHSIREAYLPELSVIPGVNAAIFEELEGRIFTAFSLYDARNVIKNGDFNNGLSCWNVKGHVDVEEQNNQRSVLVVPEWEAEVSQEVRVCPGRGYILRVTAYKEGYGEGCVTIHEIENNTDELKFSNCVEEEIYPNNTVTCNDYTVNQEEYGGAYTSRNRGYNEAPSVPADYASVYEEKSYTDGRRENPCEFNRGYRDYTPLPVGYVTKELEYFPETDKVWIEIGETEGTFIVDSVELLLMEE	GTGATCTTTAAGATTAAGACGCAAGATGGGCACGCAAGACTAGGGAATCTAGAGTTTCTCGAAGAGAAACCATTAGTAGGAGAAGCGCTAGCTCGTGTGAAAAGAGCGGAGAAAAAATGGAGAGACAAACGTGAAAAATTGGAATGGGAAACAAATATCGTTTATAAAGAGGCAAAAGAATCTGTAGATGCTTTATTTGTAAACTCTCAATATGATCAATTACAAGCGGATACGAATATTGCCATGATTCATGCGGCAGATAAACGTGTTCATAGCATTCGAGAAGCTTATCTGCCTGAGCTGTCTGTGATTCCGGGTGTCAATGCGGCTATTTTTGAAGAATTAGAAGGGCGTATTTTCACTGCATTCTCCCTATATGATGCGAGAAATGTCATTAAA…
	176	B. thuringiensis	176_id176_0993	Possible novel toxin	Cry46Ab	Rank1	304	96.05	35.39	79.93	gi|312299429|ADQ73630.1	cry46-like protein [Bacillus thuringiensis]	486	486	1	3e-173	0.93	MIIQEKLSFSDLDSLDSTTDSIMDAFKDLYGILPDEIALNNETFPIHNKPAITERYGHACYKMLGPFIFRYLEEPSINEITLKEQFVYNPNNEEKEIVVTIKEQWVNIQSWSSKSITGLTLKSDLIIAGKFQSGNEFNISTFVGESNSKSIHTSPSIEHSIKVPPNSKMKIAMIGTLITEVLHFQSIITVQGMFGACFPRMVRGHYIGFKSAGHILNKTFGIIEGSINNTAIQDIEINIKGIEPYSYKQKVIK	ATGATTATACAAGAAAAATTATCTTTTTCAGATCTAGATTCATTAGATTCAACTACAGACTCCATAATGGATGCGTTTAAAGATCTTTATGGAATACTTCCTGACGAAATTGCATTAAATAATGAGACGTTTCCAATTCATAATAAGCCTGCTATTACTGAACGTTATGGTCATGCTTGTTATAAAATGCTGGGCCCTTTTATATTTCGATATCTTGAAGAACCTTCAATAAATGAAATAACCCTAAAGGAACAATTTGTATATAATCCTAATAATGAAGAAAAAGAGATTGTAGTGACAATAAAAGAACAATGGGTCAATATACAATCTTGGAGTTCGAAATCTATTACAGGTTTAACTTTAAAATCAGATCTTATTATTGCAGGTAAATTTCAATCG…
	176	B. thuringiensis	176_id176_2592	Vip3A	Vip3A	Rank4	795	100	100	99.25	-	-	-	-	-	-	-	MNKNNTKLSTRALPSFIDYFNGIYGFATGIKDIMNMIFKTDTGGDLTLDEILKNQQLLNDISGKLDGVNGSLNDLIAQGNLNTELSKEILKIANEQNQVLNDVNNKLDAINTMLRVYLPKITSMLSDVMKQNYALSLQIEYLSKQLQEISDKLDIINVNVLINSTLTEITPAYQRIKYVNEKFEELTFATETSSKVKKDGSPADILDELTELTELAKSVTKNDVDGFEFYLNTFHDVMVGNNLFGRSALKTASELITKENVKTSGSEVGNVYNFLIVLTALQAKAFLTLTTCRKLLGLADIDYTSIMNEHLNKEKEEFRVNILPTLSNTFSNPNYAKVKGSDEDAKMIVEAKPGHALIGFEISNDSITVLKVYEAKLKQNYQVDKDSLSEVIYGDMDKL…	ATGAACAAGAATAATACTAAATTAAGCACAAGAGCCTTACCAAGTTTTATTGATTATTTTAATGGCATTTATGGATTTGCCACTGGTATCAAAGACATTATGAACATGATTTTTAAAACGGATACAGGTGGTGATCTAACCCTAGACGAAATTTTAAAGAATCAGCAGTTACTAAATGATATTTCTGGTAAATTGGATGGGGTGAATGGAAGCTTAAATGATCTTATCGCACAGGGAAACTTAAATACAGAATTATCTAAGGAAATATTAAAAATTGCAAATGAACAAAATCAAGTTTTAAATGATGTTAATAACAAACTCGATGCGATAAATACGATGCTTCGGGTATATCTACCTAAAATTACCTCTATGTTGAGTGATGTAATGAAACAAAATTAT…
	177	B. thuringiensis	177_id177_3078	Cry28Aa2	Cry28Aa2	Rank4	1128	100	99.73	100	-	-	-	-	-	-	-	MDKHINKIGVQSTEVNSESIFFNPEVDSSDTVAVVSAGIVVVGTILTAFASFVNPGVVLISFGTLAPVLWPDPEEDPKKIWSQFMKHGEDLLNQTISTAVKEIALAHLNGFKDVLTYYERAFNDWKRNPSANTARLVSQRFENAHFNFVSNMPQLQLPTYDTLLLSCYTEAANLHLNLLHQGVQFADQWNADQPHSPMLKSSGTYYDELLVYIEKYINYCTKTYHKGLNHLKESEKITWDAYNTYRREMTLIVLDLVATFPFYDIRRFPRGVELELTREVYTSLDPPGLNAGPIPEIDFSYLEDHLTRPPGLFTWLSDIELYTESVAEGDYLSGIRESKYYTGNQFFTMKNIYGNTNRLSKQLITLLPGEFITHLSINRGFQTIAGINKLYSLIQKIVF…	ATGGACAAACATATTAACAAAATTGGAGTTCAAAGTACAGAAGTTAATTCTGAATCAATCTTTTTTAATCCAGAGGTGGATAGCAGTGATACAGTCGCTGTAGTAAGCGCAGGGATTGTAGTTGTGGGTACTATACTGACAGCCTTTGCATCATTTGTTAATCCAGGTGTGGTACTTATATCATTTGGAACCTTGGCTCCCGTTCTTTGGCCTGATCCAGAGGAAGATCCAAAAAAAATTTGGTCACAATTTATGAAACACGGAGAAGACCTTTTAAATCAAACAATTTCTACAGCTGTAAAAGAAATAGCATTAGCTCATCTAAATGGTTTTAAAGATGTATTAACGTACTATGAAAGAGCATTTAATGATTGGAAGAGAAATCCAAGTGCAAATACT…
	177	B. thuringiensis	177_id177_0097	Possible novel toxin	Cry26Aa1	Rank1	1163	99.42	39.41	14.62	gi|530788643|AGT50919.1	cry26Aa-like delta-endotoxin [Bacillus sp. enrichment culture clone JKPDR]	129	129	0.99	1e-31	0.39	LNFSSAIGKSLGILLPLLTLMGYSPGIATINLIKGILSIILPGSSSKETWELFMQQAELLINQKIEASARNKALAELQGITNLLDLYQKQLANWLESRGNPDSVEAVRKTHSDLISAFELQMPSFKVSEFEVAMLIIYVQAANLHLLTLKEFELYGLEWGYPQDDINLYHE	TTGAATTTTTCATCTGCGATTGGAAAATCGTTAGGAATTCTCTTGCCCCTATTAACTCTAATGGGTTATAGTCCAGGTATAGCCACAATTAATCTTATAAAGGGTATTCTCTCAATTATATTACCTGGTTCTTCATCCAAAGAAACTTGGGAACTTTTTATGCAACAGGCAGAGTTACTGATTAATCAAAAAATAGAAGCAAGTGCCAGAAATAAAGCTTTGGCGGAATTGCAAGGTATAACAAATTTACTTGATTTATATCAAAAACAATTAGCAAATTGGCTAGAGTCTAGAGGTAATCCAGATAGTGTTGAAGCAGTAAGAAAAACGCATTCTGACTTAATTAGTGCATTCGAACTTCAAATGCCTAGCTTTAAGGTAAGTGAGTTCGAAGTAGCT…
	177	B. thuringiensis	177_id177_4501	Possible novel toxin	Cry64Aa1	Rank1	305	89.67	36.43	88.2	gi|8928022|Q45729.1	RecName: Full=Pesticidal crystal protein Cry15Aa; AltName: Full=38 kDa crystal protein; AltName: Full=Crystaline entomocidal protoxin; AltName: Full=Insecticidal delta-endotoxin CryXVA(a)	99	99	0.89	3e-20	0.28	MSIIDIKKDVIDHAKWNASTYYNANPDTFCEETIYDFSVFDLKVEPTVTAIDVRPTLRVSISKTIENPTSQSQFREVSFTENVKNTYTTYTKEGFLLQNPITEIHSFPITLTFDMYTVKQKINVNVPGEYHYSSLDPITMTRERLWELTSAISIPPKTRVTATLMVYKGTFNVPIRLHATIRGAYAYNGRYYANSVQYADWFQKQHIAFHTASSLFIDKDQWAGYKTMYVSASKDDDSLHINGSGINKVTCCLYAIIHFEEKSMFYNQMVKKEYDSPIYFANTMLQPGMLGNEIPIINPI	ATGTCTATTATCGATATTAAAAAAGATGTGATTGATCATGCAAAATGGAACGCAAGTACGTATTATAACGCAAATCCTGATACCTTTTGTGAGGAAACAATCTATGATTTTTCAGTTTTTGATTTAAAAGTAGAACCAACAGTCACAGCCATTGATGTTAGGCCTACACTGCGTGTATCTATCTCTAAAACAATAGAGAATCCAACATCGCAGTCTCAATTTAGGGAAGTTTCCTTTACTGAAAACGTAAAAAATACATACACTACCTATACGAAAGAGGGATTTCTATTACAAAATCCTATTACTGAAATACACTCTTTTCCGATTACACTCACATTTGATATGTATACGGTGAAACAAAAAATAAATGTAAATGTGCCAGGGGAGTATCATTATAGT…
	177	B. thuringiensis	177_id177_0096	Possible novel toxin	Cry8Ka2	Rank1	1173	95.06	31.17	19.69	WP_003268392.1	Pesticidal crystal protein cry7Aa [Bacillus thuringiensis]	102	102	0.99	1e-21	0.31	MTISVLDFVAIFPLYNYRLYNMETNIELTRRVCSDPLGFIKTPNDLKDPANWFNKATTFDDIEHRTRFVPSYYSFMDWFQLYTKAVRNIPNSKYTEYLSGITTSFDNVGGISTADTSSDYGDVKDYIDKKQHRINGREKDCYRIRATTFAHVTIDPNTSIVTLQRYGISKIIFDTISTSNEVSEVVYNKENNWGTQIKDSNDEFSIELSDPPIFSKYSHRLVKLTSFPILPKEQYRGFLPVTI	ATGACAATCTCGGTATTAGATTTCGTTGCTATTTTTCCGCTCTACAACTATCGACTGTACAATATGGAAACAAATATTGAACTTACAAGACGTGTTTGTTCCGATCCGCTTGGTTTTATAAAAACCCCCAATGACTTGAAAGACCCAGCTAATTGGTTTAACAAAGCAACAACTTTTGATGATATTGAACACAGAACACGTTTTGTGCCAAGTTATTATTCATTTATGGATTGGTTTCAGCTTTATACAAAAGCTGTCCGGAATATCCCGAACTCCAAATATACCGAGTATTTATCGGGAATTACTACTAGTTTTGATAATGTCGGCGGTATTAGCACTGCTGATACTAGCAGTGACTATGGAGATGTCAAGGATTATATTGATAAAAAGCAGCATAGG…
	178	B. thuringiensis	178_id178_3245	Cry1Bd1	Cry1Bd1	Rank4	1231	100	99.92	100	-	-	-	-	-	-	-	LTSNRKNENEIINALSIPAVSNHSAQMDLSLDARIEDSLCIAEGNNINPLVSASTVQTGINIAGRILGVLGVPFAGQLASFYSFLVGELWPSGRDPWEIFLEHVEQLIRQQVTENTRNTAIARLEGLGRGYRSYQQALETWLDNRNDARSRSIILERYVALELDITTAIPLFRIRNEEVPLLMVYAQAANLHLLLLRDASLFGSEWGMASSDVNQYYQEQIRYTEEYSNHCVQWYNTGLNNLRGTNAESWLRYNQFRRDLTLGVLDLVALFPSYDTRTYPINTSAQLTREIYTDPIGRTNAPSGFASTNWFNNNAPSFSAIEAAIFRPPHLLDFPEQLTIYSASSRWSSTQHMNYWVGHRLNFRPIGGTLNTSTQGLTNNTSINPVTLQFTSRDVYRTE…	TTGACTTCAAATAGGAAAAATGAGAATGAAATTATAAATGCCTTATCGATTCCAGCTGTATCGAATCATTCCGCACAAATGGATCTATCGCTAGATGCTCGTATTGAGGATTCTTTGTGTATAGCCGAGGGGAATAATATCAATCCACTTGTTAGCGCATCAACAGTCCAAACGGGTATAAACATAGCTGGTAGAATATTGGGCGTATTAGGTGTGCCGTTTGCTGGACAACTAGCTAGTTTTTATAGTTTTCTTGTTGGGGAATTATGGCCTAGTGGCAGAGATCCATGGGAAATTTTCCTGGAACATGTAGAACAACTTATAAGACAACAAGTAACAGAAAATACTAGGAATACGGCTATTGCTCGATTAGAAGGTCTAGGAAGAGGCTATAGATCT…
	178	B. thuringiensis	178_id178_5699	Cry1Cb2	Cry1Cb2	Rank4	1176	100	100	100	-	-	-	-	-	-	-	MENNIQNQCVPYNCLSNPEEILLDGERISTGNSSIDISLSLVQLLVSNFVPGGGFLVGLLDFVWGIVGPSPWDAFLVQIEQLINERIAAYARSAAISNLEGLGNNFNIYVEAFKEWEADPDNPVTRTRVVDRFRILDGLLERDIPSFRIAGFEVPLLSVYAQAANLHLAILRDSSIFGARWGLTTINVNENYNRLIRHIDEYANHCADTYNRGLNNLPKSTYQDWITYNRLRRDLTLTVLDIAAFFPSYDNRRYPIQSVGQLTREIYTDPLITFNPQLQSVAQLPTFNVMESNAIRTPHLFDVLNNLTIFTDWFSVGRNFYWGGHRVISNRIGGGNITSPIYGREANQEPPRSFTFNGPVFRTLSNPTFRPLQQPWPAPPFNLRGVEGVEFSTPLNSFT…	ATGGAGAATAATATTCAAAATCAATGCGTACCTTACAATTGTTTAAGTAATCCTGAGGAGATACTTTTAGATGGAGAAAGAATATCAACTGGTAATTCATCAATTGATATCTCTCTGTCACTTGTCCAGCTTCTGGTATCTAACTTTGTACCAGGGGGAGGATTTTTAGTTGGATTATTAGATTTTGTATGGGGAATAGTAGGCCCTTCTCCATGGGATGCATTTCTAGTGCAAATTGAACAATTAATTAATGAAAGAATAGCTGCATATGCTAGGTCTGCAGCAATTTCTAATTTAGAAGGATTAGGAAACAATTTCAATATATATGTGGAAGCATTTAAAGAATGGGAAGCAGATCCTGATAATCCAGTAACCAGGACTAGAGTAGTTGATCGCTTT…
	178	B. thuringiensis	178_id178_3723	Cry1Db1	Cry1Db1	Rank4	1160	100	100	100	-	-	-	-	-	-	-	MDINHQNQCIPYNCLSNPDAILLDAERLETGNTVADISLGLINFLYSNFVPGGGFIVGLLELIWGFVGPSQWEIFLAQIEQLISQRIEEFARNQAISRLEGLSNNYEIYTETFRAWEKDPSNPALREEMRTQFNVMNSALIAAIPLLRVRNYEVALLSVYVQAANLHLSVLRDVSVYGQRWGFDPATVNSRYSDLTRLIHVYTDHCVDTYNDGLKNLEGSRLSDWVVYNRFRRRLTISVLDIIAFFPNYDIEAYPIQTASQLTREVYLDLPFVNETLSPPASYPTFSAAESAIIRSPHLVDFLNSFTIYTDSLASYAYWGGHLVNSFRTGTTTNLIRSPLYGREGNTERPVTISASPSVPIFRTLSYFTGLNNNNPVAGIEGVEFQNTISRSIYRKSGP…	ATGGATATAAATCATCAAAATCAATGTATACCCTACAATTGTTTAAGTAATCCTGATGCGATATTACTAGATGCGGAAAGGCTAGAAACAGGAAACACCGTAGCAGACATTTCATTAGGGCTTATTAACTTTCTATATTCTAATTTTGTACCAGGCGGAGGGTTTATAGTAGGTTTACTAGAATTAATATGGGGGTTTGTGGGGCCCTCGCAATGGGAGATTTTTTTAGCTCAAATAGAGCAATTGATTAGTCAAAGAATAGAAGAATTTGCTAGGAACCAAGCAATTTCTAGATTAGAAGGATTAAGCAATAATTATGAGATTTATACAGAAACGTTTCGGGCGTGGGAAAAGGATCCGTCTAATCCTGCATTGAGAGAAGAGATGCGTACCCAATTT…
	178	B. thuringiensis	178_id178_3727	Cry1Fb5	Cry1Fb5	Rank4	1174	100	100	100	-	-	-	-	-	-	-	MKNNIQNQCVPYNCLSNPEVEILSEERSTGRLPLDISLSLTRFLLSEFVPGVGVAFGLFDLIWGFITPSEWSLFLLQIEQLIEQRIETLERNRAITTLRGLADSYEVYLEALREWEENPNNAQLREDVRIRFANTDDALITAINNFTLTSFEIPLLSVYVQAANLHLSLLRDAVSFGQGWGLDIATVNNHYNRLINLIHRYTEHCLDTYNQGLENLRGTNTRQWSRFNQFRRELTLTVLDIVALFPNYDARAYPIQTSSQLTREIYTSSVIEDSPVSANIPNGFNRAEFGVRPPHLMDFMNSLFVTAETVRSQTVWGGHLVSSRNTAGNPINFPIYGIFNPGGAIWIADEDPRPFYRTLSDPVFVRGGFGNPHYVLGLRGVAFQQTGTNHTRTFRNSGT…	ATGAAGAATAACATTCAAAATCAATGCGTACCTTACAATTGTTTAAGTAATCCTGAAGTAGAAATATTAAGTGAAGAAAGAAGTACTGGCAGATTACCGTTAGATATATCCTTGTCGCTTACACGTTTCCTTTTGAGTGAATTTGTTCCAGGTGTGGGAGTTGCGTTTGGATTATTTGATTTAATATGGGGTTTTATAACTCCTTCTGAATGGAGTTTATTTCTTTTACAGATTGAACAACTGATTGAACAAAGAATTGAAACATTGGAAAGGAACCGGGCAATTACTACATTACGAGGGTTAGCGGATAGCTATGAAGTTTACCTTGAGGCACTAAGAGAGTGGGAAGAAAATCCTAATAATGCACAATTAAGGGAAGATGTGCGTATTCGATTTGCT…
	178	B. thuringiensis	178_id178_2410	Cry1Ga1	Cry1Ga1	Rank4	1166	100	100	100	-	-	-	-	-	-	-	MEISDQNQYIPYNCLNNPESEIFNARNSNFGLVSQVSSGLTRFLLEAAVPEAGFALGLFDIIWGALGVDQWSLFLRQIEQLIRQEITELERNRATAILTGLSSSYNLYVEALREWENDPNNPASQERVRTRFRLTDDAIVTGLPTLAIRNLEVVNLSVYTQAANLHLSLLRDAVYFGERWGLTQANIEDLYTRLTSNIQEYSDHCARWYNQGLNEIGGISRRYLDFQRDLTISVLDIVALFPNYDIRTYPIPTQSQLTREIYTSPVVAGNINFGLSIANVLRAPHLMDFIDRIVIYTNSVRSTPYWAGHEVISRRTGQGQGNEIRFPLYGVAANAEPPVTIRPTGFTDEQRQWYRARSRVVSFRSSGQDFSLVDAVGFLTIFSAVSIYRNGFGFNTDTI…	ATGGAGATAAGTGACCAGAATCAATACATCCCCTATAACTGTTTGAATAATCCTGAAAGTGAGATATTTAATGCTAGAAATTCCAATTTCGGACTGGTTTCTCAAGTCAGCTCGGGACTTACGCGTTTTCTTCTAGAGGCAGCTGTCCCAGAGGCTGGTTTTGCACTTGGCCTATTCGATATCATTTGGGGCGCTCTAGGCGTTGATCAATGGAGCCTATTTCTTAGGCAGATTGAGCAATTAATACGACAAGAAATAACAGAGTTAGAAAGGAATAGAGCGACTGCAATATTAACTGGACTATCGTCAAGCTATAATCTATATGTTGAGGCGTTAAGAGAATGGGAAAATGATCCTAATAATCCAGCCTCACAAGAAAGAGTACGTACACGTTTTCGT…
	178	B. thuringiensis	178_id178_5697	Cry1Gb2	Cry1Gb2	Rank4	1169	100	99.91	100	-	-	-	-	-	-	-	MEINNQNQCVPYNCLNNPESEILNVAIFSSEQVAEIHLKITRLILENFLPGGSFAFGLFDLIWGIFNEDQWSAFLRQVEELINQRITEFARGQAIQRLVGFGRSYDEYILALKEWENDPDNPASKERVRTRFRTTDDALLTGVPLMAIPGFELATLSVYAQSANLHLALLRDAVFFGERWGLTQTNINDLYSRLKNSIRDYTNHCVRFYNIGLGNLNVIRPEYYRFQRELTISVLDLVALFPNYDIRTYPIPTKSQLTREIYTDPIISPGAQAGYTLQDVLREPHLMDFLNRLIIYTGEYRGIRHWAGHEVESSRTGMMTNIRFPLYGTAATAEPTRFITPSTFPGLNLFYRTLSAPIFRDEPGANIIIRYRTSLVEGVGFIQPNNGEQLYRVRGTLDS…	ATGGAGATTAATAATCAGAACCAATGTGTCCCTTATAATTGTTTGAATAATCCTGAAAGCGAGATATTAAACGTTGCAATTTTTAGTAGCGAACAGGTAGCAGAAATTCACTTAAAGATCACGCGCTTAATTTTAGAGAATTTTTTACCAGGTGGGAGTTTTGCATTCGGCTTATTTGATTTAATATGGGGGATTTTTAATGAAGATCAATGGAGCGCATTTCTTCGGCAGGTAGAAGAATTAATTAATCAAAGGATAACGGAATTCGCAAGAGGGCAAGCAATTCAGAGACTAGTAGGGTTTGGAAGGAGTTATGATGAATATATTTTAGCACTAAAAGAATGGGAAAACGATCCTGATAACCCAGCTTCAAAGGAAAGAGTGCGCACTCGATTTCGG…
	178	B. thuringiensis	178_id178_3722	Cry1Ib3	Cry1Ib3	Rank4	719	100	99.86	100	-	-	-	-	-	-	-	MKLKNPDKHQSLSSNAKVDKIATDSLKNETDIELKNMNNEDYLRMSEHESIDPFVSASTIQTGIGIAGKILGTLGVPFAGQIASLYSFILGELWPKGKSQWEIFMEHVEEIINQKILTYARNKALSDLRGLGDALAVYHESLESWVENRNNTRARSVVKNQYIALELMFVQKLPSFAVSGEEVPLLPIYAQAANLHLLLLRDASIFGKEWGLSASEISTFYNRQVERTRDYSDHCIKWYNTGLNNLRGTNAKSWVRYNQFRKDMTLMVLDLVALFPSYDTLVYPIKTTSQLTREVYTDAIGTVHPNQAFASTTWYNNNAPSFSAIEAAVIRSPHLLDFLEKVTIYSLLSRWSNTQYMNMWGGHRLESRPIGGALNTSTQGSTNTSINPVTLQFTSRDVY…	ATGAAACTAAAGAATCCAGATAAGCATCAAAGCTTGTCTAGCAATGCGAAAGTAGATAAAATCGCTACGGATTCACTAAAAAATGAAACAGATATAGAATTGAAAAATATGAATAATGAAGATTATTTGAGAATGTCTGAGCATGAGAGTATTGATCCGTTTGTTAGTGCATCAACAATTCAAACGGGTATTGGAATTGCTGGTAAGATTCTTGGTACTCTAGGTGTTCCTTTTGCTGGACAAATAGCTAGCCTCTATAGTTTTATCTTAGGCGAGCTTTGGCCTAAAGGGAAAAGTCAATGGGAAATCTTTATGGAACATGTAGAAGAGATTATTAATCAAAAAATATTAACTTATGCAAGAAATAAAGCACTTTCAGACTTGAGAGGATTAGGTGAT…
	178	B. thuringiensis	178_id178_4669	Cry2Ab4	Cry2Ab4	Rank4	633	100	100	100	-	-	-	-	-	-	-	MNSVLNSGRTTICDAYNVAAHDPFSFQHKSLDTVQKEWTEWKKNNHSLYLDPIVGTVASFLLKKVGSLVGKRILSELRNLIFPSGSTNLMQDILRETEKFLNQRLNTDTVARVNAELTGLQANVEEFNRQVDNFLNPNRNAVPLSITSSVNTMQQLFLNRLPQFQMQGYQLLLLPLFAQAANLHLSFIRDVILNADEWGISAATLRTYRDYLKNYTRDYSNYCINTYQSAFKGLNTRLHDMLEFRTYMFLNVFEYVSIWSLFKYQSLLVSSGANLYASGSGPQQTQSFTSQDWPFLYSLFQVNSNYVLNGFSGARLSNTFPNIVGLPGSTTTHALLAARVNYSGGISSGDIGASPFNQNFNCSTFLPPLLTPFVRSWLDSGSDREGVATVTNWQTESFE…	ATGAATAGTGTATTGAATAGCGGAAGAACTACTATTTGTGATGCGTATAATGTAGCGGCTCATGATCCATTTAGTTTTCAACACAAATCATTAGATACCGTACAAAAGGAATGGACGGAGTGGAAAAAAAATAATCATAGTTTATACCTAGATCCTATTGTTGGAACTGTGGCTAGTTTTCTGTTAAAGAAAGTGGGGAGTCTTGTTGGAAAAAGGATACTAAGTGAGTTACGGAATTTAATATTTCCTAGTGGTAGTACAAATCTAATGCAAGATATTTTAAGAGAGACAGAAAAATTCCTGAATCAAAGACTTAATACAGACACTGTTGCCCGTGTAAATGCGGAATTGACAGGGCTGCAAGCAAATGTAGAAGAGTTTAATCGACAAGTAGATAAT…
	178	B. thuringiensis	178_id178_5954	Cry2Ac6	Cry2Ac6	Rank4	623	100	100	100	-	-	-	-	-	-	-	MNTVLNNGRNTTCHAHNVVAHDPFSFEHKSLNTIEKEWKEWKRTDHSLYVAPIVGTVGSFLLKKVGSLVGKRILSELQNLIFPSGSIDLMQEILRATEQFINQRLNADTLGRVNAELAGLQANVAEFNRQVDNFLNPNQNPVPLAIIDSVNTLQQLFLSRLPQFQIQGYQLLLLPLFAQAANLHLSFIRDVILNADEWGISAATVRTYRDHLRNFTRDYSNYCINTYQTAFRGLNTRLHDMLEFRTYMFLNVFEYVSIWSLFKYQSLLVSSGANLYASGSGPTQSFTAQNWPFLYSLFQVNSNYVLNGLSGARTTITFPNIGGLPGSTTTQTLHFARINYRGGVSSSRIGQANLNQNFNISTLFNPLQTPFIRSWLDSGTDREGVATSTNWQSGAFETT…	ATGAATACTGTATTGAATAACGGAAGAAATACTACTTGTCATGCACATAATGTAGTTGCTCATGATCCATTTAGTTTTGAACATAAATCATTAAATACCATAGAAAAAGAATGGAAAGAATGGAAAAGAACTGATCATAGTTTATATGTAGCCCCTATTGTGGGAACTGTGGGTAGTTTTCTATTAAAGAAAGTAGGGAGTCTTGTTGGAAAAAGGATACTGAGTGAGTTACAGAATTTAATTTTTCCTAGTGGTAGTATAGATTTAATGCAAGAGATTTTAAGAGCGACAGAACAATTCATAAATCAAAGGCTTAATGCAGACACCCTTGGTCGTGTAAATGCAGAATTGGCAGGTCTTCAAGCGAATGTGGCAGAGTTTAATCGACAAGTAGATAAT…
	178	B. thuringiensis	178_id178_4820	Duplicate of better existing hit (Cry2Ab4)	Cry2Ad1	Rank4	633	100	99.68	100	-	-	-	-	-	-	-	MNSVLNSGRTTICDAYNVVVHDPFSFQHKSLDTIQKEWMEWKKDNHSLYVDPIVGTVASFLLKKLGSLIGKRILSELRNLIFPSGSTNLMEDILRETEKFLNQKLNTDTLSRVNAELTGLQANVEEFNRQVDNFLNPNRNAVPLSITSSVNTMQQLFLNRLPQFQMQGYQLLLLPLFAQAANLHLSFIRDVILNAEEWGISAATLRTYQNHLRNYTRDYSNYCIDTYQTAFRGLNTRLHDMLEFRTYMFLNVFEYVSIWSLFKYQSLLVSSGANLYASGSGPQQTQLFTSQDWPFLYSLFQVNSNYVLSGFSGASLFTTFPNIGGLPGSTTTQALLAARVNYSGGITSGSIGGSNFNQNFNCNTISPPLSTSFVRSWLDSGSDRQGVNTVTNWQTESFE…	ATGAATAGTGTATTGAATAGCGGAAGAACTACTATTTGTGATGCGTATAATGTAGTGGTTCATGATCCATTTAGTTTTCAACATAAATCATTAGATACCATACAAAAAGAATGGATGGAGTGGAAAAAAGATAATCATAGTTTATATGTAGATCCTATTGTTGGAACTGTGGCTAGTTTTCTGTTAAAGAAATTGGGGAGCCTTATTGGAAAACGGATACTGAGTGAATTACGGAATTTAATATTTCCTAGTGGCAGTACAAATCTAATGGAAGATATTTTAAGAGAGACAGAAAAATTCCTAAATCAAAAACTTAATACAGACACTCTTTCCCGTGTAAATGCGGAATTGACAGGGCTGCAAGCAAATGTAGAAGAGTTTAATCGACAAGTAGATAAT…
	178	B. thuringiensis	178_id178_4192	Duplicate of better existing hit (Vip3Af1)	Vip3Aa4	Rank4	790	100	99.31	18.35	-	-	-	-	-	-	-	VYLILKSQNGDEAWGDNFIILEISPSEKLLSPELINTNNWTSTGSTHISGNTLTLYQGGRGILKQNLQLDSFSTYRVYFSVSGDANVRIRNSREVLFEKRYMSGAKDVSEMFTTKFEKDNFYIELSQGNNLYGGPIVHFYDVSIK	GTGTATTTAATTTTAAAAAGTCAAAATGGAGATGAAGCTTGGGGAGATAACTTTATTATTTTGGAAATTAGTCCTTCTGAAAAGTTATTAAGTCCAGAATTAATTAATACAAATAATTGGACGAGTACGGGATCAACTCATATTAGCGGTAATACACTCACTCTTTATCAGGGAGGACGAGGAATTCTAAAACAAAACCTTCAATTAGATAGTTTTTCAACTTATAGAGTGTATTTTTCTGTGTCCGGAGATGCTAATGTAAGGATTAGAAATTCTAGGGAAGTGTTATTTGAAAAAAGATATATGAGCGGTGCTAAAGATGTTTCTGAAATGTTCACTACAAAATTTGAGAAAGATAACTTTTATATAGAGCTTTCTCAAGGGAATAATTTATATGGT…
	178	B. thuringiensis	178_id178_5519	Possible novel toxin	Cry14-4	Rank1	316	53.61	34.27	56.33	gi|567769832|ETK27180.1	epsilon-toxin type B [Paenibacillus larvae subsp. larvae DSM 25719]	233	233	0.96	2e-71	0.45	MKSYKKTRKRILTVATIATIGTSFGLASPNLISADQLKPQKNNLQNEAKLNEEATIVDFLPIIWNAENIVSENDPTGNILIHVAAGANKKMGYPSSKWSIDEIIKAYNVDIRQNTVEADGSPIVTNSDSIFVGTTTLSNNTDQEQTLSTNSFSKLVSNSVTSTTTHGFKLGEKATAKFSIPLVSEASVEVSAEYNFSHADGHTDTTSYTYTASPQNIKVPAHSAVEVIVKLNTVQAKGNVNLFTKLSGTEIFNVIPFNKIIVAASKYQSLANVSANSDGQTINLKGTGTYEAKYGTEFLVTVRPVDKKGNRFKRSTNQEYTYKVNPEIKRNN	ATGAAATCGTATAAAAAAACACGCAAAAGAATATTAACTGTAGCTACTATCGCAACAATAGGAACCTCATTTGGATTAGCTTCGCCTAATTTAATAAGTGCGGATCAACTAAAACCTCAAAAAAACAATTTACAAAATGAGGCGAAATTAAATGAGGAAGCAACTATAGTTGATTTCCTACCTATTATATGGAACGCTGAGAACATTGTTTCAGAAAATGATCCGACTGGCAACATTCTCATTCACGTTGCAGCTGGAGCGAATAAAAAGATGGGATATCCATCTTCAAAGTGGTCTATAGATGAAATAATAAAAGCTTATAATGTGGATATTCGTCAAAATACTGTAGAAGCGGATGGCTCTCCTATTGTTACAAATTCAGATAGTATTTTTGTGGGA…
	178	B. thuringiensis	178_id178_1551	Possible novel toxin	Cry49Ab1	Rank1	467	83.16	24.37	67.67	SDZ44649.1	Insecticidal Crystal Toxin, P42 [Bacillus sp. 166amftsu]	488	488	0.97	6e-170	0.66	MKKKKIKRLPLPKKVITGLFVGAMALSIWAPESQAATPENNKYYNINLKANTWLKWNVEGASTNNGPTIRLWGGSNNENEKFTFFPLDGGLYAIVNKNSGKPVTVQSGSNILTQYSWTGSSNEQWYLRNQGNNYYEIVHQATGKVASYARNGNAEYVDLDDSNPYDSDRVFQISDAGASVQLPTLPTIGSRPNAPEYNPTGPIDQQLPQTSGSVVVGATSIPCIMVNDNQASDYTKIHNSPYYVLVKEEYWEKVRSEIIPAGGSSKYTVTTGVSTEDQQRMTDTLSMNFGADLGFKFKAVSASLQYGISKTLQTEISTTSTESTESTEEKTITSISGKDTGYTAYQLVTKYTLKRTDGSAVSSSWTVRDPNQTLVRTITN	ATGAAAAAAAAGAAGATTAAGAGATTGCCGTTACCAAAAAAAGTTATAACAGGGTTATTTGTCGGAGCAATGGCTTTATCTATCTGGGCTCCGGAAAGTCAAGCAGCAACTCCAGAGAACAATAAATATTATAATATTAATTTGAAAGCTAATACATGGTTAAAGTGGAATGTAGAGGGAGCATCTACTAATAATGGTCCCACAATTCGTTTATGGGGTGGAAGCAATAATGAAAATGAAAAATTCACATTTTTTCCACTTGATGGAGGATTATATGCAATTGTAAATAAAAATAGTGGAAAACCTGTAACAGTTCAAAGTGGATCCAATATATTGACTCAATATAGTTGGACTGGTTCTTCTAATGAACAATGGTATTTACGAAACCAGGGAAATAAT…
	178	B. thuringiensis	178_id178_3160	Vip1Aa2	Vip1Aa2	Rank2	881	100.65	74.84	87.51	-	-	-	-	-	-	-	MKKKLASVVTCTLLAPMFFNGNVNTAYADNKINQDSSKQEYQQKEMDRKGLLGYYFKDKDFSNLTMFSPTRYNTLIYDQQTANKLLDKKQQEYQSIRWIGLIQSNKTGDFTFELSDDECAIIEMDGKVISNKGKEKQVVHLEKGKLVPIKIEYQLDEPLNIDDEKFKGFKLLKVDNQKQLHQVQQDELRNPEFNKKESQEFLAKASKINLFTKKIKRDIDEGTDTDGDSIPDMWEENGYTIQNRIAVKWNDSLASKGYTKFVSNPLDSHTVGDPYTDYEKASRDLDLSNAKETFNPLVAAFPSVNVSMEKVILSPNKNLSNSVESHSSTNWSYTNTEGASVEAGIGPKGFSFGVSANYQHSETVAQEWGASIGDTTQLNTASAGYLNANVRYNNVGTGA…	ATGAAGAAAAAGCTAGCAAGTGTTGTAACCTGTACCTTATTAGCCCCTATGTTTTTTAATGGGAATGTAAATACTGCTTACGCGGACAACAAAATCAATCAGGATTCTTCAAAGCAGGAATACCAACAGAAAGAGATGGATCGAAAAGGATTGCTTGGGTATTATTTTAAAGATAAAGATTTTAGTAACCTTACTATGTTTTCACCAACACGTTATAATACCCTTATTTATGACCAACAAACAGCGAATAAATTATTAGATAAAAAACAACAAGAATATCAGTCTATTCGCTGGATTGGTTTGATTCAGAGTAACAAAACAGGTGACTTCACATTTGAATTATCAGATGATGAATGTGCGATTATAGAAATGGATGGGAAAGTGATTTCTAATAAAGGT…
	178	B. thuringiensis	178_id178_3161	Vip2Af1	Vip2Af1	Rank4	462	100	99.34	98.05	-	-	-	-	-	-	-	MVSKKLQLVTKALLFSTVLSIPLLNNEEVKAEHLNLNSQSKYPSFQNQKITDNAEDFKEDKEKAKEWGEVKEKEWKLTATEKRKINDFLNDTNKIKTNYKEITFSMAGSFEDELKDLKEIDKMFDKANLSSSIITYKNVEPATIGFNKSLTEGNTINSDVMAQFKEQFLGKDIKFDSYLDTHLTVQQVSSKERVILKVTVPSGKGSTNPTKAGVILDGNEHKMLIDNGYVLHVDKVSKVVKKGLECLQVEGTLKKSLDFKNDISAKAHSWGMKNYEEWAANLTDSQRKALDGYARQDYKKINDYLRNQGGSGNEQLDAQIKNISETLNNKPIPENITVYRWCGMPEFGYQISEPLPALKDFEWEFLNTIKEDKGYISTSLSSERLAAFGSRKIILRLQI…	ATGGTATCTAAAAAGTTACAATTAGTTACTAAAGCTTTATTGTTTAGTACAGTTTTATCTATACCTTTATTAAATAATGAAGAGGTAAAAGCTGAACATTTAAATCTAAATTCTCAAAGTAAATATCCTAGCTTTCAAAATCAAAAAATCACTGATAATGCAGAGGATTTTAAAGAGGATAAGGAAAAAGCGAAAGAATGGGGAGAAGTAAAAGAAAAAGAGTGGAAATTAACCGCTACTGAAAAAAGAAAAATAAATGACTTTTTAAATGATACAAACAAAATAAAAACAAATTATAAAGAAATTACTTTTTCTATGGCAGGTTCATTTGAAGATGAACTGAAAGATTTAAAAGAAATTGATAAGATGTTTGATAAAGCCAATCTCTCAAGTTCTATT…
	178	B. thuringiensis	178_id178_4826	Vip3Af1	Vip3Af1	Rank4	788	100	100	18.27	-	-	-	-	-	-	-	VYLILKSQNGDEAWGDKFTILEIKPAEDLLSPELINPNSWITTPGASISGNKLFINLGTNGTFRQSLSLNSYSTYSISFTASGPFNVTVRNSREVLFERSNLMSSTSHISGTFKTESNNTGLYVELSRRSGGGGHISFENVSIK	GTGTATTTAATTTTAAAAAGTCAAAATGGAGATGAAGCTTGGGGAGATAAATTTACAATTTTAGAAATTAAGCCTGCGGAGGATTTATTAAGCCCAGAATTAATTAATCCGAATTCTTGGATTACGACTCCAGGGGCTAGCATTTCAGGAAATAAACTTTTCATTAACTTGGGGACAAATGGGACCTTTAGACAAAGTCTTTCATTAAACAGTTATTCAACTTATAGTATAAGCTTTACTGCATCAGGACCATTTAATGTGACGGTAAGAAATTCTAGGGAAGTATTATTTGAACGAAGCAACCTTATGTCTTCAACTAGTCATATTTCTGGGACATTCAAAACTGAATCCAATAATACCGGATTATATGTAGAACTTTCCCGTCGCTCTGGTGGTGGT…
	179	B. thuringiensis	179_id179_2518	Cry7Ab8	Cry7Ab8	Rank4	1138	100	99.82	100	-	-	-	-	-	-	-	MNLNNLGGYEDSNRTLNNSLNYPTQKALSPSLKNMNYQDFLSITEREQPEALASGNTAINTVVSVTGATLSALGVPGASFITNFYLKITGLLWPHDKNIWDEFMTEVETLIEQKIEQYARNKALAELEGLGNNLTIYQQALEDWLNNPDDPATITRVIDRFRILDALFESYMPSFRVAGYEIPLLTVYAQAANLHLALLRDSTLYGDKWGFTQNNIEENYNRQKKHISEYSNHCVKWYNSGLSRLNGSTYEQWINYNRFRREMILMVLDIAAVFPIYDPRMYSMETSTQLTREVYTDPISLSISNPDIGPSFSQMENTAIRTPHLVDYLDELYIYTSKYKAFSHEIQPDLFYWSAHKVSFKQSEQSNLYTTGIYGKTSGYISSGAYSFRGNDIYRTLAA…	ATGAATTTAAATAATTTAGGTGGATATGAAGATAGTAATAGAACATTAAATAATTCTCTCAATTATCCTACTCAAAAAGCATTATCACCATCATTAAAGAATATGAACTACCAGGATTTTTTATCTATAACTGAGAGGGAACAACCTGAAGCACTCGCTAGTGGTAATACAGCTATTAATACTGTAGTTAGTGTTACAGGGGCTACACTAAGTGCGTTAGGTGTCCCAGGTGCAAGTTTTATCACTAACTTTTACCTGAAAATTACAGGCCTTTTATGGCCACACGATAAAAATATTTGGGATGAATTTATGACAGAAGTAGAAACACTTATTGAACAAAAAATAGAACAATATGCAAGGAATAAAGCACTTGCAGAATTAGAGGGATTAGGAAATAAC…
	179	B. thuringiensis	179_id179_1205	Possible novel toxin	Vip2Ba1	Rank1	451	75.29	25.76	43.9	ETK26295.1	toxin-like protein [Paenibacillus larvae subsp. larvae DSM 25719]	179	179	0.72	8e-53	0.47	MKKQSLAIATILSLGLTVFGGTTSTFAMTEPNDNVMFQFTSKYIGNIPSKPKDCNNVDKYKLCTNKEEADAWGKKQFSKWSKEEKSAIRDYTKNARPYNEFLRTHAGKLDSDPTMKKKIESLDKALNRKEAKVNDNIKVYRGDDAWIFGKEYDNSIIKNGKVDREKFKEIQKKFQGKTITEFGYISTSILIDAGYAKTRPVMTEFKVGSGTHGAYMNSDDLTAYPGQYELLLPRNTVYKIEKIYIAIDNNTQKEQIKVEATIK	ATGAAAAAACAAAGTCTAGCTATAGCTACTATTCTATCATTAGGTTTAACTGTATTTGGTGGTACTACCTCTACATTTGCGATGACTGAGCCAAATGATAATGTGATGTTTCAATTCACATCAAAATATATAGGAAATATACCGTCAAAGCCCAAGGACTGTAATAATGTAGACAAATATAAGCTGTGTACAAACAAAGAAGAAGCTGATGCTTGGGGAAAAAAACAATTTAGTAAGTGGAGCAAAGAAGAGAAATCGGCCATAAGAGATTATACAAAAAATGCAAGGCCGTATAATGAATTCTTAAGGACGCATGCGGGTAAATTAGATTCTGATCCTACAATGAAGAAAAAAATTGAATCCTTAGATAAAGCATTAAATAGAAAAGAGGCAAAAGTG…
	180	B. thuringiensis	180_id180_4834	Cry1Ia2	Cry1Ia2	Rank4	719	100	100	100	-	-	-	-	-	-	-	MKLKNQDKHQSFSSNAKVDKISTDSLKNETDIELQNINHEDCLKMSEYENVEPFVSASTIQTGIGIAGKILGTLGVPFAGQVASLYSFILGELWPKGKNQWEIFMEHVEEIINQKISTYARNKALTDLKGLGDALAVYHDSLESWVGNRNNTRARSVVKSQYIALELMFVQKLPSFAVSGEEVPLLPIYAQAANLHLLLLRDASIFGKEWGLSSSEISTFYNRQVERAGDYSDHCVKWYSTGLNNLRGTNAESWVRYNQFRRDMTLMVLDLVALFPSYDTQMYPIKTTAQLTREVYTDAIGTVHPHPSFTSTTWYNNNAPSFSAIEAAVVRNPHLLDFLEQVTIYSLLSRWSNTQYMNMWGGHKLEFRTIGGTLNISTQGSTNTSINPVTLPFTSRDVY…	ATGAAACTAAAGAATCAAGATAAGCATCAAAGTTTTTCTAGCAATGCGAAAGTAGATAAAATCTCTACGGATTCACTAAAAAATGAAACAGATATAGAATTACAAAACATTAATCATGAAGATTGTTTGAAAATGTCTGAGTATGAAAATGTAGAGCCGTTTGTTAGTGCATCAACAATTCAAACAGGTATTGGTATTGCGGGTAAAATACTTGGTACCCTAGGCGTTCCTTTTGCAGGACAAGTAGCTAGTCTTTATAGTTTTATCTTAGGTGAGCTATGGCCTAAGGGGAAAAATCAATGGGAAATCTTTATGGAACATGTAGAAGAGATTATTAATCAAAAAATATCAACTTATGCAAGAAATAAAGCACTTACAGACTTGAAAGGATTAGGAGAT…
	180	B. thuringiensis	180_id180_2418	Cry2Aa9	Cry2Aa9	Rank4	633	100	100	100	-	-	-	-	-	-	-	MNNVLNSGRTTICDAYNVVAHDPFSFEHKSLDTIQKEWMEWKRTDHSLYVAPVVGTVSSFLLKKVGSLIGKRILSELWGIIFPSGSTNLMQDILRETEQFLNQRLNTDTLARVNAELIGLQANIREFNQQVDNFLNPTQNPVPLSITSSVNTMQQLFLNRLPQFQIQGYQLLLLPLFAQAANMHLSFIRDVILNADEWGISAATLRTYRDYLRNYTRDYSNYCINTYQTAFRGLNTRLHDMLEFRTYMFLNVFEYVSIWSLFKYQSLMVSSGANLYASGSGPQQTQSFTAQNWPFLYSLFQVNSNYILSGISGTRLSITFPNIGGLPGSTTTHSLNSARVNYSGGVSSGLIGATNLNHNFNCSTVLPPLSTPFVRSWLDSGTDREGVATSTNWQTESFQ…	ATGAATAATGTATTGAATAGTGGAAGAACAACTATTTGTGATGCGTATAATGTAGTAGCCCATGATCCATTTAGTTTTGAACATAAATCATTAGATACCATCCAAAAAGAATGGATGGAGTGGAAAAGAACAGATCATAGTTTATATGTAGCTCCTGTAGTCGGAACTGTGTCTAGTTTTTTGCTAAAGAAAGTGGGGAGTCTTATTGGAAAAAGGATATTGAGTGAATTATGGGGGATAATATTTCCTAGTGGTAGTACAAATCTAATGCAAGATATTTTAAGGGAGACAGAACAATTCCTAAATCAAAGACTTAATACAGATACCCTTGCTCGTGTAAATGCAGAATTGATAGGGCTCCAAGCGAATATAAGGGAGTTTAATCAACAAGTAGATAAT…
	180	B. thuringiensis	180_id180_0252	Cry2Ab3	Cry2Ab3	Rank4	633	100	100	100	-	-	-	-	-	-	-	MNSVLNSGRTTICDAYNVAAHDPFSFQHKSLDTVQKEWTEWKKNNHSLYLDPIVGTVASFLLKKVGSLVGKRILSELRNLIFPSGSTNLMQDILRETEKFLNQRLNTDTLARVNAELTGLQANVEEFNRQVDNFLNPNRNAVPLSITSSVNTMQQLFLNRLPQFQMQGYQLLLLPLFAQAANLHLSFIRDVILNADEWGISAATLRTYRDYLKNYTRDYSNYCINTYQSAFKGLNTRLHDMLEFRTYMFLNVFEYVSIWSLFKYQSLLVSSGANLYASGSGPQQTQSFTSQDWPFLYSLFQVNSNYVLNGFSGARLSNTFPNIVGLPGSTTTHALLAARVNYSGGISSGDIGASPFNQNFNCSTFLPPLLTPFVRSWLDSGSDREGVATVTNWQTESFE…	ATGAATAGTGTATTGAATAGCGGAAGAACTACTATTTGTGATGCGTATAATGTAGCGGCTCATGATCCATTTAGTTTTCAACACAAATCATTAGATACCGTACAAAAGGAATGGACGGAGTGGAAAAAAAATAATCATAGTTTATACCTAGATCCTATTGTTGGAACTGTGGCTAGTTTTCTGTTAAAGAAAGTGGGGAGTCTTGTTGGAAAAAGGATACTAAGTGAGTTACGGAATTTAATATTTCCTAGTGGTAGTACAAATCTAATGCAAGATATTTTAAGAGAGACAGAAAAATTCCTGAATCAAAGACTTAATACAGACACTCTTGCCCGTGTAAATGCGGAATTGACAGGGCTGCAAGCAAATGTAGAAGAGTTTAATCGACAAGTAGATAAT…
	180	B. thuringiensis	180_id180_2407	Possible novel toxin	Cry46Ab	Rank1	304	95.26	33.61	79.28	gi|312299429|ADQ73630.1	cry46-like protein [Bacillus thuringiensis]	486	486	1	2e-173	0.93	MIIQEKLSFSDLDSLDSTTDSIMDAFKDLYGILPDEIALNNETFPIHNKPAITERYGHACYKMLGPFIFRDLEEPSINEITLKEQFVYNPNNEEKEIVVIIKEQWVNIQSWSSKSITGLTLKSDLIIAGKFQSGNEFNISTFAGESNSKSIHTSPSIEHSIKVPPNSKMKIAMIGTLITEVLHFQSIITVQGMFGACFPRMVRGHYVGFKSAGHILNKTFGIIEGSINNTAIQDIEINIKGIEPYSYKQKVIK	ATGATTATACAAGAAAAATTATCTTTTTCAGATCTAGATTCATTAGATTCAACTACAGACTCCATAATGGATGCGTTTAAAGATCTTTATGGAATACTTCCTGACGAAATTGCATTAAATAATGAGACGTTTCCAATTCATAATAAGCCTGCTATTACTGAACGTTATGGTCATGCTTGTTATAAAATGCTGGGCCCTTTTATATTTCGAGATCTTGAAGAACCTTCAATAAATGAAATAACCCTAAAGGAACAATTTGTATATAATCCTAATAATGAAGAAAAAGAGATTGTAGTGATAATAAAAGAACAATGGGTCAATATACAATCTTGGAGTTCGAAATCTATTACAGGTTTAACTTTAAAATCAGATCTTATTATTGCAGGTAAATTTCAATCG…
	180	B. thuringiensis	180_id180_4532	Possible novel toxin	Vip2Aa2	Rank1	446	54.49	35.05	21.75	gi|1143643297|AQM56945.1	Vip2Ac-like protein 2 [Bacillus thuringiensis]	67	67	0.58	2e-10	0.36	MKKQSLATAITLSLGLSVFGGVTSTFAMTEKSNSITNQPIQMEKGKIHQFNMINATQPIDFGYDTKKNKDAAKEWGAKHYKKWIDDLLKDDTDDKESKESKLERKNEREAIKRYTGNDYTKINTHLRNDRKPANKEFDKEIQYIDRALAKVTTPEAVNVYRRVSEDAFLEKGKKGEKI	ATGAAAAAACAAAGCTTAGCTACAGCTATCACCCTATCTTTAGGTTTATCTGTATTCGGTGGTGTTACGTCTACATTTGCTATGACGGAAAAGAGTAATAGCATTACAAATCAACCTATTCAAATGGAAAAAGGGAAAATACACCAATTTAATATGATCAATGCTACACAACCTATAGATTTCGGGTATGATACGAAGAAAAATAAAGATGCAGCCAAAGAATGGGGAGCGAAACATTATAAGAAGTGGATAGATGATTTGCTAAAAGATGATACAGATGACAAAGAAAGTAAAGAAAGTAAACTAGAAAGAAAAAATGAAAGAGAAGCAATAAAAAGATATACAGGTAATGATTATACGAAGATTAATACACACCTTAGAAATGATCGAAAACCTGCA…
	180	B. thuringiensis	180_id180_0247	Vip3A	Vip3A	Rank4	795	100	100	99.25	-	-	-	-	-	-	-	MNKNNTKLSTRALPSFIDYFNGIYGFATGIKDIMNMIFKTDTGGDLTLDEILKNQQLLNDISGKLDGVNGSLNDLIAQGNLNTELSKEILKIANEQNQVLNDVNNKLDAINTMLRVYLPKITSMLSDVMKQNYALSLQIEYLSKQLQEISDKLDIINVNVLINSTLTEITPAYQRIKYVNEKFEELTFATETSSKVKKDGSPADILDELTELTELAKSVTKNDVDGFEFYLNTFHDVMVGNNLFGRSALKTASELITKENVKTSGSEVGNVYNFLIVLTALQAKAFLTLTTCRKLLGLADIDYTSIMNEHLNKEKEEFRVNILPTLSNTFSNPNYAKVKGSDEDAKMIVEAKPGHALIGFEISNDSITVLKVYEAKLKQNYQVDKDSLSEVIYGDMDKL…	ATGAACAAGAATAATACTAAATTAAGCACAAGAGCCTTACCAAGTTTTATTGATTATTTTAATGGCATTTATGGATTTGCCACTGGTATCAAAGACATTATGAACATGATTTTTAAAACGGATACAGGTGGTGATCTAACCCTAGACGAAATTTTAAAGAATCAGCAGTTACTAAATGATATTTCTGGTAAATTGGATGGGGTGAATGGAAGCTTAAATGATCTTATCGCACAGGGAAACTTAAATACAGAATTATCTAAGGAAATATTAAAAATTGCAAATGAACAAAATCAAGTTTTAAATGATGTTAATAACAAACTCGATGCGATAAATACGATGCTTCGGGTATATCTACCTAAAATTACCTCTATGTTGAGTGATGTAATGAAACAAAATTAT…
	181	B. thuringiensis	181_id181_1136	Cry1Ia2	Cry1Ia2	Rank4	719	100	100	100	-	-	-	-	-	-	-	MKLKNQDKHQSFSSNAKVDKISTDSLKNETDIELQNINHEDCLKMSEYENVEPFVSASTIQTGIGIAGKILGTLGVPFAGQVASLYSFILGELWPKGKNQWEIFMEHVEEIINQKISTYARNKALTDLKGLGDALAVYHDSLESWVGNRNNTRARSVVKSQYIALELMFVQKLPSFAVSGEEVPLLPIYAQAANLHLLLLRDASIFGKEWGLSSSEISTFYNRQVERAGDYSDHCVKWYSTGLNNLRGTNAESWVRYNQFRRDMTLMVLDLVALFPSYDTQMYPIKTTAQLTREVYTDAIGTVHPHPSFTSTTWYNNNAPSFSAIEAAVVRNPHLLDFLEQVTIYSLLSRWSNTQYMNMWGGHKLEFRTIGGTLNISTQGSTNTSINPVTLPFTSRDVY…	ATGAAACTAAAGAATCAAGATAAGCATCAAAGTTTTTCTAGCAATGCGAAAGTAGATAAAATCTCTACGGATTCACTAAAAAATGAAACAGATATAGAATTACAAAACATTAATCATGAAGATTGTTTGAAAATGTCTGAGTATGAAAATGTAGAGCCGTTTGTTAGTGCATCAACAATTCAAACAGGTATTGGTATTGCGGGTAAAATACTTGGTACCCTAGGCGTTCCTTTTGCAGGACAAGTAGCTAGTCTTTATAGTTTTATCTTAGGTGAGCTATGGCCTAAGGGGAAAAATCAATGGGAAATCTTTATGGAACATGTAGAAGAGATTATTAATCAAAAAATATCAACTTATGCAAGAAATAAAGCACTTACAGACTTGAAAGGATTAGGAGAT…
	181	B. thuringiensis	181_id181_5746	Cry2Aa9	Cry2Aa9	Rank4	633	100	100	100	-	-	-	-	-	-	-	MNNVLNSGRTTICDAYNVVAHDPFSFEHKSLDTIQKEWMEWKRTDHSLYVAPVVGTVSSFLLKKVGSLIGKRILSELWGIIFPSGSTNLMQDILRETEQFLNQRLNTDTLARVNAELIGLQANIREFNQQVDNFLNPTQNPVPLSITSSVNTMQQLFLNRLPQFQIQGYQLLLLPLFAQAANMHLSFIRDVILNADEWGISAATLRTYRDYLRNYTRDYSNYCINTYQTAFRGLNTRLHDMLEFRTYMFLNVFEYVSIWSLFKYQSLMVSSGANLYASGSGPQQTQSFTAQNWPFLYSLFQVNSNYILSGISGTRLSITFPNIGGLPGSTTTHSLNSARVNYSGGVSSGLIGATNLNHNFNCSTVLPPLSTPFVRSWLDSGTDREGVATSTNWQTESFQ…	ATGAATAATGTATTGAATAGTGGAAGAACAACTATTTGTGATGCGTATAATGTAGTAGCCCATGATCCATTTAGTTTTGAACATAAATCATTAGATACCATCCAAAAAGAATGGATGGAGTGGAAAAGAACAGATCATAGTTTATATGTAGCTCCTGTAGTCGGAACTGTGTCTAGTTTTTTGCTAAAGAAAGTGGGGAGTCTTATTGGAAAAAGGATATTGAGTGAATTATGGGGGATAATATTTCCTAGTGGTAGTACAAATCTAATGCAAGATATTTTAAGGGAGACAGAACAATTCCTAAATCAAAGACTTAATACAGATACCCTTGCTCGTGTAAATGCAGAATTGATAGGGCTCCAAGCGAATATAAGGGAGTTTAATCAACAAGTAGATAAT…
	181	B. thuringiensis	181_id181_0885	Cry2Ab3	Cry2Ab3	Rank4	633	100	100	100	-	-	-	-	-	-	-	MNSVLNSGRTTICDAYNVAAHDPFSFQHKSLDTVQKEWTEWKKNNHSLYLDPIVGTVASFLLKKVGSLVGKRILSELRNLIFPSGSTNLMQDILRETEKFLNQRLNTDTLARVNAELTGLQANVEEFNRQVDNFLNPNRNAVPLSITSSVNTMQQLFLNRLPQFQMQGYQLLLLPLFAQAANLHLSFIRDVILNADEWGISAATLRTYRDYLKNYTRDYSNYCINTYQSAFKGLNTRLHDMLEFRTYMFLNVFEYVSIWSLFKYQSLLVSSGANLYASGSGPQQTQSFTSQDWPFLYSLFQVNSNYVLNGFSGARLSNTFPNIVGLPGSTTTHALLAARVNYSGGISSGDIGASPFNQNFNCSTFLPPLLTPFVRSWLDSGSDREGVATVTNWQTESFE…	ATGAATAGTGTATTGAATAGCGGAAGAACTACTATTTGTGATGCGTATAATGTAGCGGCTCATGATCCATTTAGTTTTCAACACAAATCATTAGATACCGTACAAAAGGAATGGACGGAGTGGAAAAAAAATAATCATAGTTTATACCTAGATCCTATTGTTGGAACTGTGGCTAGTTTTCTGTTAAAGAAAGTGGGGAGTCTTGTTGGAAAAAGGATACTAAGTGAGTTACGGAATTTAATATTTCCTAGTGGTAGTACAAATCTAATGCAAGATATTTTAAGAGAGACAGAAAAATTCCTGAATCAAAGACTTAATACAGACACTCTTGCCCGTGTAAATGCGGAATTGACAGGGCTGCAAGCAAATGTAGAAGAGTTTAATCGACAAGTAGATAAT…
	181	B. thuringiensis	181_id181_0880	Vip3A	Vip3A	Rank4	795	100	100	99.25	-	-	-	-	-	-	-	MNKNNTKLSTRALPSFIDYFNGIYGFATGIKDIMNMIFKTDTGGDLTLDEILKNQQLLNDISGKLDGVNGSLNDLIAQGNLNTELSKEILKIANEQNQVLNDVNNKLDAINTMLRVYLPKITSMLSDVMKQNYALSLQIEYLSKQLQEISDKLDIINVNVLINSTLTEITPAYQRIKYVNEKFEELTFATETSSKVKKDGSPADILDELTELTELAKSVTKNDVDGFEFYLNTFHDVMVGNNLFGRSALKTASELITKENVKTSGSEVGNVYNFLIVLTALQAKAFLTLTTCRKLLGLADIDYTSIMNEHLNKEKEEFRVNILPTLSNTFSNPNYAKVKGSDEDAKMIVEAKPGHALIGFEISNDSITVLKVYEAKLKQNYQVDKDSLSEVIYGDMDKL…	ATGAACAAGAATAATACTAAATTAAGCACAAGAGCCTTACCAAGTTTTATTGATTATTTTAATGGCATTTATGGATTTGCCACTGGTATCAAAGACATTATGAACATGATTTTTAAAACGGATACAGGTGGTGATCTAACCCTAGACGAAATTTTAAAGAATCAGCAGTTACTAAATGATATTTCTGGTAAATTGGATGGGGTGAATGGAAGCTTAAATGATCTTATCGCACAGGGAAACTTAAATACAGAATTATCTAAGGAAATATTAAAAATTGCAAATGAACAAAATCAAGTTTTAAATGATGTTAATAACAAACTCGATGCGATAAATACGATGCTTCGGGTATATCTACCTAAAATTACCTCTATGTTGAGTGATGTAATGAAACAAAATTAT…
	182	B. thuringiensis	182_id182_3271	Cry11Bb2	Cry11Bb2	Rank2	792	55.61	52.42	15.66	-	-	-	-	-	-	-	MMQKRRFLNLNEGDCIYIYSGGNLEAQGRYITVVEDKNELFLRWRKHNGNEMYTNLNGISVETMNENTVYLQNTGDTCARGYNNNYYNQSSNSQYNSGYDDNYNQGSNSQYNSGYDDNYNQGSNSQYNPGYDDNYNQGLNSQYNSGYDDNYNQGSNSQYNPGYDDNYNQGLSSQYNPGYDDYYNQGHNNQYNQNYDNLDQNSPYDSGCTNYHNQNRHKKCKCK	ATGATGCAGAAACGTCGATTTTTGAATTTGAATGAAGGCGATTGTATTTATATATATTCCGGAGGTAATTTAGAGGCACAAGGTAGATATATAACTGTTGTGGAAGATAAAAATGAGTTATTTCTACGTTGGAGGAAGCACAATGGAAATGAAATGTATACAAATTTGAATGGTATTAGTGTAGAAACGATGAATGAAAACACAGTATATCTGCAAAATACAGGTGATACATGTGCGCGAGGCTACAATAATAATTATTATAACCAAAGCTCGAATAGCCAGTATAATTCAGGCTATGATGATAACTATAACCAAGGCTCGAATAGCCAGTATAATTCAGGCTATGATGATAACTATAACCAAGGCTCGAATAGCCAGTATAATCCAGGCTATGATGAT…
	182	B. thuringiensis	182_id182_4528	Cry30Fa1	Cry30Fa1	Rank4	687	100	98.11	100	-	-	-	-	-	-	-	MKPYQNENEYEILDALPKYSNIVNVYSRYPLANNPQVPLQNTSYKDWLNMCQTITPLCTPIDIDSKLVATAIGILGAIFKAMPGPGSAVGLFLKTFSTIIPILWPNDNTPIWKEFTKQGLQLFRPELGRDAIEIIGNDVQSGFNALKDHMNDFETKFEIWDKDRTQTNATYLITAFGVVNGKIIDLKNQFLINPANQPAFLNLYAQTANIDLILYQRGAVYGDNWAKAINDSSISPFNSSQIFYDSLKAKIKEYTNYCAETYRNSLTILKNQPNIQWDIYNRYRREATLGALDLVALFPNYDICKYPISTKTELTRKVYMPSFYLQALQHSNIEALENQLTHPPSLFTWLNELNLYTIRENFNPALQVSSLSGLQAKYRYTQNSTILPNPPAQGITNGT…	ATGAAGCCGTATCAAAATGAAAATGAATATGAAATATTGGATGCCTTACCAAAGTATTCGAACATCGTCAATGTTTATTCAAGGTATCCGTTAGCAAATAATCCACAAGTTCCTTTACAAAATACAAGTTATAAAGATTGGCTTAATATGTGTCAAACTATTACTCCACTTTGTACTCCTATAGACATTGATAGTAAATTAGTCGCTACCGCTATAGGGATACTAGGCGCTATATTCAAAGCTATGCCTGGTCCAGGATCAGCTGTAGGATTATTTTTAAAAACTTTTTCAACAATAATACCTATTCTTTGGCCAAATGACAACACACCGATATGGAAAGAGTTCACAAAACAAGGATTGCAACTTTTTAGACCGGAATTAGGCAGAGATGCAATAGAA…
	182	B. thuringiensis	182_id182_1331	Cry4Aa4	Cry4Aa4	Rank3	1180	100.3	80.02	85.68	-	-	-	-	-	-	-	MNHFQNVIPELVNSCPPDDCDYYNILVLSSYAQVANLHLTVLNQAVKFEAYLKNNRQFDYLEPLPTAIDYYPVLTKAIEDYTNHCVTTYKKGLNLIKTTPDSNLNGNINWNTYNTYRTKMTTSVLDLVALFPNFDVGKYPIGVQSELTREIYQVLNFEESPYKYYDFQYQEDSLTRRPHLFTWLDSLNFYEKAQTTPNNFFTSHYNMFHYTLDNKSQKSSVFGNQNVTDRLKSLDLATNIYIFLLNVTSLDNKYLNDYNNISKMDFFITNGTRLLEKDLTAGSGQINSDVNKNIFGLPILKRRENQGIPTLFPTYDNYSHILSFIKSLSIPATYKTQVYTFAWTHSSVDPKNTIYTHLTTQIPAVKATLLGTATTELSKVVQGPGHTGGDLIDFKDRFK…	ATGAATCATTTTCAAAACGTTATTCCAGAACTTGTAAACTCTTGTCCTCCTGATGATTGCGATTACTATAACATCCTAGTATTATCTAGTTATGCACAAGTAGCAAACTTACATCTGACTGTATTAAATCAAGCCGTCAAATTTGAAGCGTATTTAAAAAATAATCGACAATTCGATTATTTAGAGCCTCTGCCAACAGCAATTGATTATTATCCAGTATTGACTAAAGCTATAGAAGATTACACTAATCATTGTGTAACAACTTATAAAAAAGGATTAAATTTAATTAAAACGACGCCTGATAGTAATCTTAATGGAAATATAAACTGGAACACATATAATACATATCGAACAAAAATGACTACTTCCGTATTAGATCTTGTTGCACTGTTTCCTAAT…
	182	B. thuringiensis	182_id182_1323	Cry4Ca1	Cry4Ca1	Rank3	1230	101.96	78.63	46.42	-	-	-	-	-	-	-	MFTSGAKNTLKIETTDYEIDQVANSIECMSDEQNPQEKMMLWDEIKQAKQLSRSRNLLHNGDFEDLFRGWTTSTHITIQADNPIFKGNYINIPGAGDIDGTLFPSYIYQKIEESKLKSNTRYRVRGFVGSSKNLKLVVTRYGKEIDASMDVPNDLAYMQPNPSCGDYRCESSSQYVSQGYPTAPYTDGYASEMYACPSDRVKKHVKCHDRHPFDFHIDIGELDINTNVGIWVLFKISNPDGYATLGNLEVIEEGPLTGEALTHAKQKEKKWKQHMEKKRLETQQAYDPAKQAVDALFTNAQGEELHYHITLDHIQNANQLVQSIPYVHHAWLPDAPGMNYDVYQGLNARIMQAYNLYAARNVITNGDFTQGLQGWHATGKATVQQMDGASVLVLSNWSA…	ATGTTTACAAGTGGCGCGAAAAATACGTTAAAAATAGAAACGACAGATTATGAAATAGATCAAGTGGCAAATTCTATAGAATGTATGTCAGATGAACAAAATCCACAGGAAAAAATGATGCTATGGGATGAAATAAAACAGGCAAAACAACTTAGTCGGTCTCGTAATTTACTCCACAATGGTGATTTTGAGGATTTATTTAGAGGCTGGACAACAAGTACTCATATTACGATTCAGGCGGATAATCCGATTTTCAAAGGAAATTATATTAATATACCAGGGGCAGGAGATATTGATGGGACGCTATTCCCGAGCTATATCTATCAAAAAATAGAGGAATCCAAATTAAAATCAAATACACGTTATAGAGTAAGAGGGTTTGTGGGGAGTAGTAAAAAT…
	182	B. thuringiensis	182_id182_5363	Cry54Aa1	Cry54Aa1	Rank3	673	100	94.15	55.87	-	-	-	-	-	-	-	MNINVLDLIAVFPNYDPDKYLISTKSQLTREIYTDALIDAFANAHFNINDIENSLTRPPGLVTWINRLDFYTGKFPGDVPGLTANSINYSFTNGNSNDSPIYGYRLSGDSRNPVQIPLNQYVYNMLITYLSNSPSVIQKIDFNLNNQQTRIYDTGLTLSPIYQSTINLSLPGKDRSFPPKFNNYTHFLSYVKTAPGDERPSSSRARNVCFGWMHFSVNDYDVLAGGYNIIFDTIITQIPAVKARHLPLPSFVMPGPGHTGGNLVVLSTQIEFQCIVLNPVSYKIRMRYVAYSPNRSINLTVSIRSEIGNYQNIVPNISSTVQSPEDTKNPKYEHFQYLDISIPLELFGITNITITRSDSISNNTLIIDKIEFTPDV	ATGAACATAAATGTATTAGATCTTATTGCTGTTTTTCCAAATTATGACCCAGATAAATATCTAATAAGTACTAAATCTCAACTTACTAGAGAAATTTATACGGATGCTTTAATAGATGCATTTGCTAATGCTCATTTTAATATAAATGACATTGAAAATAGTTTAACGAGACCACCAGGTTTAGTTACTTGGATAAATCGTTTAGATTTTTATACAGGAAAATTCCCTGGGGATGTTCCTGGATTAACTGCCAATAGTATTAATTATTCATTTACGAATGGTAATTCAAATGATAGTCCAATTTATGGATATCGTTTAAGCGGTGATAGTAGAAATCCAGTTCAAATACCCCTTAATCAATATGTTTATAATATGTTAATCACATATTTAAGTAATAGC…
	182	B. thuringiensis	182_id182_5501	Cry56Aa2	Cry56Aa2	Rank3	663	100.76	79.46	99.85	-	-	-	-	-	-	-	MNSYQNKNEYEILDTSPNNSTMSTLHPRYPLAKDPYKPMRNTNYKEWLAMCANNNQVPIDPLDNTWAGVMAALFASAAAIAGLMSAVPVFSVVATGTALAAALTPILFPSNGPDVSTQLMSNTEALLKRELDTYVRARADSEFQALEAQREFFKSAFDYWKLYPTNSNAIATVAARFHTVNGAFVTAMRLFRTAGYEALLLPVYAQAARLHLLHLRDGVLFANEWGLAKDPGDLHDQEFNKYAAEYADYCESTYNTELNRIKTAPGKTWLDYNQYRRIMTIAVLDIAAKFSILNPRLYRLPLQEEILTRKIYTDPVNFSPGPSIADDENRYTVPLSLVTQLVNSRLFTNVASAQNAGFIGNQNRYKNIGVGDPVDGPIIGQSVYEKVDAGIPTNEWVYE…	ATGAATTCATATCAAAATAAAAATGAATATGAAATATTGGATACTTCACCAAACAACTCTACTATGTCTACTCTTCATCCAAGGTACCCACTAGCAAAGGATCCATACAAGCCTATGCGAAATACAAACTATAAAGAATGGCTAGCTATGTGTGCAAATAATAATCAAGTACCTATTGATCCCCTTGATAATACCTGGGCAGGTGTTATGGCAGCTCTTTTCGCCTCTGCTGCAGCTATAGCGGGATTAATGTCAGCAGTTCCAGTTTTCTCTGTTGTAGCCACAGGAACAGCCTTAGCAGCAGCCTTAACACCTATTTTATTCCCTAGTAATGGCCCAGATGTATCCACCCAGCTTATGAGTAATACAGAAGCTTTACTAAAAAGAGAGCTAGATACT…
	182	B. thuringiensis	182_id182_4939	Cyt1Ca1	Cyt1Ca1	Rank2	525	101.34	58.14	100.57	-	-	-	-	-	-	-	VTKSEFIQNSCRKMQSKVRVIILSTNDPVVNNNTLDITEIKDLAHLSQAIMLANNFQAALVPTSSEFGQDVLRFDVNQGISIANNIYPKAVDINYISRTLSQSNNQVNSMINMVVNELKLLLGINLADSVLQQLTSLVAYTFTNLYTQQNSAWVFWGKQASNQTNYTYNIVFAIQNAQTGNFMKAIPMGFEISAYAVKEQVLFFTIQDYASYSVKIQAINVTQPLINSSYGSLSGVYNIITALNNISVITMSNSDENVNLWYDNDDLNQKWILEFNHNHYAYIIRNLSNRSLVLTWDSTSGSNNVFATNYQGNDEQFWIIQDTDNDYFYLSNMRDTQYVLEIAGSVFYNGTNVIVNKKTSSLNQKFSINRINRQIQNGIYNITTYLNASSVITMSTDYN…	GTGACCAAATCAGAATTTATCCAAAATTCATGCAGAAAAATGCAATCAAAAGTGAGGGTTATTATTCTAAGTACTAATGATCCTGTAGTCAATAATAATACTTTAGATATAACAGAAATAAAAGACCTAGCTCATTTATCTCAAGCTATCATGTTAGCTAATAATTTTCAAGCTGCTCTTGTACCCACTTCATCAGAATTTGGACAGGATGTATTAAGATTTGATGTAAATCAAGGAATTAGCATAGCTAATAACATTTATCCTAAAGCTGTAGATATAAATTATATATCACGTACGCTTTCTCAAAGTAACAACCAAGTAAATTCTATGATAAATATGGTGGTAAATGAATTGAAATTATTATTAGGGATAAATCTTGCTGATTCAGTGTTACAACAA…
	182	B. thuringiensis	182_id182_4940	Cyt2Aa1	Cyt2Aa1	Rank4	259	100	100	100	-	-	-	-	-	-	-	MYTKNFSNSRMEVKGNNGCSAPIIRKPFKHIVLTVPSSDLDNFNTVFYVQPQYINQALHLANAFQGAIDPLNLNFNFEKALQIANGIPNSAIVKTLNQSVIQQTVEISVMVEQLKKIIQEVLGLVINSTSFWNSVEATIKGTFTNLDTQIDEAWIFWHSLSAHNTSYYYNILFSIQNEDTGAVMAVLPLAFEVSVDVEKQKVLFFTIKDSARYEVKMKALTLVQALHSSNAPIVDIFNVNNYNLYHSNHKIIQNLNLSN	ATGTATACTAAAAATTTTAGTAATTCCAGAATGGAAGTAAAAGGTAATAACGGGTGTTCTGCACCTATTATTAGAAAACCATTTAAACATATTGTATTAACGGTTCCATCCAGTGATTTAGATAATTTTAATACAGTCTTTTATGTACAACCACAATACATTAATCAGGCTCTTCATTTAGCAAATGCTTTTCAAGGGGCTATAGACCCACTTAATTTAAATTTCAATTTTGAAAAGGCACTCCAAATTGCAAATGGTATTCCTAATTCTGCAATTGTAAAAACTCTTAATCAAAGTGTTATACAGCAAACAGTTGAAATTTCAGTTATGGTTGAGCAACTTAAAAAGATTATTCAAGAGGTTTTAGGACTTGTTATTAACAGTACTAGTTTTTGGAAT…
	182	B. thuringiensis	182_id182_4544	False positive	Cry42Aa1	Rank1	810	55.34	37.93	17.9	gi|504803305|WP_014990407.1	two domain protein [Bacillus thuringiensis]	499	499	1	4e-175	0.94	MYSKWIAVRNHFFNAMNNRNRIHINHLSGNGGFSGPRPWFIASGYRSRNNNSLLDVASSRPVLSGWADFPRDRPTIGPVYWGGMNVLAARRILDRRFTHTGIVAADFPGRGLINGTIALNFPEEVRGNFKIVTSLNNRSLVDMNLSGNSIVHLWDDVNQRNAQWEFIYSQQRNAYIIRNLSNRNLVLSMDAPRTNQVFAYTFHADDAQFWILEPNQGGYIIRSARNRNLVLDVSGASTNPGTRIIVFPFSNGNNQRFRLARV	ATGTACAGTAAATGGATAGCTGTTAGGAATCATTTTTTTAACGCAATGAATAATAGAAATCGAATTCATATTAATCATTTAAGTGGCAATGGTGGTTTTTCAGGACCAAGACCCTGGTTTATAGCATCTGGTTATAGGAGCCGAAATAACAATAGTCTTTTAGATGTTGCATCTTCTCGCCCTGTACTTAGTGGATGGGCAGATTTCCCACGTGATCGCCCCACAATAGGACCTGTATATTGGGGAGGAATGAATGTACTTGCAGCTAGAAGAATTTTAGACCGAAGATTTACTCATACAGGAATTGTTGCTGCTGATTTCCCTGGAAGAGGATTAATTAACGGCACAATTGCGTTAAACTTCCCTGAAGAGGTTAGGGGTAATTTTAAAATTGTAACA…
	182	B. thuringiensis	182_id182_4548	Possible novel toxin	Cry24Ba1	Rank1	675	86.28	32.52	103.41	ADV33304.1	Cry20-like protein [Bacillus thuringiensis]	995	995	0.81	0	0.76	MNSYQNRNEYEILDASPNHGNISNRYPFAKNPNAMENVNYKNWLNVREDVAPSFFGGALGIIVNLFKQYVSFIKAPSVSGGVGFLRTIIGLMTNRNVINLTIDDVQRLINQSLDNITRDAANTKFTSIQNNYNQYLLNRQNYRNRSLPRNIFVQSLQNIERELRSALDSTFSLQNRELLLLPNFTQIAMLHLTVLRDAVIFQGNDLIVPTISEGPINPLLTRPPSNTFEEALLTSIRIYSNYCVRQYEVGLNLLRNRGNTSRNWLDFNAYRLEMTFKVLDFVTLFSLFDTVKYPVSIVSETDSDSTSPVVYQLSRVIYTDPVGAIRSDGRGWFDPPVGTDRVTFTSIENEIPAPTTSRHLSELTISSGPLGFGVNPARTHSWQGNRNVNISAPTDVSGA…	ATGAATTCATATCAAAATAGAAATGAATACGAAATATTGGATGCTTCACCCAATCATGGGAACATATCAAACAGATATCCTTTCGCAAAGAATCCAAACGCTATGGAAAATGTCAATTATAAAAATTGGTTGAATGTGCGTGAAGACGTTGCCCCTTCTTTTTTTGGAGGTGCACTTGGAATTATAGTTAATCTCTTTAAACAATATGTTTCTTTTATTAAGGCGCCTTCCGTTTCTGGTGGGGTAGGATTCTTACGAACTATTATAGGTTTAATGACTAATCGTAATGTAATAAATCTTACTATAGATGATGTACAACGACTAATTAATCAATCATTAGATAATATTACCCGAGATGCGGCAAATACTAAATTTACTTCAATACAAAATAATTATAAT…
	182	B. thuringiensis	182_id182_4547	Possible novel toxin	Cry28Aa2	Rank1	1128	118.48	39	31.83	gi|9828610|AAG00235.1	parasporal inclusion protein Cry [Bacillus thuringiensis serovar finitimus]	198	198	0.98	8e-54	0.39	MIPYSDSTHAAVIAGLSVAGTILTDFTPLSWPRVFLISFATLAPILWPSTNAGALQRQFERVHNDFIREMSHLQLPSYKIILLSTYTHAANLHLNLLNQGVNFYDMWNQDQGKLVTSTASSSYYFLRLEEYTKIYTNYCTETYKVGLNTLKNEKGMTWNIYNAYRREMTLTVLDHVALFQKYILILQHKMDIHFELTREIYTDAINLEGALVQKELDTVENLLTRKPYLFTWLHRLDFWTTIKTGGVLINFLSGIQNFYRLTNSNISIPSSIYGNTNGKKEEPITLLGGYFIYKLLIAHSYSN	ATGATTCCTTATAGCGATAGTACTCATGCGGCAGTTATTGCAGGTTTAAGTGTAGCGGGAACTATACTTACCGACTTCACTCCCCTATCATGGCCTAGGGTTTTTCTCATAAGTTTCGCAACATTAGCACCTATTCTGTGGCCATCAACGAATGCTGGTGCATTACAAAGACAATTTGAGAGGGTTCATAATGATTTTATACGAGAGATGTCACATCTTCAGCTTCCATCATATAAAATAATTTTATTATCTACGTATACACACGCTGCTAATTTGCATTTAAATTTATTAAATCAAGGTGTTAATTTTTATGATATGTGGAATCAAGATCAAGGTAAGTTAGTAACATCTACAGCAAGCTCAAGCTACTATTTTCTTAGATTGGAAGAATACACAAAA…
	182	B. thuringiensis	182_id182_1326	Possible novel toxin	Cry43Ba1	Rank1	1332	110.26	36.85	102.48	gi|504803279|WP_014990381.1	pesticidal crystal protein cry4BA [Bacillus thuringiensis]	1441	1441	1	0	0.6	MNQNNQNEMQIIDSSSNDFSQSNRYPRYPLAKESNYKDWLASCDESNVDTLSATSNVRASVSRALGIVNQILGFLGLGFIGTGLGVLSDLFNSFWPSNDNSIWESFLRSVEELIDRRVREVERFRIESQFTGLRNVMSNYNGALRDWNGNRNNLALQSEVRSRFDNSDDAFASRMPEFRIEGFEIQSLAVYAQAATLHLLLLRDGVVNGLQWGFDIVTVNRLYEKLVCLSGAYADHCTLFYRQGLEELRNRGNWNAFNNYRRDMTLQVLDVISLFPNYDPRLYDINTNTQLTREIYTEPLAIPGWLNSHSNPTQFQQIENDLIRSPSVFSNLETLFMEAGFAFFQAGIARQAVLRTRTSSLNMNRTAVIVTPWQGAPHPNVSHELQVTLQDRNVFNINS…	ATGAATCAAAATAATCAAAATGAAATGCAAATAATAGATTCTTCATCCAATGATTTTAGTCAATCAAACAGGTATCCAAGATATCCATTAGCTAAAGAGTCAAATTATAAAGATTGGTTAGCTAGTTGTGATGAATCCAATGTAGATACATTATCAGCTACAAGTAATGTAAGGGCTTCAGTATCGAGAGCTCTGGGTATTGTGAATCAGATTTTGGGTTTTCTTGGTCTTGGATTTATTGGAACAGGGCTTGGTGTATTAAGTGATTTATTTAATTCATTTTGGCCATCAAATGATAACTCGATTTGGGAATCTTTTCTACGTAGTGTTGAAGAACTCATTGATCGACGAGTACGTGAAGTCGAGAGATTTCGTATCGAATCCCAATTTACTGGTTTA…
	182	B. thuringiensis	182_id182_4005	Possible novel toxin	Cry46Ab	Rank1	304	93.68	34.18	77.96	gi|1207562578|WP_087950365.1	hydralysin-2 [Bacillus thuringiensis]	511	511	1	0	0.99	MIIQEKLSFSDLDSLGSTTDSIMDAFKDLYGLLPYEIAINNETFPIHNKPAITERYGHACYKTLGPFIFSNIEEPSKNEVSLGEQFVFNPSNEEAEIIVTIKEQWANIQSWTSESTTGLTLTSDFTMEGEFQFGNKFNISTFVGESNSKSIITSLSIERSIKVPPNSKIKVTTVGTLITEILHFQSIISVNGMFGACFPRMVRGHYVGFKSAGHILNKTFGSIKGAINSTIIKDIQIKTGKIEPYFINQKWES	ATGATTATACAAGAAAAATTATCTTTTTCAGATTTAGATTCATTAGGTTCAACTACAGATTCCATAATGGACGCGTTTAAAGATCTTTATGGGCTACTTCCTTATGAAATCGCAATAAATAATGAGACATTTCCAATTCATAATAAGCCTGCTATTACTGAACGTTATGGTCACGCTTGTTATAAAACGCTTGGCCCTTTTATATTCAGCAATATTGAAGAGCCTTCAAAGAATGAAGTAAGCCTAGGGGAACAATTTGTATTTAATCCTAGTAATGAAGAAGCAGAAATTATAGTCACAATAAAAGAGCAATGGGCTAATATTCAATCTTGGACTTCGGAATCTACTACAGGTTTAACTTTAACATCAGATTTTACCATGGAAGGTGAATTTCAATTC…
	182	B. thuringiensis	182_id182_3276	Possible novel toxin	Cry4Cc1	Rank1	1157	94.93	40	101.99	gi|504803369|WP_014990471.1	parasporal crystal protein [Bacillus thuringiensis]	1565	1565	1	0	0.63	MNQNNQNEMHIIDSSSNDFSQSNRYPRYPLAKESNYKDWLASCDESNLDRLSTPSSVQDAVVTSLNIFSYIFGFLDAGATSAGLGILGVLFGQFWPSNNNAVWETFLRSVEELIAREIDIVERNRIMAQFDGLRNVMSNYNGALIDWDGNRDNTALQSEVRSRFDNADDAFALRIPEFRIKDFEIQSLAVYAQAATLHLLLLRDAVVNGQLWGVDPVTTQRRYEKLVCLSGAYADHCTFFYRQGLEELRGKGNWTAFNNYRRNMNIQVLDVISLFSNYDPRLYGNNTNTQLTREIFTEPLATPGWLDRYSNPDQFQQIEYNLNPSPSLSSTLLNLAADTGLGYYGAGAVTPRPIIQRTSMRRLNTGATVPFTTAWQGAPNPLISQQKQLSFEGFDVFNI…	ATGAATCAAAATAATCAAAATGAAATGCACATAATAGATTCTTCATCCAATGATTTTAGTCAATCAAACAGATATCCAAGATACCCATTAGCTAAAGAGTCAAATTATAAAGATTGGTTAGCTAGTTGTGATGAATCCAATCTAGATAGATTGTCAACTCCAAGTTCTGTACAAGATGCAGTCGTGACAAGTTTGAATATTTTTTCTTACATCTTTGGTTTTCTAGATGCTGGAGCTACCTCGGCAGGTCTTGGTATACTAGGCGTGTTATTTGGTCAATTTTGGCCATCAAATAATAATGCGGTTTGGGAGACTTTTCTACGTAGTGTTGAAGAACTAATTGCTCGAGAAATAGATATCGTCGAGAGAAACCGAATCATGGCCCAATTTGATGGTTTA…
	182	B. thuringiensis	182_id182_1324	Possible novel toxin	Cry53Aa1	Rank1	669	102.77	41.22	105.53	gi|543200681|AGV55020.1	insecticidal protein Cry73Aa [Bacillus thuringiensis serovar mogi]	409	409	1	2e-130	0.38	MNSYQNKNEYEILDASQNNSTMSNRYPRYPLANDPQASMQNTNYKDWLNMCDSNTQFVGDISTYSSPEAALSVRDAVLTGINTAGTILSNLGVPFASQSFGMIGRIIGILWPGPDPFAALMVLVEELINQRINDEIRNHALLELAGLKGIMDLYRTRWRAWDLNKDNPETREAVRAQYRTADNFFIQNMPKFGREDHGVLLLPVYAQAANMHLILLRDAYVFGTGWGLGPGEVRDNYTRLQEKIREYKDHCVTFYNQGLNRFNRSNAQDWVSFNRFRTDMTLTVLDLAILFPNYDPRIYPSAVKTELTREIYTDPVGFTGVLGSGGRTYPWYNPNDTSFATMENSARRRPSFTTWLNRIRIFTGHIGNFSAAGNVWGGHELFERSNNGSEIIQRFGNTN…	ATGAATTCATATCAAAATAAAAATGAATATGAAATATTGGATGCTTCACAAAATAACTCTACTATGTCTAATCGTTATCCAAGGTATCCACTAGCAAATGACCCACAAGCCTCTATGCAGAATACGAATTATAAAGATTGGTTAAATATGTGCGATTCAAACACACAATTTGTTGGTGATATAAGCACGTATTCTAGTCCTGAAGCTGCTTTAAGTGTACGAGATGCTGTTTTAACGGGTATTAACACTGCTGGGACTATACTTTCGAATTTAGGGGTCCCTTTTGCTAGTCAATCATTTGGAATGATTGGTAGGATAATAGGTATTTTATGGCCGGGACCTGACCCATTTGCAGCACTTATGGTTCTTGTTGAAGAGCTTATTAATCAAAGGATAAAT…
	182	B. thuringiensis	182_id182_4824	Possible novel toxin	Cry55Aa2	Rank1	362	50.47	32.1	44.75	CDJ79781.1	Cry55Aa protein [Bacillus thuringiensis]	70.9	70.9	0.48	4e-10	0.32	MKLKVLATTGLALSIGFTSLGVLEKPTFADETKENIVVPQSNSIKGYLYKNGIRTPIFESSKAKSIGAVEFPELPSNPLVGVPKEGKAVENLGSMGNILYFEGDVPGGIGSIISGKTLKYYLQKREDGNISIGGYDPDTLALYPLLHSLHGIKPDKAFDNNTKLKRETKYELITSDIMDNVVAYSFDKSITHGVSTTGTVGLASTIGAKVSTEVGGGIIPGKVSTELSASLTTSFSFGITITDQETIARHFSVEKVNNPSYQYNKYAVAAYQLKSTYSPIMGAGLEQFIKENPQFKGLSNKIYKYNEEQMYFGVTPGSHIN	ATGAAACTAAAAGTGCTTGCAACAACAGGATTAGCATTATCAATTGGTTTTACTAGTTTAGGAGTATTAGAAAAACCTACTTTTGCAGATGAAACCAAAGAAAATATTGTTGTACCACAATCAAATTCTATAAAAGGATATTTGTATAAAAATGGGATTAGAACACCTATATTTGAATCCTCAAAAGCTAAATCTATTGGTGCAGTAGAATTTCCTGAATTACCATCAAATCCATTAGTTGGTGTGCCGAAAGAAGGAAAAGCAGTAGAAAATCTTGGTTCAATGGGAAATATTCTATATTTTGAAGGGGATGTGCCCGGAGGCATAGGAAGTATCATAAGTGGTAAAACACTAAAATATTATTTACAAAAAAGAGAAGATGGTAATATTTCTATCGGA…
	182	B. thuringiensis	182_id182_4953	Possible novel toxin	Cry9Aa2	Rank1	1151	95.29	41.98	14.07	gi|327466753|ADV33304.1	Cry20-like protein [Bacillus thuringiensis]	333	333	0.94	3e-107	0.99	MLHLAILKDAVIFRGPDLIAPAIIETPENPFLNRPPSNSYELALLTSIRMYSNYCVRHYNEGLNRIRNRGTFSNVWLDFHNYRREMTLIVLDFVALFSLFDTTKYPILGSSTPPVVSQLSRVIYTDPVGAIRTDGRGWFDPPVGTDRIRVNFASIENEIPALLLLGIYRN	ATGTTACATTTAGCAATATTAAAAGATGCTGTAATATTTAGGGGACCAGACTTAATAGCGCCTGCGATTATTGAAACACCTGAGAATCCTTTTTTGAATCGACCTCCTAGTAATTCATATGAATTGGCGCTTTTAACTAGCATACGTATGTATTCTAATTATTGCGTAAGACACTATAATGAAGGTTTAAATCGCATAAGAAACAGGGGTACATTTAGTAATGTTTGGTTGGATTTCCATAATTATCGCAGAGAAATGACATTAATAGTATTAGATTTTGTCGCATTGTTCTCACTTTTTGACACAACTAAATATCCAATATTAGGAAGTTCTACACCGCCAGTAGTTTCTCAATTAAGTAGGGTAATTTATACGGATCCGGTAGGTGCTATAAGAACC…
	183	B. thuringiensis	183_id183_4439	Cry23Aa1	Cry23Aa1	Rank4	267	100	100	100	-	-	-	-	-	-	-	MGIINIQDEINNYMKEVYGATTVKSTYDPSFKVFNESVTPQFTEIPTEPVNNQLTTKRVDNTGSYPVESTVSFTWTETHTETSAVTEGVKAGTSISTKQSFKFGFVNSDVTLTVSAEYNYSTTNTTTTTETHTWSDSTKVTIPPKTYVEAAYIIQNGTYNVPVNVECDMSGTLFCRGYRDGALIAAVYVSVADLADYNPNLNLTNKGDGIAHFKGSGFIEGAQGLRSIIQVTEYPLDDNKGRSTPITYLINGSLAPNVTLKNSNIKF	ATGGGAATTATTAATATCCAAGATGAAATTAATAATTACATGAAAGAGGTATATGGTGCAACAACTGTTAAAAGCACATACGATCCCTCATTCAAAGTATTTAATGAATCTGTGACACCCCAATTCACTGAAATTCCAACAGAACCTGTAAATAATCAATTAACTACAAAAAGAGTAGATAATACGGGTAGTTACCCAGTAGAAAGTACTGTATCGTTCACATGGACGGAAACCCATACAGAAACAAGTGCAGTAACTGAGGGAGTGAAAGCCGGCACCTCAATAAGTACTAAACAATCTTTTAAATTTGGTTTTGTTAACTCTGATGTTACTTTAACGGTATCAGCAGAATATAATTATAGTACAACAAATACAACTACAACAACAGAAACACACACC…
	183	B. thuringiensis	183_id183_4440	Cry37Aa1	Cry37Aa1	Rank4	126	100	100	100	-	-	-	-	-	-	-	MTVYNATFTINFYNEGEWGGPEPYGYIKAYLTNPDHDFEIWKQDDWGKSTPERSTYTQTIKISSDTGSPINQMCFYGDVKEYDVGNADDILAYPSQKVCSTPGVTVRLDGDEKGSYVTIKYSLTPA	ATGACAGTATATAACGCAACTTTCACCATTAATTTCTATAATGAAGGAGAATGGGGGGGGCCAGAACCATATGGTTATATAAAAGCATATCTTACAAATCCAGATCATGATTTTGAAATTTGGAAACAAGATGATTGGGGGAAAAGTACTCCTGAGAGAAGTACTTATACGCAAACGATTAAAATAAGTAGCGACACTGGTTCCCCTATAAACCAAATGTGTTTTTATGGTGATGTGAAAGAATACGACGTAGGAAATGCAGATGATATTCTCGCTTATCCAAGTCAAAAAGTATGCAGTACACCTGGTGTAACAGTACGACTTGATGGCGATGAGAAAGGTTCTTATGTGACAATTAAGTATTCCTTGACTCCAGCATAA
	183	B. thuringiensis	183_id183_4446	Cry3Aa6	Cry3Aa6	Rank4	644	100	100	100	-	-	-	-	-	-	-	MNPNNRSEHDTIKTTENNEVPTNHVQYPLAETPNPTLEDLNYKEFLRMTADNNTEALDSSTTKDVIQKGISVVGDLLGVVGFPFGGALVSFYTNFLNTIWPSEDPWKAFMEQVEALMDQKIADYAKNKALAELQGLQNNVEDYVSALSSWQKNPVSSRNPHSQGRIRELFSQAESHFRNSMPSFAISGYEVLFLTTYAQAANTHLFLLKDAQIYGEEWGYEKEDIAEFYKRQLKLTQEYTDHCVKWYNVGLDKLRGSSYESWVNFNRYRREMTLTVLDLIALFPLYDVRLYPKEVKTELTRDVLTDPIVGVNNLRGYGTTFSNIENYIRKPHLFDYLHRIQFHTRFQPGYYGNDSFNYWSGNYVSTRPSIGSNDIITSPFYGNKSSEPVQNLEFNGEKV…	ATGAATCCGAACAATCGAAGTGAACATGATACAATAAAAACTACTGAAAATAATGAGGTGCCAACTAACCATGTTCAATATCCTTTAGCGGAAACTCCAAATCCAACACTAGAAGATTTAAATTATAAAGAGTTTTTAAGAATGACTGCAGATAATAATACGGAAGCACTAGATAGCTCTACAACAAAAGATGTCATTCAAAAAGGCATTTCCGTAGTAGGTGATCTCCTAGGCGTAGTAGGTTTCCCGTTTGGTGGAGCGCTTGTTTCGTTTTATACAAACTTTTTAAATACTATTTGGCCAAGTGAAGACCCGTGGAAGGCTTTTATGGAACAAGTAGAAGCATTGATGGATCAGAAAATAGCTGATTATGCAAAAAATAAAGCTCTTGCAGAGTTA…
	183	B. thuringiensis	183_id183_1312	Sip1A	Sip1A	Rank2	367	99.18	76.45	98.37	-	-	-	-	-	-	-	MKYKSSKVAMCTLSALMLSTIATPSISVFAAETTSSHAVTNQQTITQRAESYIDIVHNRMKQRDIESKMTGKSINMQEQIIDGWFLARFWIFKDQNNSHQTNRFISWFKDNLASPGGYDSIAEQMGLKVAALNDMDISNVNYTSKTGDTIYNGVSELKNITGTTQKMKTDSFQRDYTKSQSTSITNGLQLGFKVSAKGIVALAGADFEASVNYNLSTTATETNTISDKFTVPSQEVTLAPGHKAIVKHSLKKMVYSGTHDLKGDLTITFNDKDLVQKFIYPNYKAIDLSNIRKAMTEIDEWNHVKPTDFYQLVGNKNYIKNGDTLYIETPAKFTLNGGNPYYTATFTEYDENGNQVKTKRLNNK	ATGAAATACAAGTCATCAAAAGTAGCAATGTGTACATTATCAGCTTTAATGCTTTCGACAATCGCCACTCCAAGTATATCTGTTTTCGCTGCAGAAACAACTTCGTCACATGCGGTTACTAATCAGCAAACAATTACGCAGCGTGCAGAATCTTATATTGATATTGTGCACAATAGAATGAAACAAAGAGATATTGAATCAAAAATGACAGGTAAATCCATTAATATGCAAGAACAAATAATTGATGGATGGTTTTTAGCTAGATTTTGGATATTTAAGGATCAAAATAATAGTCACCAAACAAATAGATTTATTTCATGGTTTAAGGATAATTTGGCTAGCCCAGGAGGGTATGATAGTATCGCTGAACAGATGGGCCTAAAAGTAGCAGCATTAAAT…
	183	B. thuringiensis	183_id183_2451	Vip1A	Vip1A	Rank2	871	85.79	66.51	98.39	-	-	-	-	-	-	-	MKKKLASVVTCTLLAPMFLNGNVDTVFADSKTNQISSTQENQKNEMDRKGLLGYYFKGKDFNNLTIFAPTRENTLIYDLETANSLLDKQQQTYQSIRWIGLIKSKKAGDFTFQLSDDEHAIIEIDGKVISQKGQKKQVVHLEKDKLVPIKIEYQSDKALNPDSQMFKELKLFKINSQKQSQQVQQDELRNPEFGKEKTQTYLKKASKSSLFSNKSKRDIDEDIDEDTDTDGDAIPDVWEENGYTIKGRVAVKWDEGLADKGYKKFVSNPFRQHTAGDPYSDYEKASKDLDLSNAKETFNPLVAAFPSVNVSLENVTISKDENKTAEIASTSSNNWSYTNTEGASIEAGIGPEGLLSFGVSANYQHSETVAKEWGTTKGDATQYNTASAGYLNANVRYNN…	ATGAAGAAAAAGCTAGCAAGTGTTGTAACCTGTACATTATTAGCTCCTATGTTTTTGAATGGGAACGTAGACACTGTATTTGCAGATAGTAAAACAAATCAAATTTCTTCAACACAGGAAAACCAAAAGAATGAGATGGATCGAAAAGGACTACTTGGTTATTATTTTAAAGGAAAAGATTTTAATAATCTTACTATATTTGCTCCAACACGTGAGAATACTCTTATTTATGATTTAGAAACAGCGAATTCTTTATTAGATAAGCAACAACAAACCTATCAATCTATTCGTTGGATCGGTTTAATAAAAAGCAAAAAAGCTGGAGATTTTACCTTTCAATTATCGGATGATGAGCATGCTATTATAGAAATCGATGGGAAAGTTATTTCGCAAAAAGGC…
	183	B. thuringiensis	183_id183_0255	Vip1Da1	Vip1Da1	Rank2	871	86.84	62.95	88.63	-	-	-	-	-	-	-	MKKKLATIVTCTFLTSLIPNGSIHSVYAENNEKTVSTTQTQKEEVSRGGLIGYYFKGKDFNNLTMFAPTINNTLIYDRQTADTLLNKQQQEFNSIRWIGLIQSKETGDFTFQLSDDKNAIIEIDGKVVSRRGEDKQTIHLEKGKMVPIKIEYQSNEPLTVDSKVFNDLKLFKIDGHNQSHQIQQDDLKNPEFNKKETKELLSKTAKRNLFSSNEVRSDEDDDLDTDGDSIPDNWEMNGYTIQRKMAVKWDDSFAEKGYTKFVSNPYEAHTAGDPYTDYEKAAKDIPLSNAKEAFNPLVAAFPSVNVGLEKVVISKNEDMSQGVSSSTSNSASNTNSIGVTVDAGWEGLFPKFGISTNYQNTWTTAQEWGSSKEDSTHINGAQSAFLNANVRYQNVGTGA…	ATGAAGAAAAAACTAGCAACCATTGTTACATGTACATTCCTAACTTCCCTAATTCCTAATGGAAGTATACATTCAGTTTATGCAGAGAATAATGAAAAAACAGTCAGTACAACACAAACTCAAAAAGAAGAAGTATCTCGTGGAGGACTAATTGGGTACTATTTTAAAGGGAAAGATTTTAATAATCTGACTATGTTTGCACCAACCATAAATAATACGCTTATTTATGATCGGCAAACAGCAGATACACTATTAAATAAGCAGCAACAAGAGTTCAATTCTATTCGATGGATTGGTTTAATACAAAGTAAAGAAACAGGTGACTTTACATTCCAATTATCAGATGATAAAAATGCCATCATTGAAATAGATGGAAAAGTTGTTTCTCGTAGAGGAGAA…
	183	B. thuringiensis	183_id183_0256	Vip2Ba1	Vip2Ba1	Rank3	451	100	78.25	98.89	-	-	-	-	-	-	-	LKKKFRKSLVCASLLLLSVPLSNESVSAAYSDLVPDAQNYMTKINSDKLVDFKQDKEKAEKWGKEKEKEWKLTATEKTEINKFLDDKDGLKTKHKEITFSKNFEYEKELKELEKINAGLDRANLTNSIVTYKNMDPTIIGFNTPLTNGNQINSEASQKFKEQFLGKDIKFDSYLDTHLTEQNVSSKERVVLKITVPSGKGSTPTKAGVILNNSEYKLLIDNGYVLHVDNVSKVVKKGKECLQVEASLKKSLDFKNDSEGKGDSWGKKNYKEWSESLTADQRKDLNDYGARGYSEINKYLREEGTGNIELEKKINNISEALQKNPIPENITVYRYCGMKEFGYEISDPLPSVKDFEKQFLNTIKEEKGYMSTSLSSDATSFGARKIILRLQVPKGSSGAY…	TTGAAGAAAAAATTTAGAAAAAGTTTAGTTTGTGCATCCCTATTATTGTTATCTGTTCCTTTATCAAATGAAAGTGTAAGTGCAGCTTATAGCGACTTAGTTCCTGATGCTCAAAATTATATGACTAAAATCAACAGTGATAAATTAGTTGATTTTAAACAAGATAAGGAAAAAGCAGAAAAATGGGGAAAGGAAAAAGAGAAAGAGTGGAAGCTAACTGCCACTGAAAAAACAGAAATTAATAAGTTTTTAGATGATAAGGATGGATTAAAAACAAAACATAAAGAAATTACTTTTTCTAAAAACTTTGAGTATGAAAAGGAACTTAAAGAGTTAGAAAAAATTAATGCAGGACTAGATAGGGCAAATTTAACAAATTCAATTGTTACTTATAAAAAT…
	185	B. thuringiensis	185_id185_2571	Cry1Aa9	Cry1Aa9	Rank4	1180	100	100	100	-	-	-	-	-	-	-	MDNNPNINECIPYNCLSNPEVEVLGGERIETGYTPIDISLSLTQFLLSEFVPGAGFVLGLVDIIWGIFGPSQWDAFLVQIEQLINQRIEEFARNQAISRLEGLSNLYQIYAESFREWEADPTNPALREEMRIQFNDMNSALTTAIPLFAVQNYQVPLLSVYVQAANLHLSVLRDVSVFGQRWGFDAATINSRYNDLTRLIGNYTDYAVRWYNTGLERVWGPDSRDWVRYNQFRRELTLTVLDIVALFSNYDSRRYPIRTVSQLTREIYTNPVLENFDGSFRGMAQRIEQNIRQPHLMDILNRITIYTDVHRGFNYWSGHQITASPVGFSGPEFAFPLFGNAGNAAPPVLVSLTGLGIFRTLSSPLYRRIILGSGPNNQELFVLDGTEFSFASLTTNLPS…	ATGGATAACAATCCGAACATCAATGAATGCATTCCTTATAATTGTTTAAGTAACCCTGAAGTAGAAGTATTAGGTGGAGAAAGAATAGAAACTGGTTACACCCCAATCGATATTTCCTTGTCGCTAACGCAATTTCTTTTGAGTGAATTTGTTCCCGGTGCTGGATTTGTGTTAGGACTAGTTGATATAATATGGGGAATTTTTGGTCCCTCTCAATGGGACGCATTTCTTGTACAAATTGAACAGTTAATTAACCAAAGAATAGAAGAATTCGCTAGGAACCAAGCCATTTCTAGATTAGAAGGACTAAGCAATCTTTATCAAATTTACGCAGAATCTTTTAGAGAGTGGGAAGCAGATCCTACTAATCCAGCATTAAGAGAAGAGATGCGTATTCAA…
	186	B. thuringiensis	186_id186_5324	Cry1Ab9	Cry1Ab9	Rank4	1155	100	100	100	-	-	-	-	-	-	-	MDNNPNINECIPYNCLSNPEVEVLGGERIETGYTPIDISLSLTQFLLSEFVPGAGFVLGLVDIIWGIFGPSQWDAFLVQIEQLINQRIEEFARNQAISRLEGLSNLYQIYAESFREWEADPTNPALREEMRIQFNDMNSALTTAIPLFAVQNYQVPLLSVYVQAANLHLSVLRDVSVFGQRWGFDAATINSRYNDLTRLIGNYTDHAVRWYNTGLERVWGPDSRDWIRYNQFRRELTLTVLDIVSLFPNYDSRTYPIRTVSQLTREIYTNPVLENFDGSFRGSAQGIEGSIRSPHLMDILNSITIYTDAHRGEYYWSGHQIMASPVGFSGPEFTFPLYGTMGNAAPQQRIVAQLGQGVYRTLSSTLYRRPFNIGINNQQLSVLDGTEFAYGTSSNLPSA…	ATGGATAACAATCCGAACATCAATGAATGCATTCCTTATAATTGTTTAAGTAACCCTGAAGTAGAAGTATTAGGTGGAGAAAGAATAGAAACTGGTTACACCCCAATCGATATTTCCTTGTCGCTAACGCAATTTCTTTTGAGTGAATTTGTTCCCGGTGCTGGATTTGTGTTAGGACTAGTTGATATAATATGGGGAATTTTTGGTCCCTCTCAATGGGACGCATTTCTTGTACAAATTGAACAGTTAATTAACCAAAGAATAGAAGAATTCGCTAGGAACCAAGCCATTTCTAGATTAGAAGGACTAAGCAATCTTTATCAAATTTACGCAGAATCTTTTAGAGAGTGGGAAGCAGATCCTACTAATCCAGCATTAAGAGAAGAGATGCGTATTCAA…
	186	B. thuringiensis	186_id186_5362	Cry1Ba5	Cry1Ba5	Rank4	1228	100	99.92	100	-	-	-	-	-	-	-	LTSNRKNENEIINAVSNHSAQMDLLPDARIEDSLCIAEGNNIDPFVSASTVQTGINIAGRILGVLGVPFAGQLASFYSFLVGELWPRGRDQWEIFLEHVEQLINQQITENARNTALARLQGLGDSFRAYQQSLEDWLENRDDARTRSVLYTQYIALELDFLNAMPLFAIRNQEVPLLMVYAQAANLHLLLLRDASLFGSEFGLTSQEIQRYYERQVERTRDYSDYCVEWYNTGLNSLRGTNAASWVRYNQFRRDLTLGVLDLVALFPSYDTRTYPINTSAQLTREVYTDAIGATGVNMASMNWYNNNAPSFSAIEAAAIRSPHLLDFLEQLTIFSASSRWSNTRHMTYWRGHTIQSRPIGGGLNTSTHGATNTSINPVTLRFASRDVYRTESYAGVLLW…	TTGACTTCAAATAGGAAAAATGAGAATGAAATTATAAATGCTGTATCGAATCATTCCGCACAAATGGATCTATTACCAGATGCTCGTATTGAGGATAGCTTGTGTATAGCCGAGGGGAACAATATCGATCCATTTGTTAGCGCATCAACAGTCCAAACGGGTATTAACATAGCTGGTAGAATACTAGGCGTATTGGGCGTACCGTTTGCTGGACAACTAGCTAGTTTTTATAGTTTTCTTGTTGGTGAATTATGGCCCCGCGGCAGAGATCAGTGGGAAATTTTCCTAGAACATGTCGAACAACTTATAAATCAACAAATAACAGAAAATGCTAGGAATACGGCTCTTGCTCGATTACAAGGTTTAGGAGATTCCTTCAGAGCCTATCAACAGTCACTT…
	186	B. thuringiensis	186_id186_1681	Possible novel toxin	Cry46Ab	Rank1	304	96.05	33.74	79.93	gi|312299429|ADQ73630.1	cry46-like protein [Bacillus thuringiensis]	488	488	1	6e-174	0.94	MIIQEKLSFSDLDSLDSTTDSIMDAFKDLYGILPDEIAVNNETFPIHNKPAITERYDHACYKMLGPFIFRDPEKPSINEITLKEQFVCNPNNEEKEIVVTIEEQWVNIQSWTSKSITGLTLKSDLIIAGKFQSGNEFNISTFVGESNSKSIHISPSIEHSIKVPPNSKIKIAMIGTLITEVLHFQSIITVQGMLGACFPSMVRGHYVGFKSAGHILNKTFGVIEGSINNTVLQDIEMDIKGIEPYSYKQKVIK	ATGATTATACAAGAAAAATTATCTTTTTCAGATCTAGATTCATTAGATTCAACTACCGACTCCATAATGGATGCGTTTAAAGATCTTTATGGAATACTTCCTGATGAAATTGCAGTAAATAATGAGACGTTTCCAATTCATAATAAGCCTGCTATTACTGAACGTTATGATCATGCTTGTTATAAAATGCTGGGACCTTTTATATTTCGAGATCCTGAAAAACCTTCAATAAATGAAATAACCCTAAAGGAACAATTTGTATGTAATCCTAATAATGAAGAAAAAGAGATTGTAGTGACCATAGAAGAACAATGGGTAAATATACAATCTTGGACTTCGAAATCTATTACAGGTTTAACTTTAAAATCAGATCTCATCATTGCAGGTAAATTTCAATCG…
	186	B. thuringiensis	186_id186_1628	Sip1A	Sip1A	Rank3	367	100	87.09	99.18	-	-	-	-	-	-	-	MKYKFSKVVKCTLPALMITTFVTPSMAVFAAETKSPNLNASQQAITPYAESYIDTVQDRMKQRDRESKLTGKPINMQEQIIDGWFLARFWIFKDQNNNHQTNRFISWFKDNLASSKGYDSIAEQMGLKIEALNDMDVTNIDYTSKTGDTIYNGISELTNYTGTTQKMKTDSFQRDYTKSESTSVTNGLQLGFKVAAKGVVALAGADFETSVTYNLSSTTTETNTISDKFTVPSQEVTLSPGHKAVVKHDLRKMVYFGTHDLKGDLKVGFNDKEIVQKFIYPNYRSIDLSDIRKTMIEIDKWNHVNTIDFYQLVGVKNHIKNGDTLYIDTPAEFTFNGANPYYRATFTEYDENGNPVQTKILSGN	ATGAAATACAAGTTTTCAAAAGTCGTTAAGTGTACTTTACCAGCTTTAATGATTACTACATTCGTTACTCCAAGTATGGCAGTTTTTGCCGCAGAAACCAAGTCGCCAAATCTAAATGCATCTCAACAAGCAATAACTCCATATGCTGAATCTTATATTGATACTGTTCAAGATAGAATGAAACAAAGAGATAGGGAATCAAAACTAACTGGTAAACCAATAAATATGCAAGAACAAATAATAGATGGATGGTTTTTAGCTAGATTCTGGATATTTAAAGATCAAAATAACAATCATCAAACAAATAGATTTATATCCTGGTTTAAAGATAATCTTGCTAGTTCGAAGGGGTATGACAGTATAGCAGAACAAATGGGCTTAAAAATAGAAGCATTAAAT…
	186	B. thuringiensis	186_id186_3997	Vip1Ba2	Vip1Ba2	Rank3	784	100	87.76	100	-	-	-	-	-	-	-	MKKKLVSVVTCTLLAPIFLTGNVNSVNADSKKSQPSTAQENQEKPVDRKGLLGYFFKGQEFNHLTLFAPTRDNTLIYDQQTANSLLDTKQQEYQSIRWIGLIQSKETGDFTFNLSDDQHAIIEIDGKIISHKGQNKQVVHLEKGKLVPIKIEYQSDQLLNRDSNIFKEFKLFKVDSQQHAHQVQLDELRNPAFNKKETQQFLEKASKTNLFTQDIKRDTDDDDKDTDGDSIPDLWEENGYTIQNKIAVKWDDSFAAKGYTKFVSNPLDSHTVGDPYTDYEKAARDLDLANAKETFNPLVAAFPSVNVNLEKVILSKDENLSNSVESHSSTNWSYTNTEGASIEAGAKPEGPTFGVSATYQHSETVAKEWGTSTGNTSQFNTASAGYLNANVRYNNVGTG…	ATGAAAAAAAAGTTAGTTAGTGTTGTAACTTGCACGTTATTGGCCCCGATATTTTTGACTGGAAATGTAAATTCTGTTAATGCAGACAGTAAAAAAAGTCAGCCTTCTACAGCGCAGGAAAACCAAGAAAAGCCGGTAGATCGAAAAGGCTTACTCGGCTATTTTTTTAAAGGGCAAGAGTTTAATCATCTTACTTTGTTCGCACCAACACGTGATAATACCCTTATTTATGATCAACAAACAGCGAATTCCTTATTAGATACCAAGCAACAAGAATATCAATCTATTCGCTGGATTGGTTTAATTCAAAGTAAAGAAACGGGTGATTTCACATTTAACTTATCAGATGATCAACATGCAATTATAGAAATCGATGGCAAAATCATTTCGCATAAAGGA…
	186	B. thuringiensis	186_id186_1624	Vip1Bb1	Vip1Bb1	Rank4	860	96.31	99.57	54.65	-	-	-	-	-	-	-	LNANVRYNNVGTGAIYEVKPTTSFVLDKDTVATITAKSNSTALSISPGESYPKKGQNGIAINTMDDFNSHPITLNKQQLDQLLNNKPLMLETNQADGVYKIKDTSGNIVTGGEWNGVIQQIQAKTASIIVDTGESVSEKRVAAKDYDNPEDKTPSLSLKEALKLGYPEEIKEKDGLLYYKDKPIYESSVMTYLDENTAKEVEKQLQDTTGIYKDINHLYDVKLTPTMNFTIKLASLYDGAENNDVKNGPIGHWYYTYNTGGGNTGKHQYRSANPSANVVLSSEAKSKLDKNTNYYLSMYMKAESDTEPTIEVSGENSTITSKKVKLNSEGYQRVDILVPNSERNPINQIYVRGNNTTNVYWDDVSITNISAINPKTLTDEEIKEIYKDFSESKDWPWFN…	TTGAATGCGAATGTTCGATACAATAATGTGGGAACAGGTGCGATTTATGAGGTGAAACCTACAACAAGTTTTGTATTAGATAAAGATACTGTAGCAACAATTACCGCAAAATCGAATTCGACAGCTTTAAGTATATCTCCAGGAGAAAGTTATCCCAAAAAAGGACAAAATGGAATTGCAATTAATACAATGGATGATTTTAATTCCCATCCGATTACATTAAATAAACAACAATTAGATCAACTATTAAATAATAAACCTCTTATGTTAGAAACAAATCAGGCAGATGGTGTTTATAAAATAAAGGATACAAGCGGTAATATTGTGACTGGTGGAGAATGGAACGGTGTTATCCAACAAATTCAAGCAAAAACAGCCTCTATTATCGTTGATACGGGA…
	186	B. thuringiensis	186_id186_3979	Vip2Ba1	Vip2Ba1	Rank3	451	100	94.68	100	-	-	-	-	-	-	-	MVSKKLQLVTKTLVFSTVLSIPLLNNSEIKAEQLNMNSQIKYPNFQNINIADKPVDFKEDKEKAREWGKEKEKEWKLTATEKGKINDFLDDKDGLKTKYKEINFSKNFEYETELKQLEKINSMLDKANLTNSIVTYKNVEPTTIGFNHSLTDGNQINSEAQQKFKEQFLGNDIKFDSYLDMHLTEQNVSGKERVILKVTVLSGKGSTPTKAGVVLNNKEYKMLIDNGYILHVENITKVVKKGQECLQVEGTLKKSLDFKNDSDGKGDSWGKKNYKEWSDSLTNDQRKDLNDYGARGYTEINKYLREGGTGNTELEEKIKNISDALEKNPIPENITVYRYCGMAEFGYPIQPEAPSVQDFEEKFLDKIKEEKGYMSTSLSSDATSFGARKIILRLQIPKG…	ATGGTATCCAAAAAGTTACAATTAGTCACAAAAACTTTAGTGTTTAGTACAGTTTTGTCAATACCGTTATTAAATAATAGTGAGATAAAAGCGGAACAATTAAATATGAATTCTCAAATTAAATATCCTAACTTCCAAAATATAAATATCGCTGATAAGCCAGTAGATTTTAAAGAGGATAAAGAAAAAGCACGAGAATGGGGAAAAGAAAAAGAAAAAGAGTGGAAACTAACTGCTACTGAAAAAGGGAAAATTAATGATTTTTTAGATGATAAAGATGGATTAAAAACAAAATACAAAGAAATTAATTTTTCTAAGAATTTTGAATATGAAACAGAGTTAAAACAGCTTGAAAAAATTAATAGCATGCTAGATAAAGCAAATCTAACAAATTCAATT…
	187	B. thuringiensis	187_id187_1331	Cry20Aa1	Cry20Aa1	Rank2	753	80.27	49.15	15.67	-	-	-	-	-	-	-	MQKRQFLNLNEGDCIYVYSEGNLEAQGRYVCVVEDKNELFLCWRKNNGNEVYTNMNGISVETMNENTAYLQNTRETCERGYNDTYDQNTSVMYNKSYNNYDQNMENTYQPSYDNYNQDYHNDYKHNGNYNQNSGCTCNQGYNGNYPK	ATGCAAAAACGTCAATTTTTGAATTTGAATGAAGGGGATTGTATTTATGTGTATTCTGAAGGGAATTTAGAGGCACAAGGACGTTATGTATGTGTTGTAGAGGATAAAAATGAATTATTTCTATGCTGGAGAAAAAATAATGGAAATGAAGTGTATACAAATATGAACGGAATTAGTGTAGAAACAATGAATGAAAATACAGCGTATCTACAAAACACAAGAGAGACGTGTGAGCGAGGGTATAATGATACCTATGACCAGAATACTAGTGTTATGTATAATAAAAGCTACAACAATTACGACCAAAATATGGAGAATACGTATCAACCAAGCTATGACAATTATAATCAAGACTATCATAACGATTACAAGCATAACGGTAACTATAACCAAAACTCT…
	187	B. thuringiensis	187_id187_5526	Cry20Ba1	Cry20Ba1	Rank2	765	64.17	74.17	15.69	-	-	-	-	-	-	-	MQKQQLFDLQEGDCIYVYSGGHLEAQGRYIGVIKDKNESFLCWTKHNGNEVYTNLNGISVETMNENTAYLQNTKETCERGYGDNQNTDNTSQPNYDNYNQNANGMYDDTYDSGYNNNQNTSYNYDPEYNTYNRNMENTYNQSYDNHNPKTNNYNQYPNDMYPQEYTNDYNQNSGCTCNQGYNNTYPK	ATGCAAAAACAGCAGTTATTTGATTTACAAGAAGGAGATTGTATATATGTGTATTCTGGGGGACATTTAGAAGCGCAAGGAAGATATATAGGTGTAATAAAAGATAAAAATGAATCCTTTTTATGTTGGACAAAACATAATGGGAATGAGGTATACACAAATTTAAATGGAATTAGCGTAGAAACGATGAATGAAAATACAGCGTATTTACAAAATACAAAAGAAACATGTGAGCGTGGATATGGAGATAATCAGAATACTGATAATACATCTCAACCAAACTATGACAATTATAATCAAAATGCAAATGGTATGTATGACGATACGTATGATTCAGGCTACAATAACAATCAAAATACTAGCTATAATTATGATCCAGAATATAATACTTACAATCGA…
	187	B. thuringiensis	187_id187_1333	Cry20-like	Cry20-like	Rank4	368	102.22	97.01	100	-	-	-	-	-	-	-	MDVYYWYYFRPHNVDRNFWAGNRNFLSNGTSVLTGQSTSARRRLDMRNRDIFRVDMSSHEGGAFNDNYNGIHRANFLGVNIQTNQATNVLFQVNFNAGGFRHNEHSRFLPGEEREVTNANDYTHRLFQVLNAVHTTHNVRSTFFSHAWTHKSLTRQNTFSTDKISQIPTVKTVSNSAERAVISNTGENIIKLDKLTTNLIYPLTSADLQASKTRFIVRIRYASMSNNRLNLLLNDTQVASLNTERTVRSGGSLDNLQYRDFKYAIFTGNFKMGSHFILGIFKETSNTEFVLDKIELIPVGTFANQLLEETQGYNNNCPQNSSSMYDQDYNTYDQNYDQSYNYNHNPGCTCNQGYNNNCPK	ATGGATGTATATTATTGGTATTATTTTAGGCCACATAATGTGGATCGGAATTTTTGGGCTGGTAATCGTAATTTTTTAAGCAACGGGACTTCGGTTCTTACTGGCCAATCTACTTCGGCGCGAAGAAGATTGGATATGAGAAATAGGGATATTTTCAGGGTAGATATGTCGAGTCATGAAGGTGGTGCTTTTAATGATAACTATAACGGTATTCATAGAGCTAATTTCTTAGGTGTAAATATACAAACTAATCAAGCGACAAATGTATTATTTCAAGTGAATTTTAATGCTGGTGGTTTTCGACACAATGAACATTCTAGATTTTTACCAGGAGAAGAACGTGAAGTAACAAATGCAAATGATTATACTCATAGGCTATTCCAAGTTCTGAATGCTGTC…
	187	B. thuringiensis	187_id187_6581	Cry29Aa1	Cry29Aa1	Rank4	650	100	96.43	103.54	-	-	-	-	-	-	-	MNSFQNKNEYEILNAPSSISNIPNNYSKYPIANTLNQTMQNTNYKDWTNMCAIDNNLKSINPFEANLQNSLVGLFAITAAIASLLSAPITGGTSIAAGTAIAAAIIPILWPSQENNLPDKLLAISEATLYSFQDQRVREDALTRLESLKDSVKYFENAFTFWINNPNSTNTTTVRERFQEVNGRFVGSMAFFRAKNYEPILLSTYAQAARLHLLHLRDGITYAEKWNLSRQGDDMPGDLLYKEFNKYCNEYIEHCIKWYNESLSLLKSVGANWLEYNQYRTFLTASVLDVISLFSSYDPRLYKERLSVEILTRKLYTDPINYHRGISLEADESKYTLEPTLFTQLYTLTFYSNIFYNYMGHTNTYRYLSPDKIFAERSFGKQSSYIDKVPVIPNDKSII…	ATGAATTCATTTCAAAATAAAAATGAATATGAAATATTAAATGCTCCATCGAGTATTTCTAATATACCTAATAATTATTCTAAATATCCAATAGCAAATACTCTAAATCAAACTATGCAAAACACCAATTACAAAGATTGGACTAATATGTGTGCAATTGATAATAATCTAAAATCTATAAATCCTTTTGAAGCTAATCTTCAAAATAGTTTAGTAGGTCTTTTTGCTATAACTGCTGCTATTGCTTCATTGTTGTCAGCTCCAATAACTGGTGGTACATCTATAGCAGCTGGCACAGCTATAGCAGCAGCTATAATACCTATACTTTGGCCTTCTCAAGAAAATAATCTTCCCGATAAACTTCTAGCTATTTCAGAAGCAACCCTTTATTCATTTCAA…
	187	B. thuringiensis	187_id187_5374	Cry30Aa1	Cry30Aa1	Rank4	688	100	100	100	-	-	-	-	-	-	-	MNSYENKNEYEILDTSQKNSNMSNRYSKYPLTNNPKVPLQNTNYKDWLNMCQTITPLCTPIDTDSKLVATAIKVIGAIFKSMPGPGAAVGLVLKSFSTIIPILWPNDKTPIWKEFTKQGLQLFRPELGRDAIEIIGNDVQAEYNSLEIMMRDFENKFANWESNRTRANAIAVTTAFSTVNTQIIRLKERFLIAPENRPAFLNLYAQTANIDLILYQRGSVYGDKWVADINNRSTSPFSSKDYYQSLKGKIKDYTNYCAETYRNSLTILKNKPHIQWDIYNRYRREAILGALDLVALFPNYDICIYPTQTRTELTRKVYMPSFYLQALQQRDIETVENQLTHPPSLFTWLNELNLYTIRERFNPVLQVASLSGLQATSRYTQNTTTISNPVQGPVREGTP…	ATGAATTCATATGAAAATAAAAATGAATATGAAATATTGGATACTTCACAAAAAAATTCTAATATGTCTAATCGTTATTCAAAATACCCACTAACAAATAATCCAAAAGTTCCTTTACAAAATACAAATTATAAAGATTGGCTCAATATGTGTCAAACTATTACTCCACTTTGTACTCCTATAGACACTGATAGTAAGTTAGTCGCTACCGCTATAAAGGTAATTGGCGCTATATTCAAATCAATGCCGGGTCCAGGAGCAGCTGTAGGATTAGTTTTAAAAAGTTTTTCAACAATAATACCTATTCTTTGGCCAAATGACAAAACACCGATATGGAAAGAATTCACAAAACAAGGATTGCAACTTTTTAGACCGGAATTAGGCAGAGATGCAATAGAA…
	187	B. thuringiensis	187_id187_5373	Cry4Ca1	Cry4Ca1	Rank2	1230	107.13	62.35	46.42	-	-	-	-	-	-	-	MFTSGTKNILKIETTDYEIDQAAISIKTMLEEEHSQEKMMLWDEIKHAKYLSHSRNLLQNGDFEDVFNGWTTSNNMSLQNNNLNFKGQYLHMYGARDIDGILFPTYIYQKIDEAKLKPYTRYQIRGFVGSSKELNLLVVRYGKEIDTIMNVPNDIPYVPSMPSCNELYNSEQSLYQHRNVGYYNQMPGYTSNTYECIPEPKQVICHDSHQFKFHIDTGEVDYNTDLGMLVLFKIASPDGYATLDNLEVIEEGSLTDEALTHVKRKEKKWNKHMEKKRLETQQAYAPAKQAVDALFTNVQGEDLHYHTTLGHIQNADQLAQLIPYVHHEWLPDIPGMNYDRYKDLNERITQARYLYNARNIITNGDFKKRLMRWHATGNAEVQQMAGASVLVLSNWSAGV…	ATGTTTACAAGTGGCACGAAAAACATCTTGAAAATAGAAACGACAGATTATGAAATAGATCAGGCTGCAATTTCTATAAAAACTATGTTAGAGGAAGAACATTCACAAGAGAAAATGATGTTATGGGATGAAATAAAACATGCAAAATACCTCAGTCATTCTCGTAATCTACTTCAAAATGGTGATTTTGAAGATGTATTTAATGGCTGGACTACAAGTAATAATATGTCCCTTCAGAACAATAATTTAAATTTTAAAGGACAATATCTACATATGTATGGGGCGAGGGATATTGACGGAATCTTATTCCCAACATATATATACCAAAAAATTGATGAAGCCAAATTAAAACCGTATACACGTTATCAAATAAGAGGGTTTGTGGGAAGTAGTAAAGAG…
	187	B. thuringiensis	187_id187_2724	Cyt1Ab1	Cyt1Ab1	Rank4	250	100	99.6	100	-	-	-	-	-	-	-	MENPNHCPLEDIQVNPWKTPQSKARVITLRIDDPNEINNLLSINEIENTNYLLQAIMLANAFQKALVPTSTEFAEDALRFSMTKGLEVANTISPPGAVVQYVDQNVSQTNNQVSAMINKVLDVLKSILGVALGQSVIEQLTSAVTNTFTNLNTQKNEAWIFWGRETSTQTNYTYNVLFAIQNGQTGGVMYCVPVGFEIKVSAVKERVLFLTIQDSASYNVNIQSLKFAQPLVSASEYPIADLTSAINGTL	ATGGAAAATCCAAATCATTGTCCGTTAGAAGATATACAGGTAAACCCTTGGAAAACCCCTCAATCAAAAGCAAGGGTTATTACATTACGTATTGATGATCCAAATGAAATCAATAATCTTCTTTCTATTAACGAAATTGAAAATACAAACTATTTATTGCAAGCGATTATGTTAGCAAATGCGTTTCAAAAAGCACTTGTTCCTACATCCACAGAGTTTGCCGAAGACGCCCTACGATTTAGTATGACCAAAGGTTTAGAAGTCGCAAATACAATTTCACCACCAGGTGCTGTAGTACAATATGTTGATCAAAATGTAAGTCAAACTAATAACCAAGTGAGTGCTATGATTAATAAAGTCTTAGACGTGTTAAAATCCATATTAGGTGTTGCATTAGGT…
	187	B. thuringiensis	187_id187_2666	Cyt1Ca1	Cyt1Ca1	Rank2	525	101.93	55.68	100.57	-	-	-	-	-	-	-	MKQLDLIQNPWKKLKTNARVIVLSTNALDNTQTLDVTQIEDITHLEQAIMLSNNFQAALIPTSLDFGRDTLRFDVEQGFNIANHLFPRAVDVNFISRTLSQNNNSINTMINMVLTELRLLLGISLANSVLQQLIAVITETFTNLNVQKESAWIFWGRETAQQTNYTYNILFAIQNAQTGNFMRAIPIGFEISTYAIRERVLFFTVRDYASYNVKIQAINVMQPLIKSNYVNLSGIYKIITALNNRSVITMSTTNGYVNLLDDNDNINQKWIFEFNHNQFAYIIRNLSNQFLVLTWTGSTANNIFATNYQGNDGQFWVIQGVDDDYVYLANMRDTRYVLQIENSTNYNGANVIVGTKTGGSNQRFLIKRVNRQIQNGIYNIKTALNNRSAITMSTTSNNL…	ATGAAACAATTAGATCTTATTCAAAATCCATGGAAAAAACTAAAAACAAATGCAAGGGTCATTGTTTTAAGTACTAATGCTTTAGACAATACCCAAACATTAGATGTAACACAAATAGAAGATATAACCCATTTAGAGCAAGCTATCATGTTATCGAATAATTTTCAGGCTGCACTTATCCCGACCTCATTAGATTTTGGACGGGATACATTAAGATTTGATGTAGAGCAAGGGTTCAATATAGCTAATCATCTTTTCCCTAGGGCTGTGGATGTAAATTTCATATCACGTACACTTTCTCAAAATAACAACTCAATAAATACTATGATAAATATGGTGTTAACTGAACTTAGATTGTTACTAGGGATTAGCCTAGCCAATTCAGTGCTACAACAATTA…
	187	B. thuringiensis	187_id187_2728	Cyt2Bc1	Cyt2Bc1	Rank4	260	100	100	100	-	-	-	-	-	-	-	MYINNFDFPEKNNDYQCSGPIIKKPFRHIALTVPSSDITNFNEIFYVEPQYIAQALRLTNTFQGAIDPLTLNFNFEKALQIANGLPNAGVTGTLNQSVIHQTIEISVMISQIKEIIRSVLGLVINSANFWNNVVSAITNTFTNLEPQVDENWIVWRNLSANQTSYYYKILFSIQNEDTGRFMAVLPIAFEINVDVHKQQLLFITIKDSARYEVKMKALTVVQALDSYNAPIIDVFNIHNYSLHRPNYHILQNLNVNPIKS	ATGTATATTAATAATTTTGATTTTCCAGAAAAAAATAATGACTATCAATGTTCTGGGCCTATTATTAAAAAACCATTTAGACATATTGCATTAACAGTTCCATCCAGTGATATAACTAATTTTAATGAAATCTTTTATGTAGAGCCACAATACATCGCTCAAGCTCTTCGTTTAACAAATACATTTCAAGGAGCTATAGATCCACTTACCTTAAATTTCAATTTTGAAAAAGCTTTACAAATCGCAAATGGTCTTCCTAATGCAGGAGTTACAGGAACTCTTAATCAAAGTGTAATACATCAAACAATTGAAATTTCAGTTATGATTAGTCAAATTAAAGAAATTATTAGAAGTGTGCTAGGACTCGTTATCAATAGTGCTAATTTTTGGAACAACGTA…
	187	B. thuringiensis	187_id187_1851	Possible novel toxin	Cry24Ca1	Rank1	686	100	44.66	60.06	gi|594208231|AHL90402.1	pesticidal crystal protein Cry24 [Bacillus thuringiensis]	383	383	0.92	4e-124	0.51	MTLMVLDYVALFPTYDPATYPLPTNVELSRVIYTNPVGTSGTEFNTWYLTYRYRANFKDLEREARRTPSLTTWLNRIQIFSGTILPINANPIGVWYGNINDYTYTHGGFMSRSDGRTQGTPMIINTSNNDIFRLNLRAASASGRLGDNESTFGISQSQFINVNGENLTYRSSQPYPSAQITVTFPGRYVQEGNANDYSHRLADVINLTGGLRQTNRGYSSLLAHGWTHTSLNRQNRIELNRITQIPAVKAFDISDTGPGRVIAGPGSTGGDLVLLPNHARLKIRLTPASTGQIYRVRVRYASTSTGRVQAQRWSPSSVVSSDFTYNSTGSLNTFGYVETLSNTFNQPGVEIIIQNLSSTDFVVDKVEFIPVGTLASQSLEETQGCNNNYNQRSDTLYNQ…	ATGACATTGATGGTATTAGATTATGTTGCATTATTTCCAACCTATGATCCAGCGACCTATCCATTACCAACAAACGTGGAATTGTCTAGGGTAATTTATACAAATCCAGTAGGTACCTCGGGCACCGAGTTTAATACTTGGTATCTTACTTACAGATATCGTGCTAATTTCAAGGACTTAGAAAGAGAGGCAAGGCGTACTCCTTCTCTCACCACTTGGTTGAATAGGATTCAGATATTTTCAGGTACCATATTACCCATAAATGCCAACCCAATAGGAGTGTGGTATGGTAATATTAATGATTACACATACACACATGGTGGATTCATGTCTAGAAGCGATGGAAGGACACAAGGTACTCCTATGATTATTAATACGTCTAATAATGATATTTTCAGG…
	187	B. thuringiensis	187_id187_3146	Possible novel toxin	Cry46Ab	Rank1	304	90.91	34.35	75.66	gi|312299429|ADQ73630.1	cry46-like protein [Bacillus thuringiensis]	494	494	1	2e-176	0.94	MIIQEKLSFSDLDSLDSTTDSIMDAFKELYGILPDEIAVNNETFPIHNKPAITERYDHACYKMLGPFIFRDFEEPSINEITLKEQFVYNPNNEEKEIVVTIKEQWANMQSWTSKSITGLTLKSDLIIAGKFQSGNEFNISTFVGESNSKSIHTSPSIEHSIKVPPNSKMKIAMIGTLITEVLHFQSIITIQGMFGACFPRMVRGHYVGFKSAGHILNKTFGIIEGSINNTVLQDIEINIKEIEPYSYKQKVIK	ATGATTATACAAGAAAAATTATCTTTTTCAGATTTAGATTCATTAGATTCAACTACAGATTCCATAATGGATGCGTTTAAAGAACTTTATGGAATACTTCCTGATGAAATTGCAGTAAATAATGAGACGTTTCCCATTCATAATAAGCCTGCTATTACTGAACGTTATGATCACGCTTGTTATAAAATGCTGGGCCCTTTTATATTTCGAGATTTTGAAGAACCTTCAATAAATGAAATAACCCTAAAGGAGCAATTTGTATATAATCCTAATAATGAAGAAAAAGAGATTGTAGTGACAATAAAAGAACAATGGGCCAATATGCAATCTTGGACTTCGAAATCTATTACAGGTTTAACTTTAAAATCAGATCTTATTATTGCAGGTAAATTTCAATCG…
	187	B. thuringiensis	187_id187_5759	Possible novel toxin	Cry4Cc1	Rank1	1157	100.45	41.96	38.72	gi|574452272|AHG25301.1	Cry4Cb-like crystalline protein [Bacillus thuringiensis]	268	268	0.98	1e-76	0.41	LEEYTKIYTNYCTETYKVGLNTLKNEKGMTWNIYNAYRREMTLTVLDPVALFQKYILILQHKMDMHFELTREIYTDAINLEGALIHKELDTLENLLTRKPSLFTWLHRMDFWTTVKTGGVLSNFLSGIQNFYRLTNSNTSIASSIYGNTNGKKEEPITLLAGYFIYKLSIAHYWSVILRTPVIGIKSIDFFVTRSNSNTPLRYNSGGAFDFTTTILQFESCNKITHPTCTPVAPTPEIYSHILSYNKLYNTEQGISQAATYAFGWTHNSVDFTNTVKSKEITQIPSVKASYISTESQVIQGPGHTGGDLIKLGTRMELNVVFERPLANNYRIRIRYASKGINSLRIDGFWLSTKTVNTEATFTDLNLTNLKYENFKYIDINPTIYKDNILAEPINKLYL…	TTGGAAGAATATACGAAAATATACACTAATTATTGTACAGAAACATATAAAGTAGGCTTAAATACACTTAAAAACGAAAAGGGTATGACATGGAATATCTACAATGCCTATCGTAGGGAAATGACTCTCACTGTATTAGATCCCGTTGCACTTTTTCAAAAATATATTCTTATCCTTCAACATAAAATGGATATGCATTTTGAACTTACAAGAGAAATTTATACCGATGCAATAAACCTTGAAGGAGCACTAATACATAAAGAACTTGATACGTTAGAAAATTTGCTTACACGTAAACCATCTTTATTTACCTGGTTACACAGAATGGATTTTTGGACAACAGTAAAAACAGGAGGGGTTTTGAGTAATTTTTTGTCAGGTATTCAAAATTTTTATAGA…
	187	B. thuringiensis	187_id187_2660	Possible novel toxin	Cyt2Ca1	Rank1	231	79.46	27.53	77.06	gi|14017442|AAK50455.1	insecticidal crystal protein CryET29 [Bacillus thuringiensis]	65.5	65.5	0.78	2e-09	0.28	MVKIIMKRGNHVENENANKLNSLNKKGEIDRVSLPITDLKLISNLDFNHVLNLLKLIPNFNYILNSKTGKMDSSKVLKIVNDNPPLTIIKTSNHHLVSSQKVSINSLIELGSSFIGSILGNLYLNSEIKQLSTDLVKSVFIDLLPQNKNPWISFYEASTDKTSYTYNILALFQQNSFLFIVPITFDITVLGDKESIYQFKQTDFATYDVKINLVNILKVLKSFS	ATGGTTAAAATAATTATGAAGAGAGGGAATCACGTGGAAAATGAAAATGCTAATAAATTGAATAGCCTGAATAAAAAAGGTGAAATAGATAGAGTTTCCCTACCTATTACTGACTTGAAATTAATATCTAATTTAGATTTTAATCATGTATTGAACTTATTAAAACTAATTCCAAACTTCAATTATATTCTAAATTCTAAAACAGGGAAAATGGACTCTAGTAAAGTCCTTAAAATTGTGAATGATAATCCGCCTTTAACTATTATCAAGACATCTAATCATCATCTTGTTAGTAGCCAAAAAGTTTCTATTAATTCCCTAATAGAGTTGGGGAGCTCTTTTATAGGATCTATATTGGGGAATTTATACTTAAATTCGGAAATAAAGCAACTTTCCACC…
	188	B. thuringiensis	188_id188_5393	Cry10Aa4	Cry10Aa4	Rank4	675	100	100	100	-	-	-	-	-	-	-	MNPYQNKNEYEIFNAPSNGFSKSNNYSRYPLANKPNQPLKNTNYKDWLNVCQDNQQYGNNAGNFASSETIVGVSAGIIVVGTMLGAFAAPVLAAGIISFGTLLPIFWQGSDPANVWQDLLNIGGRPIQEIDKNIINVLTSIVTPIKNQLDKYQEFFDKWEPARTHANAKAVHDLFTTLEPIIDKDLDMLKNNASYRIPTLPAYAQIATWHLNLLKHAATYYNIWLQNQGINPSTFNSSNYYQGYLKRKIQEYTDYCIQTYNAGLTMIRTNTNATWNMYNTYRLEMTLTVLDLIAIFPNYDPEKYPIGVKSELIREVYTNVNSDTFRTITELENGLTRNPTLFTWINQGRFYTRNSRDILDPYDIFSFTGNQMAFTHTNDDRNIIWGAVHGNIISQDTSK…	ATGAATCCATATCAAAATAAGAATGAATATGAAATATTCAATGCTCCATCCAATGGTTTTAGCAAGTCTAATAACTATTCTAGATATCCATTAGCAAATAAGCCAAATCAACCACTGAAAAACACGAATTACAAAGATTGGCTCAATGTGTGTCAAGATAATCAACAATATGGCAATAATGCGGGGAATTTTGCTAGTTCTGAAACTATTGTTGGAGTTAGTGCAGGTATTATTGTAGTAGGAACTATGTTAGGAGCTTTTGCTGCCCCTGTCTTAGCTGCAGGTATAATATCTTTTGGGACTTTGTTGCCGATCTTTTGGCAAGGATCTGACCCTGCAAATGTTTGGCAGGATTTGTTAAACATCGGAGGAAGGCCTATACAAGAAATAGATAAAAAC…
	188	B. thuringiensis	188_id188_4685	Cry11Aa3	Cry11Aa3	Rank4	643	100	100	100	-	-	-	-	-	-	-	MEDSSLDTLSIVNETDFPLYNNYTEPTIAPALIAVAPIAQYLATAIGKWAAKAAFSKVLSLIFPGSQPATMEKVRTEVETLINQKLSQDRVNILNAEYRGIIEVSDVFDAYIKQPGFTPATAKGYFLNLSGAIIQRLPQFEVQTYEGVSIALFTQMCTLHLTLLKDGILAGSAWGFTQADVDSFIKLFNQKVLDYRTRLMRMYTEEFGRLCKVSLKDGLTFRNMCNLYVFPFAEAWSLMRYEGLKLQSSLSLWDYVGVSIPVNYNEWGGLVYKLLMGEVNQRLTTVKFNYSFTNEPADIPARENIRGVHPIYDPSSGLTGWIGNGRTNNFNFADNNGNEIMEVRTQTFYQNPNNEPIAPRDIINQILTAPAPADLFFKNADINVKFTQWFQSTLYGWNI…	ATGGAAGATAGTTCTTTAGATACTTTAAGTATAGTTAATGAAACAGACTTTCCATTATATAATAATTATACCGAACCTACTATTGCGCCAGCATTAATAGCAGTAGCTCCCATCGCACAATATCTTGCAACAGCTATAGGGAAATGGGCGGCAAAGGCAGCATTTTCAAAAGTACTATCACTTATATTCCCAGGTTCTCAACCTGCTACTATGGAAAAAGTTCGTACAGAAGTGGAAACACTTATAAATCAAAAATTAAGCCAAGATCGAGTCAATATATTAAACGCAGAATATAGGGGGATTATTGAGGTTAGTGATGTATTTGATGCGTATATTAAACAACCAGGTTTTACCCCTGCAACAGCCAAGGGTTATTTTCTAAATCTAAGTGGTGCTATA…
	188	B. thuringiensis	188_id188_5541	Cry11Bb2	Cry11Bb2	Rank2	792	71.1	50.41	15.53	-	-	-	-	-	-	-	MQKRQFLHLNEGDCIYVYSGGNLEAQGRYIHVVEDKNELFLYWRKHNGNEVYTNLNGISVETMNENTAYLQNTRETCERGYNDNYNQNTSSTYEQNYNNNYEKGYNNYDQSARNLYNQNYSNYDPNASDMYDQSYNNDYNQNASNMDQQEYKNNYNQNSSCACNQGYNSNYPK	ATGCAAAAACGTCAATTTTTACATTTGAATGAAGGTGATTGTATTTATGTGTACTCTGGAGGGAATTTAGAAGCACAAGGAAGATATATCCATGTTGTCGAAGATAAAAATGAATTATTTCTATATTGGAGAAAACATAATGGAAATGAAGTATATACAAATTTGAATGGGATTAGTGTGGAAACGATGAATGAAAATACAGCTTATCTGCAAAATACACGAGAGACGTGTGAGCGAGGGTATAACGATAATTATAATCAAAATACAAGTAGCACGTATGAACAAAACTATAACAATAACTATGAGAAAGGTTATAACAACTATGACCAGAGCGCTAGGAATCTGTACAATCAAAACTATAGTAATTATGACCCAAATGCTAGTGATATGTATGATCAA…
	188	B. thuringiensis	188_id188_5394	Cry4Ba5	Cry4Ba5	Rank3	1136	100.2	80.82	43.13	-	-	-	-	-	-	-	MFTSGAKNRLKLETTDYEIDQVANAIECMSDEQYSKEKLMLWDQVKHAKYLSQSRNLLQNGDFEDVFHGWTTSDHMYIQSDNSTFKGNYLNISGARDIYLTIFPTYIYQKIDESKLKPYTRYLVRGFVGSSKDVELVVSRYGKEIDTVMNVPFDIPYVSSRPVCNELYDGEQQPYPNGNVGYYNPMSAFTPSYTSDARQCMPGKKQIVCQDSHQFKFHIDTGEVDYNTNIGIWVMFKISSPDGYALLDNLEVIEEGPIDGEALSRVKHMEKKWNDQMEAKRSETQQAYDVAKQAIDALFTNVQDEALQFDTTLAQIQYAEYLVQSIPYVYNDWLSDVPGMNYDIYVELDARVAQARYLYDTRNIIKNGDFTQGVMGWHVTGNADVQQIDGVSVLVLSNW…	ATGTTTACAAGTGGTGCGAAAAATAGGTTAAAGCTAGAAACGACAGATTATGAAATAGATCAAGTGGCTAATGCTATAGAATGTATGTCAGATGAACAATATTCAAAAGAAAAACTGATGTTATGGGATCAAGTAAAACATGCAAAATACCTTAGTCAGTCTCGAAATTTGCTTCAAAATGGTGATTTTGAAGATGTATTTCATGGATGGACTACAAGTGATCATATGTACATTCAGTCGGATAATTCTACTTTTAAAGGAAATTATCTGAATATATCTGGGGCGCGAGACATATACTTAACGATATTTCCAACATACATTTACCAAAAAATTGATGAATCAAAATTAAAACCGTATACACGTTACCTAGTAAGGGGATTTGTAGGAAGTAGTAAAGAT…
	188	B. thuringiensis	188_id188_6009	Cry60Aa3	Cry60Aa3	Rank4	303	100	100	100	-	-	-	-	-	-	-	MEITDIVLKIYDFIEWDYVTNQDGIPYTLFDKAIYEYELNDTVTIPETKVFQTTPIPIASALTITENRSSQTQLHTIKFSEKKMESVTNTTVHGFKIGGAIKVGAKGTVTANFLVSGGTAEANVELSLTGEYNYSSTTANVNQTEKTWEITENVSVASHTSLTSQLIIMQADIRVPMILNSNLIGKRYYDDYANMFFSYIFQSKTSGRTEMISPASRLANQSWPGKPIVFKSGGSNGSLNLSGFGYSDLYKGLYAFIRYTETPLDRYSSPGKTWDSNLIHLRDGQILNVYDNRGIVKPVRLVE	ATGGAAATTACAGATATTGTATTAAAAATATATGATTTTATCGAGTGGGATTACGTAACTAATCAAGATGGAATACCTTATACTCTTTTTGATAAAGCCATCTATGAATATGAACTTAATGATACGGTTACTATTCCAGAAACTAAAGTTTTTCAAACTACTCCGATTCCAATTGCTTCCGCCCTAACTATAACTGAAAATAGGTCATCACAAACACAGCTTCACACTATAAAATTTTCCGAAAAAAAAATGGAATCGGTCACCAACACTACTGTTCATGGTTTTAAAATTGGTGGTGCAATTAAAGTTGGTGCAAAAGGTACAGTAACTGCAAATTTTTTAGTATCAGGCGGAACAGCGGAAGCGAATGTTGAACTTTCTTTAACAGGAGAATATAAT…
	188	B. thuringiensis	188_id188_6008	Cry60Ba3	Cry60Ba3	Rank4	319	100	100	100	-	-	-	-	-	-	-	MTITNIELAIRDYTNWDGTREIPGYINRQVIDGPNIYDYVISDSVAVPKTVIFNVNPTPYTGPNIISENNTDVNQNKRIKFSEKVVETTTHTTTKGFKIGGGIKSTTKGTLKLKFPVGELGFEQTLELPLTGEYNSSSTTGNTCANEKLWEITDNITVPPHSRVTSTLIIMKTEVRVPMELTTNLRGTNSSGEGSFPTSNGLFSYTTSARGTVGGIFVSYYVRPASALYNTSWPDKPATFNSIGSNESLNLLGSGYSDVVPSLYVTIRQDQTPLSGYPGETKTWYSDKVILRDGRIVTLPSNADVNMSQTAKIPYCDRS	ATGACAATTACAAATATCGAATTAGCTATACGAGATTATACAAATTGGGATGGTACTCGTGAAATTCCGGGATACATCAATCGTCAGGTTATAGATGGGCCAAATATATATGACTATGTAATTAGTGACTCTGTAGCTGTTCCAAAAACTGTAATTTTCAATGTAAATCCAACTCCATATACCGGGCCTAATATAATATCAGAAAATAATACAGATGTAAATCAAAATAAACGTATTAAGTTTTCTGAAAAAGTAGTTGAAACTACTACACATACTACTACAAAGGGTTTTAAAATTGGCGGTGGAATTAAATCTACTACAAAAGGAACTTTAAAATTAAAATTTCCTGTAGGAGAACTAGGGTTTGAGCAAACTCTTGAGCTACCTCTTACAGGAGAA…
	188	B. thuringiensis	188_id188_6006	Cyt1Aa1	Cyt1Aa1	Rank4	249	100	100	100	-	-	-	-	-	-	-	MENLNHCPLEDIKVNPWKTPQSTARVITLRVEDPNEINNLLSINEIDNPNYILQAIMLANAFQNALVPTSTDFGDALRFSMPKGLEIANTITPMGAVVSYVDQNVTQTNNQVSVMINKVLEVLKTVLGVALSGSVIDQLTAAVTNTFTNLNTQKNEAWIFWGKETANQTNYTYNVLFAIQNAQTGGVMYCVPVGFEIKVSAVKEQVLFFTIQDSASYNVNIQSLKFAQPLVSSSQYPIADLTSAINGTL	ATGGAAAATTTAAATCATTGTCCATTAGAAGATATAAAGGTAAATCCATGGAAAACCCCTCAATCAACAGCAAGGGTTATTACATTACGTGTTGAGGATCCAAATGAAATCAATAATCTTCTTTCTATTAACGAAATTGATAATCCGAATTATATATTGCAAGCAATTATGTTAGCAAATGCATTTCAAAATGCATTAGTTCCCACTTCTACAGATTTTGGTGATGCCCTACGCTTTAGTATGCCAAAAGGTTTAGAAATCGCAAACACAATTACACCGATGGGTGCTGTAGTGAGTTATGTTGATCAAAATGTAACTCAAACGAATAACCAAGTAAGTGTTATGATTAATAAAGTCTTAGAAGTGTTAAAAACTGTATTAGGAGTTGCATTAAGTGGA…
	188	B. thuringiensis	188_id188_4669	Cyt1Ca1	Cyt1Ca1	Rank4	525	100	100	35.62	-	-	-	-	-	-	-	MKDTQFVLEIENSSTTNGTNVIVNRKNNNAQQKFYLNKVNQEFQDGVYKIKTALNNSSVLQMSEDYFGYTSDYFVKLWTNNNNDINQKWIFEFDSTKSAYQIKSQRDPSLVLAWTWSVPTVKLPIPNNDDHLWFLQNAGSGTYYFVNMTDTRYVLEVASSSTTNGTILTINKRNGNLNQKFLLDMIN	ATGAAAGACACTCAATTTGTATTAGAGATAGAAAACTCTAGTACTACTAATGGGACAAATGTTATAGTCAATAGAAAAAATAATAATGCACAGCAAAAATTTTACTTAAATAAAGTAAACCAAGAGTTTCAGGATGGTGTATATAAGATTAAGACTGCCCTAAACAATAGTAGCGTTCTGCAGATGTCTGAAGATTATTTTGGTTATACGTCAGATTACTTTGTGAAATTATGGACCAACAATAATAATGATATTAACCAAAAATGGATTTTTGAATTTGATAGCACTAAATCTGCGTATCAAATTAAAAGTCAAAGGGATCCTTCCTTAGTACTAGCATGGACTTGGAGTGTACCTACTGTTAAACTCCCTATTCCAAATAACGATGATCATCTCTGG…
	190	B. thuringiensis	190_id190_3996	Cry8Ca1	Cry8Ca1	Rank4	1160	100	100	100	-	-	-	-	-	-	-	MSPNNQNEYEIIDALSPTSVSDNSIRYPLANDQTNTLQNMNYKDYLKMTESTNAELSRNPGTFISAQDAVGTGIDIVSTIISGLGIPVLGEVFSILGSLIGLLWPSNNENVWQIFMNRVEELIDQKILDSVRSRAIADLANSRIAVEYYQNALEDWRKNPHSTRSAALVKERFGNAEAILRTNMGSFSQTNYETPLLPTYAQAASLHLLVMRDVQIYGKEWGYPQNDIDLFYKEQVSYTARYSDHCVQWYNAGLNKLRGTGAKQWVDYNRFRREMNVMVLDLVALFPNYDARIYPLETNAELTREIFTDPVGSYVTGQSSTLISWYDMIPAALPSFSTLENLLRKPDFFTLLQEIRMYTSFRQNGTIEYYNYWGGQRLTLSYIYGSSFNKYSGVLAGAE…	ATGAGTCCAAATAATCAAAATGAGTATGAAATTATAGATGCTTTATCACCCACTTCTGTATCCGATAATTCTATTAGATATCCTTTAGCAAACGATCAAACGAACACATTACAAAACATGAATTATAAAGATTATCTGAAAATGACCGAATCAACAAATGCTGAATTGTCTCGAAATCCCGGGACATTTATTAGTGCGCAGGATGCGGTTGGAACTGGAATTGATATTGTTAGTACTATAATAAGTGGTTTAGGGATTCCAGTGCTTGGGGAAGTCTTCTCAATTCTGGGTTCATTAATTGGCTTATTGTGGCCGTCAAATAATGAAAATGTATGGCAAATATTTATGAATCGAGTGGAAGAGCTAATTGATCAAAAAATATTAGATTCTGTAAGATCA…
	190	B. thuringiensis	190_id190_3985	Cry8Db1	Cry8Db1	Rank2	1174	102.82	49.93	65.33	-	-	-	-	-	-	-	MNSNNQNEYNASFTTSVPNYSTSYPLTNDQTTVLNNMNYKDYLMMIEGSNHQFSGGPELYSSLGTMDKILSITGAVLGALGVPGAGMVVGAVQKILDILAPEDPWAQFMERVEQLVNQKIEKQTRDKAIAELEGLVNNFQLYLVALEEWKAAPSSTRVQRDVKNRFEILDSLFTQYIPSFRISSYEVPLLTVYTQAANLHLLLLRDASVLGEKWGWNTLTINNYYDRQMKLTAEYSNHCVKWYNTGLDRLRGSTAQQWFTFNQYRREMTLMVLDLVALFPNYDTRTYPMETHAELTRTVYTDPIAYDQVGDNNWRKYGPSFSELESLIRPPSLFTWLDSINIYTTKVSYFERYINSWTGHLLRLSYTNSTKYTASEHGNNRDYINQFFVNAQSKDIYQT…	ATGAATTCAAATAATCAAAATGAATATAATGCTTCATTTACTACATCCGTACCCAATTATTCAACTAGCTATCCTTTGACAAACGATCAAACTACTGTGTTAAATAATATGAACTATAAAGATTATTTAATGATGATTGAGGGATCTAATCATCAATTTTCGGGAGGCCCTGAGTTATACAGTAGTTTGGGGACAATGGATAAGATTCTCAGTATTACAGGCGCTGTTCTCGGAGCCTTAGGGGTTCCTGGGGCAGGCATGGTAGTTGGTGCTGTACAGAAGATTCTTGACATACTGGCACCAGAGGATCCATGGGCACAGTTTATGGAGCGAGTAGAACAACTCGTAAATCAAAAGATAGAAAAACAAACCAGAGATAAAGCAATCGCAGAATTAGAG…
	191	B. thuringiensis	191_id191_1179	Cry19Ba1	Cry19Ba1	Rank4	682	100	99.85	100	-	-	-	-	-	-	-	MNSYQNKNEYEILDAKRNTCHMSNCYPKYPLANDPQMYLRNTHYKDWINMCEEASYASSGPSQLFKVGGSIVAKILGMIPEVGPLLSWMVSLFWPTIEEKNTVWEDMIKYVANLLKQELTNDTLNRATSNLSGLNESLNIYNRALAAWKQNKNNFASGELIRSYINDLHILFTRDIQSDFSLGGYETVLLPSYASAANLHLLLLRDVAIYGKELGYPSTDVEFYYNEQKYYTEKYSNYCVNTYKSGLESKKQIGWSDFNRYRREMTLSVLDIVALFPLYDTGLYPSKDGKIHVKAELTREIYSDVINDHVYGLMVPYISFEHAESLYTRRPHAFTWLKGFRFVTNSINSWTFLSGGENRYFLTHGEGTIYNGPFLGQDTEYGGTSSYIDISNNSSIYNL…	ATGAATTCTTATCAGAATAAGAATGAATATGAAATCTTAGATGCTAAGCGAAATACTTGTCACATGTCTAATTGTTATCCCAAGTACCCATTAGCAAATGATCCTCAAATGTATTTGCGCAACACCCATTATAAGGATTGGATAAATATGTGCGAGGAAGCTTCTTATGCATCTTCAGGTCCTTCACAATTATTTAAAGTTGGAGGTTCTATAGTTGCTAAAATTCTTGGAATGATTCCTGAAGTTGGTCCTCTTTTAAGTTGGATGGTATCTTTATTTTGGCCAACTATTGAAGAAAAAAATACTGTTTGGGAAGATATGATAAAGTATGTAGCAAATCTGCTAAAACAAGAATTAACAAATGATACACTTAACCGTGCCACTAGTAATTTATCTGGG…
	191	B. thuringiensis	191_id191_0237	Cry20Ba1	Cry20Ba1	Rank4	765	100	98.95	100	-	-	-	-	-	-	-	MNPYQNKNEYEIVNNPQNYNTVSNRYPYTNDPNVAIQNTNYKDWMNGYEEINPSSISLILASIGILNQAIALTGVLGKTPEIINIVQEMVGLISGSTGNDLLVHTEQLIQQTLAQQYRNAATGAVNAISKSYNDYLMFFRQWERNRTSQNGLQVESAFNTVNTLCLRTLTPQEALSRRGFETLLLPNYALAANFHLLLLRDAVLYRTQWLPNFISTTNANIEILERSINQYRNHCNHWYNDGLNRFARTSFDDWVRFNAYRRDMTLSVLDFVTVFPTYNPINFPTPTNVELTRIVYTDPISPPRGYARTGSPSFRQMEDLIISGSPSFLNQLSIFTTYYHDPRNVNRDFWAGNRNYLSNGTSRQSGATTPWRTNIPMQNIDIFRVNLTTHDIDDISRSY…	ATGAATCCTTATCAGAATAAGAATGAATATGAAATAGTAAATAATCCGCAAAATTATAATACTGTTTCCAATAGATATCCTTACACGAATGATCCAAATGTTGCAATACAAAATACGAATTATAAAGATTGGATGAATGGGTATGAAGAAATTAATCCTTCTTCAATATCGTTAATTTTAGCTTCAATAGGAATTCTTAATCAAGCAATTGCTTTAACTGGAGTATTAGGTAAGACACCAGAAATTATTAACATAGTACAAGAAATGGTGGGATTAATTAGCGGGAGTACAGGCAATGATTTATTAGTACATACAGAACAACTTATTCAACAAACTTTAGCACAACAGTATAGAAACGCAGCAACCGGAGCGGTGAATGCTATATCTAAATCATACAAT…
	191	B. thuringiensis	191_id191_2270	Possible novel toxin	Cry14-4	Rank1	316	57.38	29.24	54.11	gi|1345086|AAC44105.1	mosquitocidal toxin [Lysinibacillus sphaericus]	238	238	1	3e-74	0.45	MKKKAIVCGLLASTLLGGGTFVDAVSAAEIQKTNHLNKYDSAQEKALQDINQEALQDIDQKVNKMIDSIPPIFGSKYTRTDRYGESLTYSGINLKENNSTNVEPMYFGSNTFYNDTELEQSYNTTSFSEAVTKSTTTQTQNGFKSGVTTGGKVGIPFVAEGEVKINLEYNFTHTNSNTTSKTTTLTAPPQPVKVPAGKVYKADVYFEKKSTSGTVELYGDLLTGVVAEGRTSFVGNVLHKATDTQGLIQSPEDSNKVRAVGKGTFTTEHGSNFIVKTYDVTSGQKSAKLVDTRVIPIK	ATGAAGAAAAAAGCAATAGTGTGTGGCTTACTAGCTAGTACTTTATTAGGCGGCGGTACTTTTGTAGATGCTGTGAGTGCGGCTGAAATTCAAAAAACTAATCATTTAAACAAGTATGATAGTGCACAAGAGAAAGCTCTACAAGATATTAACCAAGAAGCGTTACAAGATATTGATCAAAAAGTCAATAAGATGATTGATTCTATCCCACCCATTTTTGGATCAAAATATACACGTACAGATCGCTACGGTGAAAGTCTTACTTATTCAGGAATAAATCTAAAAGAAAATAATAGTACAAATGTTGAACCGATGTACTTTGGTTCAAATACATTTTATAACGATACAGAGCTAGAACAATCCTATAACACTACTTCTTTTAGTGAAGCTGTTACTAAA…
	191	B. thuringiensis	191_id191_2634	Possible novel toxin	Cry28Aa2	Rank1	1128	98.91	33.33	56.12	AAG00235.1	parasporal inclusion protein Cry [Bacillus thuringiensis serovar finitimus]	243	243	0.93	3e-65	0.33	MNPYNNESYEIIDLNTSPYPSNRNNSRYPYANACGFPENVDWTAGASAMIIVAGTLLSAIGSGGVGIVAAGIISVGTLFPFFWPQDKPTAQVWKDFIKQGDTITNKTISAAVESLVLAELNGLKSILDVYTDALELWKKDKNNIVNRDNVKSIFTNLHLQFVAAMPKFATNGYEVILLSTYTAAALLHITFLHEALQYANEWNLARSEGTFYRGQLIQAIENYINYCEKWYREGLEILKNSTWDIYAAYQNEYTLSILNVISIFPRFDIRNFPTNIATRLESTQKLYTTTPNMKALKTNNSIDYIKDKLIPPLDLFKKLKSLTFYTFLDSNNQYDHLQGIVNNSYYTNISTNKIFSSGTTEGSSYQLGLASDQVIYYTDIFHHLNQSNFKDGSLGIKII…	ATGAATCCATATAACAACGAAAGCTATGAAATTATTGATTTAAATACTTCACCTTATCCTTCTAACAGAAATAATTCTAGGTATCCTTATGCAAATGCTTGCGGTTTTCCAGAAAACGTAGATTGGACAGCAGGCGCAAGTGCAATGATAATTGTAGCTGGTACTTTATTAAGTGCTATAGGTTCAGGAGGAGTAGGTATAGTTGCTGCAGGTATTATATCAGTTGGTACACTATTCCCTTTTTTTTGGCCTCAAGATAAGCCTACTGCACAAGTATGGAAAGATTTTATTAAACAAGGGGATACTATAACTAATAAAACAATATCAGCAGCCGTAGAATCTCTAGTACTCGCAGAATTAAATGGTTTAAAATCTATACTTGATGTTTATACTGATGCT…
	191	B. thuringiensis	191_id191_2633	Possible novel toxin	Cry36Aa1	Rank1	520	95.65	31.82	93.08	AAK64558.1	crystal protein ET69 [Bacillus thuringiensis]	184	184	0.9	1e-48	0.32	MNGNGKHDNWNHNQQISNVQMNHNHGRSYDCSCQQNQYGYEQQKQQYEQNNSQYMQNNLGNENRNGLYPYQENQYEQNKNYYASNNLTYNQSDLYNSNPQNMYKHQTYSNDFYCSPSYTAGENNILDLLGTESKQFQKISNINTKDLHRSITASNTQIGYQIDTRVPGPCKGVDYQNTVTYEQNSIGGDSQYLIFYKTDYTDAFIIANRANGRVLEVIPSSVNGFVTISNMFTYNQNQLFIRTKISNNDNSDDVPFSLTTENNQTLNICHHEFQYNTKITALDNAYRLDDKVLFKPTRDKINISFPNMVVNAKEKLPEPEELTNMDKNTLFIPKVIISKTLIPGIIVNDVTLLKEQQIAKSPYYVLEYVQSWEEVYNEIVPAYRPSYTWTSTDGIRHVN…	ATGAATGGAAATGGAAAACATGATAACTGGAATCACAATCAACAAATATCAAATGTCCAAATGAACCACAATCATGGTAGATCATATGATTGCAGTTGTCAACAAAATCAGTATGGGTATGAGCAACAAAAACAGCAGTATGAACAGAATAACAGCCAATATATGCAGAATAATCTGGGAAACGAAAATAGGAATGGATTGTATCCTTATCAAGAAAATCAATATGAACAAAATAAGAATTATTATGCATCAAACAATTTAACATATAATCAGTCTGATTTGTATAATTCTAATCCTCAAAATATGTATAAACATCAAACATATTCTAATGATTTTTATTGTTCTCCTAGCTATACAGCAGGTGAAAATAATATATTAGATCTATTAGGTACAGAAAGT…
	193	B. thuringiensis	193_id193_1625	Cry14Aa1	Cry14Aa1	Rank4	1186	100	100	100	-	-	-	-	-	-	-	MDCNLQSQQNIPYNVLAIPVSNVNALVDTAGDLKKAWEEFQKTGSFSLTALQQGFSASQGGAFNYLTLLQSGISLAGSFVPGGTFVAPIVNMVIGWLWPHKNKTADTENLIKLIDEEIQKQLNKALLDQDRNNWTSFLESIFDTSATVSNAIIDAQWSGTVDTTNRQQKTPTTSDYLNVVGKFDSADSSIITNENQIMNGNFDVAAAPYFVIGATLRLSLYQSYIKFCNSWIDAVGFSTNDANTQKANLARTKLTMRTTINEYTQRVMKVFKDSKNMPTIGTNKFSVDAYNVYVKGMTLNVLDMVAIWSSLYPNDYTSQTAIEQTRVTFSNMVGQEEGTDGTLKIYNTFDSLSYQHSLIPNNNVNLISYYTDELQNLELAVYTPKGGSGYAYPYGFILN…	ATGGATTGTAATTTACAATCACAACAAAATATTCCTTATAATGTATTAGCAATACCAGTATCTAATGTTAATGCGTTGGTTGATACAGCTGGAGATTTAAAAAAAGCATGGGAAGAATTTCAAAAAACTGGTTCTTTTTCATTAACAGCTTTACAACAAGGATTTTCTGCCTCACAAGGAGGAGCATTCAATTATTTAACATTATTACAATCAGGAATATCATTAGCTGGTTCTTTTGTCCCTGGAGGTACTTTTGTAGCACCCATTGTTAATATGGTTATTGGTTGGTTATGGCCACATAAAAACAAGACAGCGGATACAGAAAATTTAATAAAATTAATTGATGAAGAAATTCAAAAACAATTAAACAAAGCCTTATTAGACCAAGATAGAAACAAT…
	193	B. thuringiensis	193_id193_4768	Cry21Aa2	Cry21Aa2	Rank2	1167	61.18	46.79	42.67	-	-	-	-	-	-	-	MLKNKQITSNLASPGLIHAFVFASDPQYAWTDCSDDQSCGDESMKYVEGKCGNCSSNLKCKQKSSYKSDSIHSILSQISSIEDYAISVGRDKFTLMINGDMTAYGHGDEWNLIQQIFSSLKSNSISYYFGLGNHDMLNNQSDCANDGCFRDSLNHVLDSKYQPGKWDSSDLEALGHNNWEGSFSFSSKIGDTLLIQLQNFPTMKNHHAGNIYFTTNTLIAWLETQLQSAKDSGTPVILNLHQPDSWNDHDQDQPESIADFTNLMYRYQDNIAAVFAGHYHYNTGRYWANTPFRNIPVFLSGSMLYKSYLILERYNDRMEIYLVCGNAWQSKNLIQTVELPLSSKTPLSFITRRDLALITPQVDELFTSSSYTELNPTVSNYQIDQVAMKIDRLSPTIFG…	ATGTTGAAAAACAAACAAATAACTTCTAATCTAGCTAGTCCAGGACTGATACATGCTTTCGTCTTTGCTTCCGATCCACAGTATGCTTGGACAGATTGTTCAGATGATCAGTCTTGTGGTGATGAATCTATGAAATATGTGGAAGGAAAATGTGGTAACTGTAGTTCTAATCTAAAATGTAAACAGAAAAGCTCTTACAAAAGCGATTCAATACACTCTATATTGAGTCAGATTAGCAGTATAGAGGACTATGCTATTTCTGTAGGCCGGGATAAATTTACCTTGATGATAAATGGAGATATGACAGCTTATGGACATGGAGATGAGTGGAATTTGATACAGCAGATATTTTCCTCTCTTAAGTCTAATTCGATATCTTACTATTTTGGTTTAGGTAAT…
	193	B. thuringiensis	193_id193_3807	Cry34Aa4	Cry34Aa4	Rank4	119	100	100	100	-	-	-	-	-	-	-	MSAREVHIEINNKTRHTLQLEDKTKLSGGRWRTSPTNVARDTIKTFVAESHGFMTGVEGIIYFSVNGDAEISLHFDNPYIGSNKCDGSSDKPEYEVITQSGSGDKSHVTYTIQTVSLRL	ATGTCAGCTCGCGAAGTACACATTGAAATAAACAATAAAACACGTCATACATTACAATTAGAGGATAAAACTAAACTTAGCGGCGGTAGATGGCGAACATCACCTACAAATGTTGCTCGTGATACAATTAAAACATTTGTAGCAGAATCACATGGTTTTATGACAGGAGTAGAAGGTATTATATATTTTAGTGTAAACGGAGACGCAGAAATTAGTTTACATTTTGACAATCCTTATATAGGTTCTAATAAATGTGATGGTTCTTCTGATAAACCTGAATATGAAGTTATTACTCAAAGCGGATCAGGAGATAAATCTCATGTGACATATACTATTCAGACAGTATCTTTACGATTATAA
	193	B. thuringiensis	193_id193_3806	Cry35Aa4	Cry35Aa4	Rank4	385	100	100	100	-	-	-	-	-	-	-	MLDTNKVYEISNLANGLYTSTYLSLDDSGVSLMSKKDEDIDDYNLKWFLFPIDNNQYIITSYGANNCKVWNVKNDKINVSTYSSTNSVQKWQIKAKDSSYIIQSDNGKVLTAGVGQSLGIVRLTDEFPENSNQQWNLTPVQTIQLPQKPKIDEKLKDHPEYSETGNINPKTTPQLMGWTLVPCIMVNDSKIDKNTQIKTTPYYIFKKYKYWNLAKGSNVSLLPHQKRSYDYEWGTEKNQKTTIINTVGLQINIDSGMKFEVPEVGGGTEDIKTQLTEELKVEYSTETKIMTKYQEHSEIDNPTNQPMNSIGLLIYTSLELYRYNGTEIKIMDIETSDHDTYTLTSYPNHKEALLLLTNHSYEEVEEITKIPKHTLIKLKKHYFKK	ATGTTAGATACTAATAAAGTTTATGAAATAAGCAATCTTGCTAATGGATTATATACATCAACTTATTTAAGTCTTGATGATTCAGGTGTTAGTTTAATGAGTAAAAAGGATGAAGATATTGATGATTACAATTTAAAATGGTTTTTATTTCCTATTGATAATAATCAATATATTATTACAAGCTATGGAGCTAATAATTGTAAAGTTTGGAATGTTAAAAATGATAAAATAAATGTTTCAACTTATTCTTCAACAAACTCTGTACAAAAATGGCAAATAAAAGCTAAAGATTCTTCATATATAATACAAAGTGATAATGGAAAGGTCTTAACAGCAGGAGTAGGTCAATCTCTTGGAATAGTACGCCTAACTGATGAATTTCCAGAGAATTCTAACCAA…
	193	B. thuringiensis	193_id193_1194	Cry38Aa1	Cry38Aa1	Rank4	310	100	98.06	100	-	-	-	-	-	-	-	LSILNLQDLSQKYMTAVLNKINPKKVDTFHFEEPIVLSESSTPTRSEIDAPLNVMFHASQDLDNRRGTSDLKQTVSFSQTQINTVETKTTDGVKTTKEHTFSGTLELKIKYAMFELGGVSGTYQYKKSTENDISSEKSKSKSDSQTWSISSEYTVKPGVKETLDFYIVGIKTEVPLNIFAEFQGTKTIDNISNVMAYQEFISQDNEHIRACMKASKLANPDHLSGYTAPKELKANTSKGSVEFRGTAIAKINTGVKCLVVVNGKNSITGKTYSYIHPKTMLADGTIEYLESEIDLLESEIDLLTTSSILV	TTGAGTATCTTAAATCTTCAAGACTTATCACAAAAATATATGACTGCAGTTTTAAATAAGATAAATCCAAAAAAAGTAGATACTTTCCATTTTGAGGAACCAATAGTACTTTCAGAATCTTCTACTCCCACACGTTCTGAAATTGATGCCCCTCTTAATGTTATGTTTCACGCTTCACAAGATCTTGATAATAGAAGGGGCACTAGTGATTTAAAACAAACTGTTTCTTTTTCTCAAACTCAAATAAATACTGTTGAAACCAAAACTACTGATGGTGTTAAAACAACTAAAGAACATACATTTAGTGGTACATTAGAACTAAAGATTAAATATGCAATGTTTGAGTTAGGGGGAGTGTCTGGCACATATCAATATAAAAAAAGTACTGAAAACGATATT…
	193	B. thuringiensis	193_id193_2870	Possible novel toxin	Cry14-4	Rank1	316	58.36	23.44	60.76	KIP23433.1	epsilon toxin ETX/mosquitocidal toxin MTX2 family protein [Bacillus thuringiensis serovar morrisoni]	78.2	78.2	0.31	9e-13	0.4	MNKWIKLVLCVGILTASVTTFNTSNIVYAQSSSQFIYDLQDSAIECLNSIGRNQNNAVNFQENTSAGTYNFKSVSFSSPLDIKFEKYSAEKIGPENQIDEKTVFSFTDELINRSSTSQKLSTGTRSEMVSNTTTATIIKGFKIGGKTSAKISIPFIGETGIEVSPEYNHSDATSDVKATMKTLTATPQLIDVPAGKKALVAVEFTQKTIEGKVKLSAIASGHAKGTFDYIGMPFITSGANKWVKREFDMSLNQIYKRFAELSNEANDPSIITMNPDNETITLHGEAKYTSENTDSSFRVHVDIVDIDTNNNNRINKRDIINSYSYTVNL	ATGAATAAATGGATTAAACTTGTTTTATGCGTGGGTATATTAACCGCTAGTGTAACAACTTTTAATACTTCAAACATCGTTTATGCTCAATCATCATCTCAGTTTATCTATGATTTGCAAGATAGTGCAATAGAATGTTTAAATAGTATTGGTAGAAATCAAAATAACGCTGTCAATTTTCAGGAAAACACATCAGCAGGAACCTATAATTTCAAGAGTGTTTCATTTAGTTCACCATTGGATATTAAATTCGAAAAATATTCTGCAGAAAAAATAGGTCCTGAAAACCAAATTGATGAAAAAACAGTATTCTCATTTACAGATGAGTTAATTAATCGTTCCTCCACTTCACAAAAATTAAGTACAGGTACCCGTTCCGAAATGGTTTCAAACACAACA…
	194	B. thuringiensis	194_id194_4339	Cry8Ia1	Cry8Ia1	Rank2	1194	102.25	57.47	102.6	-	-	-	-	-	-	-	MSPNNQNEYDIIDASSRTSVSNDSVRYPLAEDPNAALQNMNYKEYLRMSGGDPEGFISIPTAIGTATSIIGGIADLLGIPGISFVGGFISTLLDLLWPPEPDPWELFMEQVEELINQRIETQVRNRALSELEGLSDLLKLYQNYFELWDNNKSNTRLLNNLRNQFQIVDNFFTQYMPIFRIAGNEVLLLTVYAQAANLHLLLLRDMSVYGEEWGVNPALIENYYNRQIQLTAQYTDHCVRWYNTGLEELRGTTAQQWVHFDRYRREMTLMVLDIIALFPSYDIRLYPQGTNTELTREIYTPVGTFVTEGGSLTTRVISWHDMRPPNFPSFSTIENTVVRSPALFTVLRELEISSMRRNEGSFTFYYYWSGQMTGHSNINDSSIRRIGGGDLTNDRANVP…	ATGAGTCCAAATAATCAAAATGAATATGATATTATAGATGCATCATCTCGTACGTCTGTATCCAATGATTCTGTCAGATATCCTTTGGCAGAGGATCCCAATGCCGCATTGCAAAATATGAATTATAAAGAGTATTTAAGAATGTCTGGAGGTGATCCGGAAGGATTTATAAGTATTCCGACAGCCATCGGTACAGCCACTTCGATTATTGGAGGTATCGCAGACCTTCTAGGGATTCCAGGTATATCTTTCGTGGGAGGTTTTATTAGTACACTTTTGGATTTATTATGGCCACCAGAACCAGATCCATGGGAATTGTTTATGGAACAAGTAGAAGAGCTTATTAATCAAAGAATTGAAACACAAGTAAGAAATAGAGCACTTAGTGAATTGGAAGGG…
	194	B. thuringiensis	194_id194_5980	Cry8-like	Cry8-like	Rank4	1169	100	96.47	43.63	-	-	-	-	-	-	-	MSVVRQQFVALELDFVTAMPFFGRLGDEILLLAVYAQAANLHLLLLRDASLYGADWGMEPYDIANYYNRQKERTATYSNHCVEWYKKGLDELWSAGGYGGDVWQNYNDFRWEMTLSVLDFVALFPNYDKHLYPIEVKGELTREIYTPGINIDIDRDRGRLGKVTLENALVNSPRLFSWLKEIQLFTNINFNPRWKFLSATRIGYKLTGYPSVNFEPYEGFYFEGLFQSNFTLNDYQNIYIVDVTRFGSLYDTPTAITAMTFFKDDNTTFNYSSNTPSGEPMITSGFYLPGIDGSEEPTSNNFSHRLSTINTYNTTNQSFYHTFGWTHFSVDRNNTIVSNKITQIPFVKGNTSNVVRGPGHTGGDLVVFKPAARPDIVLRVGNTRLQRYRVRVRYASNAD…	ATGAGTGTAGTCAGACAGCAATTTGTTGCCTTGGAACTTGATTTCGTCACGGCAATGCCATTTTTCGGAAGGTTAGGTGATGAAATACTATTACTAGCTGTGTATGCACAAGCTGCCAATCTTCATTTACTGTTATTGAGGGATGCTTCTTTATATGGGGCAGATTGGGGAATGGAGCCATACGACATTGCTAATTACTATAACCGCCAAAAAGAAAGGACTGCTACATATTCTAATCACTGCGTGGAATGGTATAAAAAGGGTTTAGATGAATTATGGTCAGCCGGGGGATATGGCGGAGATGTTTGGCAAAATTACAATGATTTTCGTTGGGAAATGACTTTAAGTGTATTAGATTTCGTTGCCTTATTTCCAAATTATGATAAACATCTGTATCCG…
	194	B. thuringiensis	194_id194_0981	False positive	Cyt1Ca1	Rank1	525	53.68	29.79	55.62	gi|970963916|WP_058844594.1	1-phosphatidylinositol phosphodiesterase [Lysinibacillus sp. F5]	343	343	0.42	3e-110	0.69	MGVRFFDIRGRVTDDNTIVLHHGNIYLEVTLHQFINTAKNFLKDHPSETIIMSLKEEYKAMPGAEDTFVDTFEKRYFKDSIFLKKEGNITMGNARGKIVLLRRYAGGKMTGGYRDFWWADNKTFTSTTNGNIKVTVQDQYDVKKDVKKDAINNMLIDSVANSHNPNHIHINFTSVSSGGTDWSSPKHFASILNSWTAENVKKLRAKAGWVIMDYVGDEWNPKLYWDVIDTNFYLPNRYKIKTALNGTSGVDVSVNRDQYGNRNVHLYNENPSKRHQWDLHYDSLYKAYQIHCVEEPSKVLAWNGDVESRNVFITENKDKKEYYWILENVGNDYCIIKNYKNPDLVLDIQGGKTNNNTNIQVHERNETNAQKFKFKPVIIQSVYKIKTALNGTSGVDVSS…	ATGGGTGTGAGATTTTTTGATATCAGAGGGCGTGTAACTGATGATAATACAATTGTTCTACACCATGGTAATATATATCTAGAGGTAACACTCCATCAATTCATTAATACTGCGAAAAATTTTTTAAAAGATCACCCAAGTGAAACCATTATAATGTCCCTCAAAGAAGAATATAAAGCAATGCCAGGAGCGGAAGATACATTTGTTGATACGTTTGAAAAAAGATACTTTAAAGACTCCATCTTTTTGAAAAAGGAGGGAAATATAACAATGGGAAATGCCCGCGGGAAAATTGTACTACTAAGAAGATACGCGGGCGGTAAGATGACAGGAGGTTATAGGGATTTTTGGTGGGCTGATAACAAAACATTTACTTCTACTACAAATGGAAATATAAAA…
	194	B. thuringiensis	194_id194_0984	Possible novel toxin	Cry31Aa6-like	Rank1	802	99.4	30.63	41.52	gi|599088052|AHN52957.1	Cry-related protein [Bacillus thuringiensis]	130	130	0.73	9e-30	0.32	MFSSALDNTSVLLNLIEKGINDGDDLLGLFSFIGLTALEAIPIVGGALSKLISIIFFSSKPSISYQKIWEELVKAINQIVDKKIEEALVSELIQELSGFANVLEEYRDAYDLYNGKRVFEIPDNLTPGEYLVTVFTAANLQFLQRIPRFQNPKFDVVFLPFFVHVAEMHILLIRDAAIHGLEWGMDVKMHQKFKRDLKSYIEEYTTYLLKIYKKGLKEASERELKDKDFPTTRDKKHYINTVRWNVINQYKRGMTLTVFDFAYRWKYYQEDYQNNITLNPIRTIYSDIAGSVYPYEKTTNEIDITIKDRNLKYRGLLKNYKFIMRRELIVYKALI	ATGTTTAGCAGTGCGCTTGATAATACCTCTGTTCTTTTAAATCTTATCGAAAAAGGTATTAATGATGGCGATGATCTGTTAGGCTTGTTCAGTTTTATTGGATTAACTGCATTGGAAGCGATTCCTATTGTGGGTGGAGCTTTGTCTAAACTTATTTCAATAATATTCTTCTCGTCAAAACCTAGTATTAGTTACCAAAAAATATGGGAGGAATTAGTTAAAGCAATTAATCAAATAGTTGATAAAAAAATAGAAGAAGCACTCGTATCGGAACTAATACAAGAACTATCTGGTTTTGCTAATGTGTTAGAAGAGTATAGAGATGCCTATGATTTATATAATGGTAAAAGAGTTTTTGAAATACCAGATAATCTAACACCTGGAGAATATTTAGTAACT…
	194	B. thuringiensis	194_id194_0377	Possible novel toxin	Cry46Ab	Rank1	304	91.7	36.21	76.32	gi|312299429|ADQ73630.1	cry46-like protein [Bacillus thuringiensis]	486	486	1	2e-173	0.93	MIIQEKLSFSDLDSLDSTTDSIMDAFKDLYGILPDEIAVNHETFPIHNKPAITERYGHACYKMLGPFIFQGLEEPSINEITLKEQFVYNPNNEEKEIVVTIKEQWANIQSWTSKSITGLTLKSDLIIAGKFQSGKEFNISTFVGESNSKSIQTSPSIEHSIKVPPNSKMKIAMIGTLITEALHFQSIITVQGMFGACFPRMVRGHYVGFKSAGHILNKTFGIIEGSINNTILQDIEIHIKGIEPYSYKQKVIK	ATGATTATACAAGAAAAATTATCTTTTTCAGATCTAGATTCATTAGATTCAACTACAGACTCCATAATGGATGCGTTTAAAGATCTTTATGGAATACTTCCTGATGAAATTGCAGTAAATCATGAGACGTTTCCAATTCATAATAAGCCTGCCATTACTGAACGTTATGGTCACGCTTGTTATAAAATGTTAGGTCCTTTTATATTTCAAGGTCTTGAAGAACCTTCAATAAATGAAATAACCCTAAAGGAACAATTTGTATATAATCCTAATAATGAAGAAAAAGAGATTGTAGTGACAATAAAAGAACAATGGGCCAATATACAATCTTGGACTTCAAAATCTATTACAGGTTTAACTTTAAAATCAGATCTTATCATTGCAGGTAAATTTCAATCG…
	195	B. thuringiensis	195_id195_3095	Cry1Ab18	Cry1Ab18	Rank4	1177	100	100	100	-	-	-	-	-	-	-	MDNNPNINECIPYNCLSNPEVEVLGGERIETGYTPIDISLSLTQFLLSEFVPGAGFVLGLVDIIWGIFGPSQWDAFLVQIEQLINQRIEEFARNQAISRLEGLSNLYQIYAESFREWEADPTNPALREEMRIQFNDMNSALTTAIPLFAVQNYQVPLLSVYVQAANLHLSVLRDVSVFGQRWGFDAATINSRYNDLTRLIGNYTDYAVRWYNTGLERVWGPDSRDWIRYNQFRRELTLTVLDIVSLFPNYDSRTYPIRTVSQLTREIYTNPVLENFDGSFRGSAQGIEGSIRSPHLMDILSSITIYTDAHRGEYYWSGHQIMASPVGFSGPEFTFPLYGTMGNAAPQQRIVAQLGQGVYRTLSSTLYRRPFNIGINNQQLSVLDGTEFAYGTSSNLPSA…	ATGGATAACAATCCGAACATCAATGAATGCATTCCTTATAATTGTTTAAGTAACCCTGAAGTAGAAGTATTAGGTGGAGAAAGAATAGAAACTGGTTACACCCCAATCGATATTTCCTTGTCGCTAACGCAATTTCTTTTGAGTGAATTTGTTCCCGGTGCTGGATTTGTGTTAGGACTAGTTGATATAATATGGGGAATTTTTGGTCCCTCTCAATGGGACGCATTTCTTGTACAAATTGAACAGTTAATTAACCAAAGAATAGAAGAATTCGCTAGGAACCAAGCCATTTCTAGATTAGAAGGACTAAGCAATCTTTATCAAATTTACGCAGAATCTTTTAGAGAGTGGGAAGCAGATCCTACTAATCCAGCATTAAGAGAAGAGATGCGTATTCAA…
	195	B. thuringiensis	195_id195_3103	Cry1Bb1	Cry1Bb1	Rank4	1229	100	99.92	100	-	-	-	-	-	-	-	LTSNRKNENEIINALSIPTVSNPSTQMNLSPDARIEDSLCVAEVNNIDPFVSASTVQTGINIAGRILGVLGVPFAGQLASFYSFLVGELWPSGRDPWEIFLEHVEQLIRQQVTENTRNTAIARLEGLGRGYRSYQQALETWLDNRNDARSRSIILERYVALELDITTAIPLFRIRNEEVPLLMVYAQAANLHLLLLRDASLFGSEWGMASSDVNQYYQEQIRYTEEYSNHCVQWYNTGLNNLRGTNAESWLRYNQFRRDLTLGVLDLVALFPSYDTRTYPINTSAQLTREIYTDPIGRTNAPSGFASTNWFNNNAPSFSAIEAAIFRPPHLLDFPEQLTIYSASSRWSSTQHMNYWVGHRLNFRPIGGTLNTSTQGLTNNTSINPVTLQFTSRDVYRTE…	TTGACTTCAAATAGGAAAAATGAGAATGAAATTATAAATGCTTTATCGATTCCAACGGTATCGAATCCTTCCACGCAAATGAATCTATCACCAGATGCTCGTATTGAAGATAGCTTGTGTGTAGCCGAGGTGAACAATATTGATCCATTTGTTAGCGCATCAACAGTCCAAACGGGTATAAACATAGCTGGTAGAATATTGGGCGTATTAGGTGTGCCGTTTGCTGGACAACTAGCTAGTTTTTATAGTTTTCTTGTTGGGGAATTATGGCCTAGTGGCAGAGATCCATGGGAAATTTTCCTGGAACATGTAGAACAACTTATAAGACAACAAGTAACAGAAAATACTAGGAATACGGCTATTGCTCGATTAGAAGGTCTAGGAAGAGGCTATAGATCT…
	195	B. thuringiensis	195_id195_0397	Cry1Bd2	Cry1Bd2	Rank3	1231	100.7	85.02	58.57	-	-	-	-	-	-	-	LKIKELHNLDFYNYHFNGSVISGPGFTGGDLVRLNRNNGNIQNRGYIEVPIQFSSTSTRYRVRVRYASVTPIELNIVVGNGVIFSNTVPGTAASLDNLQSGDFGDFEVTNTFTSASGNIVGLRNFSANADVIIDRFEFIPVTATFEAESDLEGARKAVNALFTSTNPRGLKTDVTDYHIDQVSNLVVCLSDEFCLDEKRELLEEVKYAKRLSDERNLLQDPNFTSINGQTDRGWIGSTGISIQGGDDVFKENYVTLPGTFDECYPTYLYQKIDESQLKSYTRYQLRGYIEDSQDLEIYLIRYNAKHETLSVPGTESPWPSSGVYPIGKCGEPNRCAPRIEWNPDLDCSCRDGEKCAHHSHHFSLDIDVGCIDLQENLGVWVVFKIKTQEGHARIGNLEF…	TTGAAAATAAAAGAATTACACAATTTAGATTTCTATAACTACCATTTTAATGGTTCTGTAATTTCAGGGCCAGGATTTACTGGTGGGGACTTAGTTAGATTAAATAGAAATAATGGTAATATTCAAAATAGAGGGTATATTGAAGTTCCAATCCAATTCTCGTCGACATCTACCAGATATCGAGTTCGTGTACGTTATGCTTCTGTAACGCCGATTGAATTGAATATTGTTGTGGGCAATGGAGTAATTTTTAGTAACACAGTACCAGGTACAGCTGCGTCGTTAGATAATCTACAATCAGGTGATTTTGGTGATTTTGAAGTTACCAACACTTTTACATCTGCATCGGGTAATATAGTAGGCCTTAGAAATTTTAGTGCGAATGCAGATGTGATAATA…
	195	B. thuringiensis	195_id195_2217	Cry1Fb4	Cry1Fb4	Rank4	1168	100	99.83	100	-	-	-	-	-	-	-	MKNNIQNQCVPYNCLSNPEVEILSEERSTGRLPLDISLSLTRFLLSEFVPGVGVAFGLFDLIWGFITPSEWSLFLLQIEQLIEQRIETLERNRAITTLRGLADSYEVYLEALREWEENPNNAQLREDVRIRFANTDDALITAINNFTLTSFEIPLLSVYVQAANLHLSLLRDAVSFGQGWGLDIATVNNHYNRLINLIHRYTEHCLDTYNQGLENLRGTNTRQWSRFNQFRRELTLTVLDIVALFPNYDARAYPIQTSSQLTREIYTSSVIEDSPVSANIPNGFNRAEFGVRPPHLMDFMNSLFVTAETVRSQTVWGGHLVSSRNTAGNPINFPIYGVFNPGGAIWIADEDPRPFYRTLSDPVFVRGGFGNPHYVLGLRGVGFQQTGTNHTRTFRNSGT…	ATGAAGAATAACATTCAAAATCAATGCGTACCTTACAATTGTTTAAGTAATCCTGAAGTAGAAATATTAAGTGAAGAAAGAAGTACTGGCAGATTACCGTTAGATATATCCTTGTCGCTTACACGTTTCCTTTTGAGTGAATTTGTTCCAGGTGTGGGAGTTGCGTTTGGATTATTTGATTTAATATGGGGTTTTATAACTCCTTCTGAATGGAGTTTATTTCTTTTACAGATTGAACAACTGATTGAACAAAGAATTGAAACATTGGAAAGGAACCGGGCAATTACTACATTACGAGGGTTAGCGGATAGCTATGAAGTTTACCTTGAGGCACTAAGAGAGTGGGAAGAAAATCCTAATAATGCACAATTAAGGGAAGATGTGCGTATTCGATTTGCT…
	195	B. thuringiensis	195_id195_3106	Cry1Hb1	Cry1Hb1	Rank4	1155	98.12	100	99.31	-	-	-	-	-	-	-	MEVNHQNECVPYNCLKNPKIEMLDIEGISSRSREQVAEISLGLTRFLLESLLPGASFGFGLFDIIWGVIGPDQWSLFLTQIEQLIDQRIEAHVRNQAISRLEGLGDSYEVYIESLREWEASPNNESLQQDVRNRFSNTDNALITAIPILREQGFEIPLLTVYVQAANLHLSLLRDAVYFGQRWGLDTATVNNHYNRLINLINTYSDHCAQWFNRGLDNFGVVTARYLDFQREVTISVLDIVALFPNYDIRTYPIQTLSQLTREIYTSPVAEPGASLNVDLRNILREPHLMDFLTRLVIYTGVQGGIYHWAGHEISSRTTGNLSSNIQFPLYGTSANADRPFNLAIHYSETIYRTLSAPIYSVSGGISPNRTRAVEGVRFLTARDNNLNSLPFLYRKEGS…	ATGGAAGTAAATCATCAAAATGAATGTGTACCCTATAATTGTTTAAAGAATCCCAAGATTGAGATGTTAGATATCGAGGGAATAAGTAGTAGAAGTAGAGAACAAGTAGCGGAAATTAGCTTAGGGCTCACGCGCTTTCTTTTGGAGTCACTGCTCCCTGGTGCAAGTTTTGGATTTGGTTTATTTGATATCATTTGGGGAGTTATTGGTCCTGATCAATGGAGCCTATTTCTTACACAAATTGAACAATTAATTGATCAACGGATAGAGGCACATGTAAGAAATCAAGCGATTAGTAGATTAGAAGGGCTTGGAGATAGTTATGAAGTGTATATTGAGTCGCTTAGAGAATGGGAGGCGTCTCCTAATAATGAATCCTTGCAGCAGGATGTGCGTAAT…
	195	B. thuringiensis	195_id195_3076	Cry1Ib9	Cry1Ib9	Rank4	719	100	98.75	100	-	-	-	-	-	-	-	MKLKNPDKHQSLSSNAKVDKIATDSLKNETDIELKNMNNEDYLRMSEHESIDPFVSASTIQTGIGIAGKILGTLGVPFAGQIASLYSFILGELWPKGKSQWEIFMEHVEEIINQKILTYARNKALSDLRGLGDALAVYHESLESWVKNRNNTRARSVVKNQYIALELMFVQKLPSFAVSGEEVPLLPIYAQAANLHLLLLRDASIFGKEWGLSASEISTFYNRQVERTRDYSDHCVKWYNTGLNNLRGTNAKSWVRYNQFRKDMTLMVLDLVALFPSYDTLVYPIKTTSQLTREVYTDAIGTVHPNQAFASTTWYNNNAPSFSAIEAAVIRSPHLLDFLEKVTIYSLLSRWSNTQYMNMWGGHRLESRPIGGALNTSTQGSTNTSINPVTLQFTSRDVY…	ATGAAACTAAAGAATCCAGATAAGCATCAAAGCTTGTCTAGCAATGCGAAAGTAGATAAAATCGCTACGGATTCACTAAAAAATGAAACAGATATAGAATTGAAAAATATGAATAATGAAGATTATTTGAGAATGTCTGAGCATGAGAGTATTGATCCGTTTGTTAGTGCATCAACAATTCAAACGGGTATTGGAATTGCTGGTAAGATTCTTGGTACTCTAGGTGTTCCTTTTGCTGGACAAATAGCTAGCCTCTATAGTTTTATCTTAGGCGAGCTTTGGCCTAAAGGGAAAAGTCAATGGGAAATCTTTATGGAACATGTAGAAGAGATTATTAATCAAAAAATATTAACTTATGCAAGAAATAAAGCACTTTCAGACTTGAGAGGATTAGGGGAT…
	195	B. thuringiensis	195_id195_3077	Cry1Id1	Cry1Id1	Rank4	719	100	100	100	-	-	-	-	-	-	-	MKSKNQNMYRSFSSNATVDKSFTDPLEHNTNMELQNSNHEDCLKMSEYESVEPFVSVSTIQTGIGIAGKILGNLGVPFAGQVASLYSFILGELWPKGKSQWEIFMEHVEELINQKISTYARNKALADLKGLGDALAVYHESLESWIENRNNTRVRSVVKNQYIALELMFVQKLPSFAVSGEEVPLLPIYAQAANLHLLLLRDASIFGKEWGLSESEISTFYNRQSSQTQEYSDYCSEWYNTGLNRLRGTNAESWVRYNQFRRDMTLMVLDLVALFPSYDTRMYPIPTSAQLTREVYTDAIGTVHPNASFASTTWYNNNAPSFSTIEAAVVRNPHLLDFLEQVTIYSLLSRWSNTQYMNMWGGHKLEFRTIGGTLNTSTQGSTNTSINPVTLPFTSRDVY…	ATGAAATCAAAGAATCAAAATATGTATCGAAGCTTTTCTAGCAATGCGACAGTTGATAAAAGCTTTACAGATCCACTAGAACATAACACAAATATGGAATTACAAAACTCTAATCATGAAGATTGTTTGAAAATGTCTGAGTATGAAAGTGTAGAGCCGTTTGTTAGTGTATCAACAATTCAAACGGGAATTGGTATTGCTGGTAAAATCCTTGGTAACCTAGGCGTACCCTTTGCTGGGCAAGTAGCTAGCCTCTATAGTTTTATCCTAGGTGAGCTTTGGCCCAAAGGGAAAAGCCAATGGGAAATTTTTATGGAACATGTAGAAGAGCTTATTAATCAAAAAATATCGACTTACGCAAGAAACAAAGCACTTGCAGATTTAAAAGGATTAGGAGAT…
	195	B. thuringiensis	195_id195_3082	Cry1Ja1	Cry1Ja1	Rank4	1167	100	99.57	100	-	-	-	-	-	-	-	MEINNQKQCIPYNCLSNPEEVLLDGERILPDIDPLEVSLSLLQFLLNNFVPGGGFISGLVDKIWGALRPSEWDLFLAQIERLIDQRIEATVRAKAITELEGLGRNYQIYAEAFKEWESDPDNEAAKSRVIDRFRILDGLIEANIPSFRIIGFEVPLLSVYVQAANLHLALLRDSVIFGERWGLTTKNVNDIYNRQIREIHEYSNHCVDTYNTELERLGFRSIAQWRIYNQFRRELTLTVLDIVALFPNYDSRLYPIQTFSQLTREIVTSPVSEFYYGVINSGNIIGTLTEQQIRRPHLMDFFNSMIMYTSDNRREHYWSGLEMTAYFTGFAGAQVSFPLVGTRGESAPPLTVRSVNDGIYRILSAPFYSAPFLGTIVLGSRGEKFDFALNNISPPPSTI…	ATGGAGATAAATAATCAGAAGCAATGCATACCATATAATTGCTTAAGTAATCCTGAGGAAGTACTTTTGGATGGGGAGAGGATATTACCTGATATCGATCCACTCGAAGTTTCTTTGTCGCTTTTGCAATTTCTTTTGAATAACTTTGTTCCAGGGGGAGGCTTTATTTCAGGATTAGTTGATAAAATATGGGGGGCTTTGAGACCATCTGAATGGGACTTATTTCTTGCACAGATTGAACGGTTGATTGATCAAAGAATAGAAGCAACAGTAAGAGCAAAAGCAATCACTGAATTAGAAGGATTAGGGAGAAATTATCAAATATACGCTGAAGCATTTAAAGAATGGGAATCAGATCCTGATAACGAAGCGGCTAAAAGTAGAGTAATTGATCGCTTT…
	195	B. thuringiensis	195_id195_4487	Cry1Ka1	Cry1Ka1	Rank4	1215	100.08	98.93	100	-	-	-	-	-	-	-	LNSNRKNENEIINALSIPAVSNHSAQMDLSPDARIEDSLCVAEGNNIDPFVSASTVQTGISIAGRILGVLGVPFAGQLASFYSFLVGELWPSGRDPWEIFMEHVEQIVRQQITDSVRDTAIARLEGLGRGYRSYQQALETWLDNRNDARSRSIIRERYIALELDITTAIPLFSIRNQEVPLLMVYAQAANLHLLLLRDASLFGSEWGMASSDVNQYYQEQIRYTEEYSNHCVQWYNTGLNRLRGTTAESWVRYNQFRRDLTLGVLDLVALFPSYDTRTYPIPTTAQLTREVYTDPNGVVAGPNNSWFRNGASFSAIENAIIRQPHLYDFLTNLTIYTRRSQVGTTIMNLWAGHRITFNRIQGGSTSEMVYGAITNPVSVSDIPFVNRDVYRTVSLAGGL…	TTGAATTCAAATAGGAAAAATGAGAATGAAATTATAAATGCTTTATCGATTCCAGCTGTATCGAATCATTCCGCACAAATGGATCTATCACCAGATGCTCGCATTGAGGATAGCTTGTGTGTAGCCGAGGGGAACAATATTGATCCATTTGTTAGCGCATCAACAGTCCAAACAGGTATTAGTATAGCTGGTAGAATATTAGGCGTATTAGGGGTGCCGTTTGCCGGACAACTAGCTAGTTTTTATAGTTTTCTTGTTGGGGAATTATGGCCTAGCGGCAGAGATCCATGGGAAATTTTTATGGAACATGTCGAACAAATTGTAAGACAACAAATAACGGACAGTGTTAGGGATACCGCTATTGCTCGTTTAGAAGGTCTAGGAAGAGGGTATAGATCT…
	195	B. thuringiensis	195_id195_2338	Cry2Ad1	Cry2Ad1	Rank4	633	100	100	100	-	-	-	-	-	-	-	MNSVLNSGRNTICDAYNVVVHDPFSFQHKSLDTIQKEWMEWKKDNHSLYVDPIVGTVASFLLKKLGSLIGKRILSELRNLIFPSGSTNLMEDILRETEKFLNQKLNTDTLSRVNAELTGLQANVEEFNRQVDNFLNPNRNAVPLSITSSVNTMQQLFLNRLSQFQMQGYQLLLLPLFAQAANLHLSFIRDVILNAEEWGISAATLRTYQNHLRNYTRDYSNYCIDTYQTAFRGLNTRLHDMLEFRTYMFLNVFEYVSIWSLFKYQSLLVSSGANLYASGSGPQQTQLFTSQDWPFLYSLFQVNSNYVLSGFSGASLFTTFPNIGGLPGSTTTQALLAARVNYSGGITSGSIGGSNFNQNFNCNTISPPLSTSFVRSWLDSGSDRQGVNTVTNWQTESFE…	ATGAATAGTGTATTGAATAGCGGAAGAAATACTATTTGTGATGCGTATAATGTAGTGGTTCATGATCCATTTAGTTTTCAACATAAATCATTAGATACCATACAAAAAGAATGGATGGAGTGGAAAAAAGATAATCATAGTTTATATGTAGATCCTATTGTTGGAACTGTGGCTAGTTTTCTGTTAAAGAAATTGGGGAGCCTTATTGGAAAACGGATACTGAGTGAATTACGGAATTTAATATTTCCTAGTGGCAGTACAAATCTAATGGAAGATATTTTAAGAGAGACAGAAAAATTCCTAAATCAAAAACTTAATACAGACACTCTTTCCCGTGTAAATGCGGAATTGACAGGGCTGCAAGCAAATGTAGAAGAGTTTAATCGACAAGTAGATAAT…
	195	B. thuringiensis	195_id195_1003	Duplicate of better existing hit (Cry1Ja1)	Cry1Da2	Rank4	1165	100.09	96.82	100	-	-	-	-	-	-	-	MEINNQNQCVPYNCLSNPKEIILGEERLETGNTVADISLGLINFLYSNFVPGGGFIVGLLELIWGFIGPSQWDIFLAQIEQLISQRIEEFARNQAISRLEGLSNLYKVYVRAFSDWEKDPTNPALREEMRIQFNDMNSALITAIPLFRVQNYEVALLSVYVQAANLHLSILRDVSVFGERWGYDTATINNRYSDLTSLIHVYTNHCVDTYNQGLRRLEGRFLSDWIVYNRFRRQLTISVLDIVAFFPNYDIRTYPIQTATQLTREVYLDLPFINENLSPAASYPTFSAAESAIIRSPHLVDFLNSFTIYTDSLARYAYWGGHLVNSFRTGTTTNLIRSPLYGREGNTERPVTITASPSVPIFRTLSYITGLDNSNPVAGIEGVEFQNTISRSIYRKSGP…	ATGGAAATAAATAATCAAAACCAATGTGTGCCTTACAATTGTTTAAGTAATCCTAAGGAGATAATATTAGGCGAGGAAAGGCTAGAAACAGGGAATACTGTAGCAGACATTTCATTAGGGCTTATTAATTTTCTATATTCTAATTTTGTACCAGGAGGAGGATTTATAGTAGGTTTACTAGAATTAATATGGGGATTTATAGGGCCTTCGCAATGGGATATTTTTTTAGCTCAAATTGAGCAATTGATTAGTCAAAGAATAGAAGAATTTGCTAGGAATCAGGCAATTTCAAGATTGGAGGGGCTAAGCAATCTTTATAAGGTCTATGTTAGAGCGTTTAGCGACTGGGAGAAAGATCCTACTAATCCTGCTTTAAGGGAAGAAATGCGTATACAATTT…
	195	B. thuringiensis	195_id195_4478	Duplicate of better existing hit (Vip3Af1)	Vip3Ag4	Rank4	787	99.87	100	99.62	-	-	-	-	-	-	-	MNNTKLNARALPSFIDYFNGIYGFATGIKDIMNMIFKTDTGGNLTLDEILKNQQLLNEISGKLDGVNGSLNDLIAQGNLNTELSKEILKIANEQNQVLNDVNNKLNAINTMLHIYLPKITSMLNDVMKQNYALSLQIEYLSKQLQEISDKLDVINVNVLINSTLTEITPAYQRMKYVNEKFEDLTFATETTLKVKKNSSPADILDELTELTELAKSVTKNDVDGFEFYLNTFHDVMVGNNLFGRSALKTASELIAKENVKTSGSEVGNVYNFLIVLTALQAKAFLTLTTCRKLLGLADIDYTFIMNEHLDKEKEEFRVNILPTLSNTFSNPNYAKAKGSNEDAKIIVEAKPGYALVGFEMSNDSITVLKAYQAKLKQDYQVDKDSLSEIVYGDMDKLLC…	ATGAATAATACTAAATTAAACGCAAGGGCCTTACCGAGTTTTATTGATTATTTTAATGGCATTTATGGATTTGCCACTGGTATCAAAGACATTATGAACATGATTTTTAAAACGGATACAGGTGGAAATCTAACCCTAGACGAAATTTTAAAAAATCAGCAGTTATTAAATGAGATTTCTGGTAAATTGGATGGGGTAAATGGGAGCTTAAACGATCTTATCGCACAGGGAAACTTAAATACAGAATTATCTAAGGAAATCTTAAAAATTGCAAATGAGCAGAATCAAGTCTTAAATGATGTTAATAACAAACTTAATGCGATAAATACAATGCTTCACATATATCTACCTAAAATTACATCTATGTTAAATGATGTAATGAAACAAAATTATGCACTA…
	195	B. thuringiensis	195_id195_4356	Vip1Ba2	Vip1Ba2	Rank2	784	100.9	62.21	100.26	-	-	-	-	-	-	-	MKKKLTAIVTCTLLTPSLLSSNPSFIYAENQVKQVHSNEHKQVDRRGLIGYYFKENDFKSLALFAPTLNDFMYDQNSANDLLNKESQQYQSIRWIGLIKSKETGDFRFELSDDTNAIIEINGQIVSNKGNNKQEIHLEKDQLVPIKIEYQANKILKIEDIKNLNLIKKNHQNESYQIGLNELRKPDFNKKETNEFLKKAGGINLFKAGSLKDSDDSTDTDGDAIPDSWEENGYTIHKNVAVPWDNSFANKGYKKFVSNPYKSHTVSDPYSDYEKAAGDIPAGNAPETKNPLVAAFPSVNVGLEKVVLSKNKDMSHSVGSNSSENWSYTNTEGVNVDTGWDGLGPKIGISANYQHSETVAKEWGYSTDDTSHINGAESAYLNANVRYQNVGTGAIYNVKP…	ATGAAGAAAAAATTAACTGCAATTGTAACCTGTACGCTACTAACTCCGAGTTTATTAAGTAGTAATCCGAGTTTTATCTATGCAGAAAACCAAGTTAAACAGGTTCATTCTAATGAACACAAACAGGTGGATCGTAGAGGATTAATCGGCTATTATTTTAAGGAAAATGATTTTAAAAGCCTTGCTCTATTTGCCCCGACCCTTAATGATTTTATGTATGATCAAAATTCAGCGAATGATTTATTGAATAAAGAAAGCCAGCAGTATCAATCTATTCGTTGGATTGGTTTAATTAAGAGTAAAGAAACAGGAGATTTTAGATTTGAGCTATCTGATGATACAAATGCTATTATAGAAATTAATGGTCAAATTGTTTCAAACAAAGGAAACAATAAACAA…
	195	B. thuringiensis	195_id195_4348	Vip1Ca1	Vip1Ca1	Rank4	775	100	100	99.61	-	-	-	-	-	-	-	MKKKLASVVTCTLLAPMFLNGNVNAVYADSKTNQISTTQKNQQKEMDRKGLLGYYFKGKDFSNLTMFAPTRDNTLIYDQQTANKLLDKKQQQYQSIRWIGLIQSKEKGDFTFNLSEDEQAIIEIDGKIISNKGKEKQVVHLEKEKLVPIKIEYQSDTKFNIDSKTFKEFKLFKIDSQNQSQQVKRDELRNPEFNKKESREFLAKASKTNFFMQKMKRDIDEDTDTDGDSIPDLWEENGYTIQNKVAVKWDDKFAQQGYVKYLSSPYQAHTVGDPYTDWEKAAGDIPKSNAAATRNPLVAAFPSINVDMRKMILSKDSNLSNSAEAHSNNSYTYANSEGASIEAGFGPKGFSFGVSANYQHTETVGSDWGNSKSNTEQFNSASAGYLNANVHYNNVGTGG…	ATGAAGAAAAAGTTAGCAAGTGTTGTAACGTGTACGTTATTAGCTCCTATGTTTTTGAATGGAAATGTGAATGCTGTTTACGCGGACAGCAAAACAAATCAAATTTCTACAACACAAAAAAATCAACAGAAAGAGATGGACCGAAAAGGATTACTTGGGTATTATTTCAAAGGAAAAGATTTTAGTAATCTTACTATGTTTGCACCGACACGTGATAATACTCTTATTTATGATCAACAAACAGCAAATAAACTATTAGATAAAAAACAACAACAATATCAGTCTATTCGTTGGATTGGTTTGATTCAGAGTAAAGAAAAGGGAGATTTCACATTTAACTTATCTGAGGATGAACAGGCAATTATAGAAATCGATGGAAAAATCATTTCTAATAAAGGG…
	195	B. thuringiensis	195_id195_4347	Vip2Ac1	Vip2Ac1	Rank4	462	100	100	98.05	-	-	-	-	-	-	-	MVSTKLQAVTKAVLLSTVLSISLLNNEVIKAEQLNMNSQNKYTNFENLKITDKVEDFKEDKEKAKEWGKEKEKEWKLTATEKGKMNNFLDNKNDIKTNYKEITFSMAGSFEDEIKDLKEIDKIFDKANLSSPIITYKNVEPATIGFNKSLTEGNTINSDAMAQFKEQFLDRDIKFDSYLDTHLTVQQVSSKERVILKVKVPSGKGSTTPTKAGIILNNSEYKMLIDNGYMVHVDKVSKVVKKGVECLQVEGTLKKSLDFKNDINAGAHSWGMKNYEEWAKDLTDLQREALDGYARQDYKEINNYLRNQGGNGNEKLDAQIKNISDALGKKPIPENITVYRWCGMPEFGYQISDPLPSLKDFEEQFLNTIKEDKGYMSTSLSSERLAAFGSRKIILRLQV…	ATGGTGTCCACAAAATTACAAGCAGTTACTAAAGCTGTATTACTTAGTACAGTTTTATCTATATCTTTATTAAATAATGAAGTGATAAAAGCTGAACAATTAAATATGAATTCTCAAAATAAATATACTAATTTTGAAAATCTAAAAATCACTGACAAGGTAGAGGATTTTAAAGAAGATAAGGAAAAAGCGAAAGAATGGGGGAAAGAAAAAGAAAAAGAGTGGAAACTAACTGCTACTGAAAAAGGAAAAATGAATAATTTTTTAGATAATAAAAATGATATAAAAACAAATTATAAAGAAATTACTTTTTCTATGGCAGGTTCATTTGAAGATGAAATAAAAGATTTAAAAGAAATTGATAAGATCTTTGATAAAGCCAATCTCTCAAGTCCTATT…
	195	B. thuringiensis	195_id195_2331	Vip3Af1	Vip3Af1	Rank4	788	100	100	99.75	-	-	-	-	-	-	-	MNNTKLNARALPSFIDYFNGIYGFATGIKDIMNMIFKTDTGGNLTLDEILKNQQLLNEISGKLDGVNGSLNDLIAQGNLNTELSKEILKIANEQNQVLNDVNNKLDAINTMLHIYLPKITSMLSDVMKQNYALSLQIEYLSKQLQEISDKLDIINVNVLINSTLTEITPAYQRIKYVNEKFEELTFATETTLKVKKDSSPADILDELTELTELAKSVTKNDVDGFEFYLNTFHDVMVGNNLFGRSALKTASELIAKENVKTSGSEVGNVYNFLIVLTALQAKAFLTLTTCRKLLGLADIDYTSIMNEHLNKEKEEFRVNILPTLSNTFSNPNYAKVKGSDEDAKMIVEAKPGHALVGFEMSNDSITVLKVYEAKLKQNYQVDKDSLSEVIYGDTDKLFC…	ATGAATAATACTAAATTAAACGCAAGGGCCCTACCGAGTTTTATTGATTATTTTAATGGCATTTATGGATTTGCCACTGGTATCAAAGACATTATGAATATGATTTTTAAAACGGATACAGGTGGTAATCTAACCTTAGACGAAATCCTAAAGAATCAGCAGTTACTAAATGAGATTTCTGGTAAATTGGATGGGGTAAATGGGAGCTTAAATGATCTTATCGCACAGGGAAACTTAAATACAGAATTATCTAAGGAAATCTTAAAAATTGCAAATGAACAGAATCAAGTCTTAAATGATGTTAATAACAAACTCGATGCGATAAATACGATGCTTCATATATATCTACCTAAAATTACATCTATGTTAAGTGATGTAATGAAGCAAAATTATGCGCTA…
	213	B. thuringiensis	213_id213_5122	Cry10Aa4	Cry10Aa4	Rank4	675	100	99.56	100	-	-	-	-	-	-	-	MNPYQNKNEYEIFNAPSNGFSKSNNYSRYPLANKPNQPLKNTNYKDWLNVCQDNQQYGNNAGNFVSSETIVGVSAGIIVVGTMLGAFAAPVLAAGIISFGTLLPIFWQGSDPANVWQDLLNIGGRPIQEIDKNIINVLTSIVTPIKNQLDKYQEFFDKWEPARTHANAKAVHDLFTTLEPIIDKDLDMLKNNASYRIPTLPAYAQIATWHLNLLKHAATYYNIWLQNQGINPSTFNSSNYYQGYLKRKIQEYTDYCIQTYNAGLTMIRTNTNATWNMYNTYRLEMTLTVLDLIAIFPNYDPEKYPIGVKSELTREVYTNVNSDTFRTITELENGLTRNPTLFTWINQGRFYTRNSRDILDPYDIFSFTGNQMAFTHTNDDRNIIWGAVHGHIISQDTSK…	ATGAATCCATATCAAAATAAGAATGAATATGAAATATTCAATGCTCCATCCAATGGTTTTAGCAAGTCTAATAACTATTCTAGATATCCATTAGCAAATAAGCCAAATCAACCACTGAAAAACACGAATTACAAAGATTGGCTCAATGTGTGTCAAGATAATCAACAATATGGCAATAATGCGGGGAATTTTGTTAGTTCTGAAACTATTGTTGGAGTTAGTGCAGGTATTATTGTAGTAGGAACTATGTTAGGAGCTTTTGCTGCCCCTGTCTTAGCTGCAGGTATAATATCTTTTGGGACTTTGTTGCCGATCTTTTGGCAAGGATCTGACCCTGCAAATGTTTGGCAGGATTTGTTAAACATCGGAGGAAGGCCTATACAAGAAATAGATAAAAAC…
	213	B. thuringiensis	213_id213_3875	Cry11Aa3	Cry11Aa3	Rank4	643	100	100	100	-	-	-	-	-	-	-	MEDSSLDTLSIVNETDFPLYNNYTEPTIAPALIAVAPIAQYLATAIGKWAAKAAFSKVLSLIFPGSQPATMEKVRTEVETLINQKLSQDRVNILNAEYRGIIEVSDVFDAYIKQPGFTPATAKGYFLNLSGAIIQRLPQFEVQTYEGVSIALFTQMCTLHLTLLKDGILAGSAWGFTQADVDSFIKLFNQKVLDYRTRLMRMYTEEFGRLCKVSLKDGLTFRNMCNLYVFPFAEAWSLMRYEGLKLQSSLSLWDYVGVSIPVNYNEWGGLVYKLLMGEVNQRLTTVKFNYSFTNEPADIPARENIRGVHPIYDPSSGLTGWIGNGRTNNFNFADNNGNEIMEVRTQTFYQNPNNEPIAPRDIINQILTAPAPADLFFKNADINVKFTQWFQSTLYGWNI…	ATGGAAGATAGTTCTTTAGATACTTTAAGTATAGTTAATGAAACAGACTTTCCATTATATAATAATTATACCGAACCTACTATTGCGCCAGCATTAATAGCAGTAGCTCCCATCGCACAATATCTTGCAACAGCTATAGGGAAATGGGCGGCAAAGGCAGCATTTTCAAAAGTACTATCACTTATATTCCCAGGTTCTCAACCTGCTACTATGGAAAAAGTTCGTACAGAAGTGGAAACACTTATAAATCAAAAATTAAGCCAAGATCGAGTCAATATATTAAACGCAGAATATAGGGGGATTATTGAGGTTAGTGATGTATTTGATGCGTATATTAAACAACCAGGTTTTACCCCTGCAACAGCCAAGGGTTACTTTCTAAATCTAAGTGGTGCTATA…
	213	B. thuringiensis	213_id213_3873	Cyt1Aa1	Cyt1Aa1	Rank4	249	100	99.6	100	-	-	-	-	-	-	-	MENLNHCPLEDIKVNPWKTPQSTARVITLRVEDPNEINNLLSINEIDNPNYILQAIMLANAFQNALVPTSTDFGDALRFSMAKGLEIANTITPMGAVVSYVDQNVTQTNNQVSVMINKVLEVLKTVLGVALSGSVIDQLTAAVTNTFTNLNTQKNEAWIFWGKETANQTNYTYNVLFAIQNAQTGGVMYCVPVGFEIKVSAVKEQVLFFTIQDSASYNVNIQSLKFAQPLVSSSQYPIADLTSAINGTL	ATGGAAAATTTAAATCATTGTCCATTAGAAGATATAAAGGTAAATCCATGGAAAACCCCTCAATCAACAGCAAGGGTTATTACATTACGTGTTGAGGATCCAAATGAAATCAATAATCTTCTTTCTATTAACGAAATTGATAATCCGAATTATATATTGCAAGCAATTATGTTAGCAAATGCATTTCAAAATGCATTAGTTCCCACTTCTACAGATTTTGGTGATGCCCTACGCTTTAGTATGGCAAAAGGTTTAGAAATCGCAAACACAATTACACCGATGGGTGCTGTAGTGAGTTATGTTGATCAAAATGTAACTCAAACGAATAACCAAGTAAGTGTTATGATTAATAAAGTCTTAGAAGTGTTAAAAACTGTATTAGGAGTTGCATTAAGTGGA…
	213	B. thuringiensis	213_id213_1725	Cyt1Ca1	Cyt1Ca1	Rank4	525	100	99.81	100	-	-	-	-	-	-	-	MAQSEFNQNLREQGQSRARVIILRVNNPGYNTNTLDIADIEDIIHLPQAIELANAFQSALVPTTSNFGEDTLRFDVERGLGIATHVYPRAINVNYVTRTLSQTNNQVQSMINKVIEELKSLLGINLANSVLQQLTTVITETFTNLYVQQQSAWLFWGRQTSSQTNYTYNIVFAIQNAQTGSFMKAIPIGFEISAYIARERLLFFNIQDYASYSVKIHAIQVMQPLIHESFQPLRGIFNIITSVNNRSAIQITEYYDENTHDYPVKLWDYNNIINQKWILVFNQTTRAYSIQNLIARYLVLTWDSTPGSNKVFASTNRWNDSQFWILESTADGSIFLTNMKDTQFVLEIENSSTTNGTNVIVNRKNNNAQQKFYLNKVNQEFQDGVYKIKTALNNSSVLQ…	ATGGCTCAATCAGAATTTAACCAAAATCTACGGGAGCAAGGGCAATCACGTGCAAGAGTTATTATTCTACGTGTGAATAATCCGGGATACAACACTAATACTTTAGACATCGCAGACATAGAAGATATCATTCATTTACCTCAAGCTATAGAGTTAGCTAATGCATTTCAATCTGCACTAGTACCTACTACATCCAACTTCGGGGAGGACACATTAAGATTTGATGTAGAAAGGGGATTAGGAATAGCTACTCACGTTTATCCTAGAGCTATAAATGTGAATTATGTAACACGTACTTTATCACAAACTAATAATCAAGTACAGTCCATGATAAATAAGGTGATAGAAGAGCTTAAATCTTTATTAGGAATTAATCTGGCTAATTCAGTGCTACAACAA…
	213	B. thuringiensis	213_id213_0483	Cyt2Ba1	Cyt2Ba1	Rank4	263	95.38	99.6	94.3	-	-	-	-	-	-	-	MHLNNLNNLEKNGEYHCSGPIIKKPFRHIALTVPSSDITNFNEIFYVEPQYIAQAIRLTNTFQGAIDPLTLNFNFEKALQIANGLPNAGVTGTINQSVIHQTIEVSVMISQIKEIIRSVLGLVINSANFWNSVVSAITNTFTNLEPQVDENWIVWRNLSATQTSYFYKILFSIQNEDTGRFMAILPIAFEITVDVQKQQLLFITIKDSARYEVKMNALTVVQALDSYNAPIIDVFNVRNYSLHRPNHNILQNLNVNPIKS	ATGCACCTTAATAATTTGAATAATTTAGAAAAAAATGGTGAATATCACTGTTCAGGACCTATTATTAAAAAACCGTTTAGGCATATTGCATTAACAGTTCCATCCAGTGATATAACTAATTTTAATGAAATTTTTTATGTAGAGCCACAATACATTGCTCAAGCAATTCGTTTAACAAATACATTTCAAGGAGCTATAGATCCACTTACCTTAAATTTCAATTTTGAAAAAGCTTTACAAATTGCAAATGGTCTTCCTAATGCAGGAGTTACAGGAACTATTAATCAAAGTGTAATTCATCAAACAATTGAAGTTTCAGTTATGATTAGTCAAATTAAAGAAATTATTAGAAGTGTGCTAGGGCTCGTTATCAATAGTGCTAATTTTTGGAACAGCGTA…
	213	B. thuringiensis	213_id213_1964	Possible novel toxin	Cry14-4	Rank1	316	52.09	30.25	51.27	gi|1345086|AAC44105.1	mosquitocidal toxin [Lysinibacillus sphaericus]	157	157	0.88	2e-42	0.38	VNNKLLVSGVLISTLFGGAINNVHADTIKNDSNFLNTKLGQVGQEGALQDIDNILNQLVDSINKNSPLMTHIALADNGIVNYSGININQSNVTNVIPLFLGNNTFSNTSSEEQSYNTSIFSQAITYTKSTSIQNGFKTGLKVGGKAGIPFVAEGAVETSLEYNFSSTGTSTSSETNTITAPSQPVKVPAGKTYKVEVYFEKKSTSGTVDLFADVNQGVRGNRLHPDFAKLSHFLYRAEDKHGVIQTPNDPDSIRIKGSGNFRIEYGTNLIVKTYDISSKPNLKFRSLINSELESDILVNEQIIPLKSPNKK	GTGAATAATAAATTACTTGTAAGTGGTGTATTGATTAGCACATTGTTTGGGGGGGCTATTAATAATGTGCATGCAGATACGATTAAAAATGATAGTAATTTTCTAAATACCAAGTTGGGACAAGTCGGACAAGAAGGTGCACTACAAGATATTGATAATATTTTAAATCAATTGGTTGACTCTATAAATAAAAATAGCCCTCTTATGACTCACATCGCTTTAGCTGACAATGGTATTGTTAATTATTCAGGAATAAATATCAATCAATCTAATGTAACCAACGTAATACCTCTATTTCTTGGTAATAATACTTTTTCTAATACATCAAGTGAAGAGCAATCATATAATACAAGTATATTTTCTCAAGCTATTACTTATACTAAATCTACTTCAATACAA…
	213	B. thuringiensis	213_id213_4686	Possible novel toxin	Cry20Ba1	Rank1	765	108.66	36.23	72.16	gi|407386827|AFU17323.1	Pesticidal crystal protein cry9Aa [Bacillus thuringiensis MC28]	386	386	0.99	4e-122	0.44	MRNRGNSGRDWLNFHAYRRELTLSVLDFVSIFPFFDPILYHITRNFSLPINSQLSRVIYTNPAGFLNANGREGWYAPRHNNTVTFSSIESNIPGPTTSRFLQNIDIFTNGLGVGANPNRTQSWQGNINSNFNGTRDHSGLTNGQPRGISGQNIFRVISTVHTLDLRSFGVSGADFLHTTGQTSQYRVPQFPPSGIGVHHGPISQFLPGKRSNIPTANDYTHLLSRVANITAGLQPVVQGQRNSVVIHGWTHRSLTHENIIVPNNITQIPAVKTSFYSNCTVVSGPGSTGGDLIKLNANGRFDIQVQLQTPQTNYRIRLRYAAVSTSSINITFSGAAHPSTLPSTTSSLNNLQYEHFGYFNVVGTFIPSLGNMLSIINTSSNSNVVIDKIEFIPVGTFAN…	ATGAGAAACAGAGGTAATTCAGGTAGAGATTGGTTGAACTTTCATGCATATCGGAGAGAACTAACATTATCAGTGTTAGATTTTGTATCAATTTTTCCATTTTTTGATCCAATTCTATATCATATAACGAGAAATTTTTCGTTGCCAATAAATTCTCAATTAAGTAGGGTTATATATACAAACCCAGCAGGTTTTCTTAATGCCAATGGTAGGGAGGGTTGGTATGCTCCTAGACATAATAATACTGTTACCTTTTCAAGCATAGAAAGTAATATACCAGGTCCTACTACCTCTAGATTCTTACAGAATATAGATATTTTCACAAATGGACTTGGTGTTGGTGCAAATCCTAATAGAACACAGTCATGGCAAGGGAATATAAATTCTAATTTCAATGGT…
	213	B. thuringiensis	213_id213_4687	Possible novel toxin	Cry25Aa1	Rank1	675	98.13	33.81	31.11	gi|407386827|AFU17323.1	Pesticidal crystal protein cry9Aa [Bacillus thuringiensis MC28]	179	179	0.98	2e-48	0.46	MNPYQNENEIVNVVPSNINASNMYPFTKNPNVKMFDEISPSSIGLGTLLGLFLDYKSLLGSPSITGGIGFLQSIIGIIAGANVATVTIDDVQRLINQSLDTYTRQQAESRMNSITNDYNLYLLNLRDYINGRTNRNNFVQSLRMNEQRLRNELDSFFSLRGRELLLLPNFVQVALLHLAILRDAVVHGGPDLERPFVSETAQTSFLTRSPSSSF	ATGAATCCCTATCAAAATGAAAATGAAATAGTAAATGTTGTACCAAGTAATATCAATGCTTCGAATATGTATCCTTTTACAAAAAATCCGAATGTTAAAATGTTTGATGAAATTTCCCCTTCTAGTATAGGACTTGGAACTTTATTAGGTCTTTTTTTGGATTACAAATCTTTACTTGGAAGTCCTTCTATAACAGGAGGAATAGGTTTTCTGCAAAGTATTATAGGTATAATAGCTGGTGCTAATGTAGCAACTGTTACTATAGATGATGTACAACGACTTATTAATCAATCGTTAGATACGTATACGAGACAACAGGCAGAGAGTAGAATGAACTCCATAACAAATGATTATAATCTATATCTTCTGAATTTACGAGATTATATAAATGGAAGAACC…
	213	B. thuringiensis	213_id213_1979	Possible novel toxin	Cry7Ca1	Rank1	1144	97.21	43.69	100.44	gi|1121787750|ABR67863.2	pesticidal crystal protein [Bacillus thuringiensis]	924	924	0.96	0	0.44	VKINDVNEWDNVAEVTENPLAPSIPYNVLQRKENTANELTYDNYNFQDFLTLGYEDITQAANAQDVINTTLNVTATILNFLGVPYAGTVISMYQKLFNYLWPYEDTSEWDKMMAAVEALINQKINETVKSLALADLDGLGRNLKSYGNALKNWNENKNDADSTALVLDRFRTVNELFVNDMASFAPKGYEVLLLDVYAKAANLHLLFLRDAELYGADWGMPEDEINLFYQEQEDYRKEYSDHCISWYQKGLNQFNKSSALDWIKYNRYRTQMTINVLDFVALYPNYDVRKYPMSTHTELTRTVYSDPIGFDERTGTGTSGVRAWYEAGRSFAEIENNAIPAPDIVKFINKLTVYSKRINASPFMATRWAGHSITQDTTFTGSAQEIKYGDVSGVPTTFL…	GTGAAGATAAATGATGTAAATGAATGGGATAATGTAGCAGAGGTGACTGAAAACCCTCTTGCACCTAGCATTCCGTACAATGTTCTACAACGTAAAGAAAACACAGCAAACGAATTAACCTATGATAATTATAATTTCCAAGATTTTTTAACATTAGGTTATGAAGATATTACTCAAGCAGCTAATGCGCAAGATGTAATTAATACGACACTAAATGTAACTGCAACAATTTTGAATTTCTTAGGAGTCCCGTATGCAGGGACTGTAATTTCTATGTATCAAAAACTATTTAATTATTTATGGCCTTATGAAGACACTTCAGAATGGGATAAAATGATGGCGGCAGTAGAAGCGCTAATAAATCAAAAAATCAATGAGACAGTTAAAAGTTTGGCTCTT…
	216	B. thuringiensis	216_id216_4939	Cry11Ba1	Cry11Ba1	Rank4	724	100	100	100	-	-	-	-	-	-	-	MQNNNFNTTEINNMINFPMYNGRLEPSLAPALIAVAPIAKYLATALAKWAVKQGFAKLKSEIFPGNTPATMDKVRIEVQTLLDQRLQDDRVKILEGEYKGIIDVSKVFTDYVNQSKFETGTANRLFFDTSNQLISRLPQFEIAGYEGVSISLFTQMCTFHLGLLKDGILAGSDWGFAPADKDALICQFNRFVNEYNTRLMVLYSKEFGRLLAKNLNEALNFRNMCSLYVFPFSEAWSLLRYEGTKLENTLSLWNFVGESINNISPNDWKGALYKLLMGAPNQRLNNVKFNYSYFSDTQATIHRENIHGVLPTYNGGPTITGWIGNGRFSGLSFPCSNELEITKIKQEITYNDKGGNFNSIVPAATRNEILTATVPTSADPFFKTADINWKYFSPGLYSG…	ATGCAAAATAACAACTTTAATACCACAGAAATTAATAATATGATTAATTTCCCTATGTATAATGGTAGATTAGAACCTTCTCTAGCTCCAGCATTAATAGCAGTAGCTCCAATTGCTAAATATTTAGCAACAGCTCTTGCTAAATGGGCTGTAAAACAAGGGTTTGCAAAATTAAAATCCGAGATATTCCCCGGTAATACGCCTGCTACTATGGATAAGGTTCGTATTGAGGTACAAACACTTTTAGACCAAAGATTACAAGATGACAGAGTTAAGATTTTAGAAGGTGAATACAAAGGAATTATTGACGTGAGTAAAGTTTTTACTGATTATGTTAATCAATCTAAATTTGAGACTGGAACAGCTAATAGGCTTTTTTTTGATACAAGTAACCAATTA…
	216	B. thuringiensis	216_id216_2522	Cry20Aa1	Cry20Aa1	Rank2	753	69.75	65.49	15.01	-	-	-	-	-	-	-	LRLSIICTRTDKIEIIPARGGRADIDLSEQAKGYNDDYDQYSGCTCNQGYNNYDQNYNNYNQDANSMYNQEYNNNYNQNSSNMYDQSYNNYDPNMENTYQPSYDNYNQNSSGMYDDGYNQNTSDSYDQSYTNNYDQHSGCTCNQGYNGNYNQNGCVAKFEKE	TTGCGTTTGTCCATTATTTGCACCAGAACCGATAAAATTGAAATTATACCAGCCCGTGGTGGTCGTGCTGATATAGACCTCTCAGAACAAGCAAAAGGATATAATGATGATTATGACCAATACTCTGGTTGTACATGTAATCAAGGGTATAACAATTATGATCAGAACTACAACAACTATAATCAGGATGCTAATAGTATGTACAATCAAGAATATAACAACAATTATAACCAGAATTCTAGCAATATGTACGATCAAAGCTACAACAATTACGACCCAAACATGGAGAATACCTATCAACCAAGCTATGACAATTATAATCAGAACTCCAGTGGTATGTATGACGATGGATATAACCAAAATACCAGTGATAGTTATGATCAAAGTTATACCAACAAT…
	216	B. thuringiensis	216_id216_0885	Cry24Aa1	Cry24Aa1	Rank4	674	100	98.22	100.15	-	-	-	-	-	-	-	VNQYQNKNEYEILESSQNNMNMPNRYPFADDPNAVMKNGNYKDWVNECEGSNISPSPAAAITSKIVSIVLKTLAKAVASSLADSIKSSLGISKTITENNVSQVSMVQVHQIINRRIQETILDLGESSLNGLVAIYNRDYLGALEAWNNNKSNINYQTNVAEAFKTVEREFFTKLKGIYRTSSSQITLLPTFTQAANLHLSMLRDAVMYQEGWNLQSHINYSKELDDALEDYTNYCVEVYTKGLNALRGSTAIDWLEFNSFRRDMTLMVLDLVAIFPNYNPVRYPLSTKISLSRKIYTDPVGRTDSPSFGDWTNTGRTLANFNDLEREVTDSPSLVKWLGDMTIYTGAIDSYRPTSPGDRIGVWYGNINAFYHTGRTDVVMFRQTGDTAYEDPSTFISNI…	GTGAACCAATATCAGAATAAAAATGAATATGAAATATTGGAATCTTCACAGAATAACATGAATATGCCAAACAGATATCCTTTTGCAGATGATCCGAATGCTGTGATGAAAAATGGGAATTATAAAGATTGGGTGAATGAGTGTGAAGGGAGTAATATTTCTCCTTCTCCTGCAGCAGCGATAACTTCAAAGATAGTAAGTATTGTATTGAAAACCTTGGCTAAAGCTGTAGCATCTTCTCTGGCGGACTCAATTAAAAGCTCATTGGGGATAAGTAAAACGATTACAGAGAATAATGTATCGCAAGTTTCTATGGTGCAAGTACATCAAATAATTAATAGGAGAATCCAAGAGACGATACTTGATTTGGGGGAGTCGTCACTTAATGGTCTTGTGGCT…
	216	B. thuringiensis	216_id216_2822	Cry30Ca2	Cry30Ca2	Rank4	688	100	100	100	-	-	-	-	-	-	-	MNLYGNKNDSEILNASSNNSNMSTTYPKYPLAHSRQDSMQNMNYKEWINQCETINTFCTPINIDINSVAATIGAVGAILALIPGPGEAIGFVLSTFTSLIPYLWPSDTKKIWGDFTKQGLQLFRPELGNDAIEILGNDVQSEYNSLKTFMQNFEKSFAAWKIKRDRATAVAVTNDFSSVRDQIIRLKDRFLINPENKPAFLILYAQTANFDLILYQRGALYADEWENDINRSISPLLGSKDYYISLAAKIKEYTNYCAETYRNSLDILKNKPNISWDTYNKYRREVTLGALDLAALFPNYDICIYPIQTKTELTRRVYMPSFGLQQSNYFQSLEGLENALTHPPSLFTWLNELNLYTIRENFNPALLVSSLSGLQAISRYTQNPNRISNPDQGVRTGTP…	ATGAATCTTTATGGGAATAAGAATGATTCTGAAATATTAAATGCTTCATCAAACAATTCAAACATGTCTACTACTTATCCAAAGTATCCATTAGCACATTCGAGACAAGATTCGATGCAAAATATGAACTATAAAGAATGGATCAATCAGTGTGAAACTATTAATACATTTTGTACGCCTATAAACATTGATATTAATTCAGTCGCTGCTACCATAGGGGCAGTAGGTGCTATATTAGCTCTTATTCCTGGTCCAGGAGAAGCTATAGGATTTGTTTTATCAACTTTTACATCACTAATACCTTACCTTTGGCCAAGTGATACAAAAAAAATATGGGGGGATTTCACAAAACAAGGATTGCAACTTTTTAGACCGGAGCTAGGAAATGATGCAATAGAA…
	216	B. thuringiensis	216_id216_6384	Cry44Aa	Cry44Aa	Rank2	686	99.07	61.77	77.41	-	-	-	-	-	-	-	VNQYQNKKEYGTLGYLNNYKDIPNRYPFANDPNPQLQNTNYKDWLDMCNPEYRYSNPEAYKSAKASIGFGIGLFSTILGIFGGPISATIGTIIGVITAVLEFIPKDKDNGGFMEIWGVLIDHVKELINDAIAAEALNRAKAILDGLYTVMSEYNSKLTAWEDSNQTRDLNSDMITVFMTTNTQFLKEISALKQVGHQVSFLPLFTVAANLHLLLLRDVSIYGAKWDMSPEFIEDYYSGDQGQLNKTKEYTNYAVKTYNDGLEAAKKIPNSDKLDWDRYNQYRRDMTLTVLDIVAVFPTYDNRIYNKSTKIELSREVYTDMISYISNPFITNPVEGQRFVGYTVDQFNSIENALTRKPHLFTWLSKVTGYFYQQYAQDRLMTATQNQYYYTNNSIYPITG…	GTGAACCAATATCAGAATAAAAAAGAATACGGAACATTAGGGTATTTGAATAATTATAAGGATATTCCAAACAGATACCCTTTTGCGAATGATCCAAACCCACAATTACAAAATACGAATTATAAAGATTGGTTAGATATGTGTAATCCAGAGTATAGGTATTCTAATCCTGAGGCTTATAAGAGTGCAAAGGCTTCAATAGGTTTTGGAATCGGCTTATTTTCTACTATTTTAGGTATATTTGGTGGGCCTATTTCAGCTACAATCGGAACAATTATAGGAGTTATAACAGCGGTATTAGAATTTATACCTAAAGATAAAGATAACGGCGGATTTATGGAAATTTGGGGTGTTTTAATTGATCATGTTAAAGAACTAATTAATGATGCAATTGCTGCT…
	216	B. thuringiensis	216_id216_0884	Cry4Ba5	Cry4Ba5	Rank2	1136	95.88	66.87	43.05	-	-	-	-	-	-	-	MFASGAKNMLKLETTDYEIDQMANAIANMSEEQHSQEKMRLWDEVKHAKQLSQSRNLLQNGDFEDIFSGWTTSNHMSIQSDNSTFKGNYLHMSGARDIYGTIFPTYIYQKIDESKLKPYTRYLVRGFVGSSKELELVVTRYGKEIDTVMNVPNDIPYVPSMPVCNELYDGEQQPYPNGNVGYYNPMPIPTPAYTSDACQCMPGKKHVVCQDSHQFKFHIDTGEVDYHTNLGIWVLFKISSPDGYATLDNLEVIEEGPVRGEALAHVKQKEKKWNQQMEKKRMETKQAYDRAKQAVDALFTGEELHYNVTLSQMKNANQLVQSIPYVHNEWLPDVPGMNYDLYQELNARIMQARYLYDARNVITNGDFTQGLQGWHAEGKVEVQQMNGTSVLVLSNWSSG…	ATGTTTGCAAGTGGTGCGAAAAATATGTTGAAACTAGAAACGACAGATTATGAAATAGATCAAATGGCAAATGCTATAGCGAATATGTCAGAGGAACAACATTCACAAGAGAAAATGAGGCTATGGGATGAAGTAAAACATGCAAAACAACTCAGTCAGTCTCGTAATTTACTTCAAAATGGTGATTTTGAAGATATATTTAGCGGCTGGACTACAAGTAATCATATGTCCATTCAGTCGGATAATTCTACTTTTAAAGGGAATTACCTGCATATGTCTGGGGCACGAGACATATATGGAACGATATTTCCAACATACATTTACCAAAAAATTGATGAATCCAAATTAAAACCGTATACACGTTATCTGGTAAGAGGTTTTGTCGGAAGTAGTAAAGAG…
	216	B. thuringiensis	216_id216_2823	Cry4Cb2	Cry4Cb2	Rank2	1136	100.62	65.16	42.96	-	-	-	-	-	-	-	MFTSGGKNMLKLETTDYEIDQMANSIENMSDEQYSQEKMMQWNDIKYAKQLSQARNLLQNGDFEDLFSGWTTSNHMSIQSDNSTFKGNYLNMSGARDIYGTIFPTYIYQKIDESKLKSYTRYLVRGFVGSSKELELVVMRYGKEIDTVMNVPNDIPYVPSMPVCNELYGEQQPYPNRHVGYYNPMPVSTSSYTSDACQCMPGKKHVVCHDSHQFKFHIDTGEVDYNTNLGIWVLFKISSPDGYATLDNLEVIEEGPVRGEALTHVKQKEKKWNQQMEKKRMETKQAYDRAKQAVDALFTGEELNYNVTLSHIKNADDLVQSIPYVHNEWLRDVPGMNYDIYQELNARIMQASYLYDARNVITNGDFAQGLQGWHAEGKVEVQQLNGTTVLVLSNWSSGI…	ATGTTTACAAGTGGTGGGAAAAACATGTTGAAACTAGAAACGACAGATTATGAAATAGATCAAATGGCAAATTCTATTGAAAATATGTCAGATGAACAATATTCACAAGAAAAAATGATGCAATGGAATGACATAAAATATGCAAAACAATTAAGTCAAGCACGTAATTTACTTCAAAATGGTGATTTTGAGGATTTATTTAGCGGATGGACTACAAGTAATCATATGTCCATTCAGTCGGATAATTCTACTTTTAAAGGGAATTATCTTAATATGTCTGGGGCGCGAGACATATACGGAACGATATTTCCAACATACATTTACCAAAAAATTGATGAATCCAAATTAAAATCGTATACACGTTATCTGGTAAGAGGTTTTGTCGGAAGTAGTAAAGAG…
	216	B. thuringiensis	216_id216_4056	Cry57Aa1	Cry57Aa1	Rank2	609	89.68	48.62	101.31	-	-	-	-	-	-	-	MKYNNVNPYGNANNGTNLSLYKSKNNYNSINENQIPFNTLASESMLDEESWQKAIRTSLAVTALTLANSHPLAAAAIGFLDVMIELWWNPPNNPNDTWNDVIDQTQKLIRRELTTERRRDAEVTLNKIRESLNSYKRALNDWKRDRTNQNYKNRVAQRFDSAVIDIKRDLESFKVPTYEVLLLPIYAQAANTLLLLLREGLIYANDWEISKPVAFDYKEDLKDWITEFSDYCKKWYNKGLVDLYPRPVTQMNEWARRNRYRLTMTINVLDVSSLFSLYDIDIYPFLFENSNYTDKDIIPDFQLTRIITLDPTLIEHSKLNDGTKICQNEGSCYPTDLDEYLTLPLKFQSWLKQINFQYLDQPYYPFFVATQNLNRYTNTIYDNNIGIKQGLWDYSNNSR…	ATGAAATATAATAATGTAAATCCATATGGTAACGCGAATAATGGGACTAATTTAAGTCTATATAAAAGTAAAAATAATTATAACAGTATTAATGAAAATCAAATACCCTTTAATACTCTAGCATCAGAATCTATGCTAGATGAAGAAAGTTGGCAAAAAGCAATAAGAACCAGTCTAGCTGTAACTGCTCTCACCTTAGCTAATTCTCATCCATTAGCAGCTGCGGCAATAGGATTTTTAGATGTTATGATTGAGTTGTGGTGGAATCCACCTAATAATCCTAATGACACTTGGAACGATGTTATAGATCAAACTCAAAAATTAATTAGAAGAGAATTAACAACTGAAAGAAGAAGAGACGCAGAGGTTACTTTAAACAAAATTCGTGAATCACTAAAC…
	216	B. thuringiensis	216_id216_1242	Cry60Aa1	Cry60Aa1	Rank4	303	100	100	100	-	-	-	-	-	-	-	MEITDIVLKIYDFIEWDYVTNQDGIPYTLFDKAIYEYELNDTVTIPETKVFKTTPIPIASALTITENRSSQTQLHTIKFSEKKMESVTNTTVHGFKIGGAIKVGAKGTVTANFLVSGGTAEANVELSLTGEYNYSSTTANVNQTEKTWEITENVSVASHTSLTSQLIIMQADIRVPMILNSNLIGKRYYDDYANMFFSYIFQSKTSGRTEMISPASRLANQSWPGKPIVFKSGGSNGSLNLSGFGYSDLYKGLYAFIRYTETPLDRYSSPGKTWDSNLIHLRDGQILNVYDNRGIVKPVRLVE	ATGGAAATTACAGATATTGTATTAAAAATATATGATTTTATCGAGTGGGATTACGTAACTAATCAAGATGGAATACCTTATACTCTTTTTGATAAAGCCATCTATGAATATGAACTTAATGATACGGTTACTATTCCAGAAACTAAAGTTTTTAAAACTACTCCGATTCCAATTGCTTCCGCCCTAACTATAACTGAAAATAGGTCATCACAAACACAGCTTCACACTATAAAATTTTCCGAAAAAAAAATGGAATCGGTCACCAACACTACTGTTCATGGTTTTAAAATTGGTGGTGCAATTAAAGTTGGTGCAAAAGGTACAGTAACTGCAAATTTTTTAGTATCAGGCGGAACAGCGGAAGCGAATGTTGAACTTTCTTTAACAGGAGAATATAAT…
	216	B. thuringiensis	216_id216_1243	Cry60Ba3	Cry60Ba3	Rank4	319	100	100	100	-	-	-	-	-	-	-	MTITNIELAIRDYTNWDGTREIPGYINRQVIDGPNIYDYVISDSVAVPKTVIFNVNPTPYTGPNIISENNTDVNQNKRIKFSEKVVETTTHTTTKGFKIGGGIKSTTKGTLKLKFPVGELGFEQTLELPLTGEYNSSSTTGNTCANEKLWEITDNITVPPHSRVTSTLIIMKTEVRVPMELTTNLRGTNSSGEGSFPTSNGLFSYTTSARGTVGGIFVSYYVRPASALYNTSWPDKPATFNSIGSNESLNLLGSGYSDVVPSLYVTIRQDQTPLSGYPGETKTWYSDKVILRDGRIVTLPSNADVNMSQTAKIPYCDRS	ATGACAATTACAAATATCGAATTAGCTATACGAGATTATACAAATTGGGATGGTACTCGTGAAATTCCGGGATACATCAATCGTCAGGTTATAGATGGGCCAAATATATATGACTATGTAATTAGTGACTCTGTAGCTGTTCCAAAAACTGTAATTTTCAATGTAAATCCAACTCCATATACCGGGCCTAATATAATATCAGAAAATAATACAGATGTAAATCAAAATAAACGTATTAAGTTTTCTGAAAAAGTAGTTGAAACTACTACACATACTACTACAAAGGGTTTTAAAATTGGCGGTGGAATTAAATCTACTACAAAAGGAACTTTAAAATTAAAATTTCCTGTAGGAGAACTAGGGTTTGAGCAAACTCTTGAGCTACCTCTTACAGGAGAA…
	216	B. thuringiensis	216_id216_0327	Cyt2Bb1	Cyt2Bb1	Rank4	263	100	100	100	-	-	-	-	-	-	-	MYTKNLNSLEINEDYQYSRPIIKKPFRHITLTVPSSDIASFNEIFYLEPQYVAQALRLTNTFQAAIDPLTLNFDFEKALQIANGLPNAGITGTLNQSVIQQTIEISVMISQIKEIIRNVLGLVINSTNFWNSVLAAITNTFTNLEPQVDENWIVWRNLSATHTSYYYKILFSIQNEDTGAFMAVLPIAFEITVDVQKQQLLFITIRDSARYEVKMKALTVVQLLDSYNAPIIDVFNVHNYGLYQSNHPNHHILQNLNLNKIKG	ATGTATACCAAGAACTTAAATAGTTTAGAAATAAATGAGGATTATCAATATTCGAGACCTATCATTAAAAAACCATTTAGACATATTACATTAACAGTTCCCTCCAGTGATATAGCTAGCTTTAATGAAATTTTTTATTTAGAACCACAATACGTTGCTCAAGCTCTTCGTTTAACAAATACTTTTCAAGCAGCTATAGACCCACTTACTTTAAATTTTGATTTTGAAAAAGCATTACAAATTGCAAATGGTCTTCCTAATGCAGGCATTACAGGAACTCTTAATCAAAGTGTAATACAACAAACAATTGAAATTTCAGTTATGATTAGTCAAATTAAAGAAATTATTAGAAATGTGTTAGGACTTGTTATTAACAGTACTAATTTTTGGAACAGTGTA…
	224	B. thuringiensis	224_id224_3048	Cry8Ia1	Cry8Ia1	Rank4	1194	100	99.7	28.06	-	-	-	-	-	-	-	VNNSLEVNSGLSNGIGAADSHEFSIHVDTGELNYNEDMGIWVVFKITTTDGYATVGNIELVEVETLSGEALERVQRQEKQWQGQLATRRKETETRYGPAKQAIDRLFVDFQDQQLSRSTEISDLTEAQNLVQSIPYVYNDMLPEIPGMNYTSVTELTNRLQQAWNLYDQRNSIQNGDFRNDVSNWNVTTEVNIQQMNDTSVLVIPNWDSQVSQQITVQPNRRYVLRVTARKEGNGDGYVTIRDGANHTETLTFNTCDYDGNSVYNNQPLNANNNVYTTKSSNTNSYHTNGVYHDQTSYVTKTMEFTPYTEQVWVEMSETEGVFYIDSVELIVEEM	GTGAATAATTCATTAGAAGTGAATAGCGGTTTATCAAATGGAATTGGAGCGGCTGACTCTCATGAGTTTTCAATTCATGTGGATACAGGAGAACTGAATTATAATGAGGATATGGGTATTTGGGTTGTATTTAAAATCACAACTACAGATGGGTACGCAACAGTAGGGAATATTGAATTGGTGGAAGTGGAAACGTTATCCGGAGAAGCATTAGAACGTGTGCAAAGACAAGAAAAGCAGTGGCAGGGCCAATTGGCGACAAGACGTAAAGAAACAGAAACGAGATACGGGCCAGCAAAACAAGCTATTGATCGTTTATTCGTAGATTTTCAAGATCAACAACTATCTCGTAGTACAGAAATCTCAGATTTGACGGAAGCGCAAAATCTAGTACAGTCT…
	224	B. thuringiensis	224_id224_3062	Cry8-like	Cry8-like	Rank4	1169	100	100	95.89	-	-	-	-	-	-	-	LEGGNNQGFINIEGRLSLEQVLAVSAGVASYILSNLGPFGVFFSYIIGAFWPTAPSDTRVWEAFMELIEARIDQKIQESTRKDAIARLQGLGAASEVYQESLESWLENQNDARAMSVVRQQFVAFELDFVTAMPFFERSGDEILLLAVYAQAANLHLLLLRDASLYGADWGMEPYDIANYYNRQKERTATYSNHCMEWYKKGLDELWSAGGYGGDVWQDYNDFRREMTLSVLDFVALFPNYDTHLYPIEVKGELTREIYTPGINIDIDRGRLGKVTLENALVNSPRLFSWLKEIQLFTNINFNPRWKFLSATRIGYKLTGYRSVNFEPYEGFYFEGLFQSNFTLNDYQEIYIVDVTRFGSLYDTPTAITAMTFFKDDNTTFNYSSNTPSGEPMITSGFY…	TTGGAAGGCGGGAACAATCAAGGATTCATTAACATTGAGGGACGGTTGTCTCTAGAACAAGTACTTGCAGTTTCTGCGGGAGTCGCATCATATATTCTTTCGAACCTTGGACCGTTTGGAGTTTTTTTCTCCTATATCATAGGCGCATTTTGGCCAACTGCTCCAAGTGATACAAGAGTTTGGGAAGCTTTTATGGAACTAATAGAAGCACGTATCGATCAAAAAATACAAGAAAGTACAAGAAAGGATGCAATAGCAAGGTTACAAGGATTAGGAGCGGCATCGGAAGTTTATCAGGAATCATTGGAAAGTTGGTTGGAAAATCAGAATGATGCAAGAGCAATGAGTGTAGTCAGACAGCAATTTGTTGCCTTTGAACTTGATTTTGTTACGGCAATG…
	224	B. thuringiensis	224_id224_3496	Possible novel toxin	Cry14-4	Rank1	316	59.38	23.83	61.08	WP_001227778.1	toxin ETX [Bacillus thuringiensis]	166	166	0.85	3e-45	0.36	MNKNRLKKPMVALILATSIGIPCVSAPGSVLAAENPPTSVNENVRVGITDVKSELKKIGEYYYANEIAGTEIKVGPLNYLTFERTPRSVETKVNFGITATANELKYDSSIVEYIGENIFTNNSDVTQKFSTAKYNKTVTESITTSTTKGFKVGGSGDGSNIFTIPLLLNNGMKVNAEFNSSTTESKTKSESRGIEASAQTVEVPPNKTFKAEVVLEQRSFWSDVTFNGVGNDLETTIVAKAGKVNSGESLIKEYTFKDKTVNYWNKLSASQKLSLNGITFNNNNNSVNVNGTAKVEGIFGSELNVKIYDITDKSNPKLVETRSFN	ATGAACAAAAACCGATTAAAAAAGCCGATGGTAGCATTGATATTAGCCACTTCGATTGGCATACCTTGTGTATCTGCCCCTGGTAGTGTATTAGCAGCAGAAAATCCCCCAACTAGTGTTAATGAAAATGTAAGAGTTGGTATTACGGATGTCAAATCTGAATTAAAAAAAATAGGTGAGTACTATTATGCTAATGAAATAGCAGGTACAGAAATTAAGGTAGGTCCTTTAAATTATTTAACATTTGAAAGAACGCCAAGAAGTGTTGAAACAAAAGTTAACTTCGGTATTACAGCTACTGCAAATGAATTGAAATATGATAGTTCCATCGTTGAATACATTGGAGAAAATATATTTACGAACAATTCAGATGTAACCCAAAAGTTCTCAACAGCTAAA…
	224	B. thuringiensis	224_id224_2110	Possible novel toxin	Cry8Ka2	Rank1	1173	102.54	44.88	24.13	gi|489399518|WP_003305950.1	Pesticidal crystal protein cry8Ba [Bacillus thuringiensis]	563	563	1	0	1	MSPNNQNKYEIIDIPCRTSVSNDSVRYPFASDPTTDLNNMNYKDWLTSLDENNNQSFRVIPRGSSVLGAIGSIVGAALGTIPYAGDILALLVEIFWPEDSQVDYSDLINALMEQVELLIDEKISEQVRNDALATLSSHGIAPQSYLSALEDWKIHPNNARIAQLVRDRFTIAEAQVRNNIAYVSRAKYEILLLPIYAQVANINLLLLSQVELYGKDLGYSQSDIDLFYNEQQKFLVQYTNYCTNWYNTGLNTIWNNVENLVNSAQYWDQFNDFRRS	ATGAGTCCAAATAATCAAAATAAATATGAAATTATAGATATACCATGTCGTACGTCTGTATCCAATGATTCTGTCAGATATCCTTTCGCAAGCGATCCAACAACTGATTTAAACAATATGAATTATAAAGATTGGCTTACTTCATTAGATGAGAATAACAATCAAAGCTTTAGAGTAATCCCGAGAGGATCATCAGTACTTGGCGCTATCGGATCAATTGTAGGGGCAGCTCTTGGAACAATCCCATATGCAGGGGATATTTTAGCCTTGCTTGTGGAAATATTTTGGCCCGAAGATAGTCAAGTAGATTATAGTGATCTTATTAATGCTTTAATGGAGCAAGTAGAGTTACTCATAGATGAAAAAATAAGCGAGCAAGTTAGAAATGATGCATTGGCG…
	224	B. thuringiensis	224_id224_3195	Possible novel toxin	Vip1Ba2	Rank1	784	74.25	28.1	34.95	gi|1098105489|SFT22872.1	binary toxin B/toxin PA [Bacillus sp. 103mf]	598	598	1	0	0.8	MKQLKPAISVLGSVSMALTLASPALADEKQQNPGRTVEIFKENANVKKEDKNFTLGSDGEIGSLITQNIEMANNDWDKDGISNDLEINGYKIEFNSQTGKNEAKAWDPEKDKGKPKFISNPINANTDGDPFTDMYEVENYNNDSDTNFNPIVANMPNLQIGVKRIEVIPIATITDNNGGSVSRGWEKSVSTQHSFNVGLSGSGGVEGSAAGPVPSGSVSANVGYGYSKTTTETESYTNNFDWSTATTVDTANAAKLRVHLEYKNVGTASAENVSPHFNIRLGNKIINTVKATQDRYKANYLSTEKGGRNKTEVVIDSLEGQADANIVLSLDELKAVEQGELLSIEVLPTSTMDLSIEKGEEIMHLGASG	ATGAAACAATTGAAGCCAGCAATTAGTGTATTAGGTAGTGTATCGATGGCACTGACTTTAGCATCTCCTGCTTTAGCAGATGAAAAACAACAGAACCCAGGACGTACAGTTGAAATATTCAAAGAGAATGCAAATGTAAAAAAAGAAGATAAGAATTTCACGCTCGGATCTGATGGGGAAATAGGTTCACTCATTACACAAAACATTGAAATGGCAAATAACGATTGGGATAAAGATGGTATTTCTAACGACTTAGAGATTAATGGATATAAAATTGAATTCAATTCACAAACTGGAAAAAATGAAGCGAAAGCATGGGATCCCGAGAAGGATAAAGGGAAACCAAAATTTATATCGAATCCTATAAATGCAAACACGGATGGTGATCCTTTTACTGAT…
	225	B. thuringiensis	225_id225_2211	Cry1Ab9	Cry1Ab9	Rank4	1155	100	100	100	-	-	-	-	-	-	-	MDNNPNINECIPYNCLSNPEVEVLGGERIETGYTPIDISLSLTQFLLSEFVPGAGFVLGLVDIIWGIFGPSQWDAFLVQIEQLINQRIEEFARNQAISRLEGLSNLYQIYAESFREWEADPTNPALREEMRIQFNDMNSALTTAIPLFAVQNYQVPLLSVYVQAANLHLSVLRDVSVFGQRWGFDAATINSRYNDLTRLIGNYTDHAVRWYNTGLERVWGPDSRDWIRYNQFRRELTLTVLDIVSLFPNYDSRTYPIRTVSQLTREIYTNPVLENFDGSFRGSAQGIEGSIRSPHLMDILNSITIYTDAHRGEYYWSGHQIMASPVGFSGPEFTFPLYGTMGNAAPQQRIVAQLGQGVYRTLSSTLYRRPFNIGINNQQLSVLDGTEFAYGTSSNLPSA…	ATGGATAACAATCCGAACATCAATGAATGCATTCCTTATAATTGTTTAAGTAACCCTGAAGTAGAAGTATTAGGTGGAGAAAGAATAGAAACTGGTTACACCCCAATCGATATTTCCTTGTCGCTAACGCAATTTCTTTTGAGTGAATTTGTTCCCGGTGCTGGATTTGTGTTAGGACTAGTTGATATAATATGGGGAATTTTTGGTCCCTCTCAATGGGACGCATTTCTTGTACAAATTGAACAGTTAATTAACCAAAGAATAGAAGAATTCGCTAGGAACCAAGCCATTTCTAGATTAGAAGGACTAAGCAATCTTTATCAAATTTACGCAGAATCTTTTAGAGAGTGGGAAGCAGATCCTACTAATCCAGCATTAAGAGAAGAGATGCGTATTCAA…
	225	B. thuringiensis	225_id225_1616	Cry1Ba5	Cry1Ba5	Rank4	1228	100	99.92	100	-	-	-	-	-	-	-	LTSNRKNENEIINAVSNHSAQMDLLPDARIEDSLCIAEGNNIDPFVSASTVQTGINIAGRILGVLGVPFAGQLASFYSFLVGELWPRGRDQWEIFLEHVEQLINQQITENARNTALARLQGLGDSFRAYQQSLEDWLENRDDARTRSVLYTQYIALELDFLNAMPLFAIRNQEVPLLMVYAQAANLHLLLLRDASLFGSEFGLTSQEIQRYYERQVERTRDYSDYCVEWYNTGLNSLRGTNAASWVRYNQFRRDLTLGVLDLVALFPSYDTRTYPINTSAQLTREVYTDAIGATGVNMASMNWYNNNAPSFSAIEAAAIRSPHLLDFLEQLTIFSASSRWSNTRHMTYWRGHTIQSRPIGGGLNTSTHGATNTSINPVTLRFASRDVYRTESYAGVLLW…	TTGACTTCAAATAGGAAAAATGAGAATGAAATTATAAATGCTGTATCGAATCATTCCGCACAAATGGATCTATTACCAGATGCTCGTATTGAGGATAGCTTGTGTATAGCCGAGGGGAACAATATCGATCCATTTGTTAGCGCATCAACAGTCCAAACGGGTATTAACATAGCTGGTAGAATACTAGGCGTATTGGGCGTACCGTTTGCTGGACAACTAGCTAGTTTTTATAGTTTTCTTGTTGGTGAATTATGGCCCCGCGGCAGAGATCAGTGGGAAATTTTCCTAGAACATGTCGAACAACTTATAAATCAACAAATAACAGAAAATGCTAGGAATACGGCTCTTGCTCGATTACAAGGTTTAGGAGATTCCTTCAGAGCCTATCAACAGTCACTT…
	225	B. thuringiensis	225_id225_1115	Duplicate of better existing hit (Vip1Ba2)	Vip1Bb1	Rank4	860	97.78	99.75	92.09	-	-	-	-	-	-	-	LFAPTRDNTLIYDQQTANSLLDTKQQEYQSIRWIGLIQSKETGDFTFNLSDDQNAIIEIDGKIISHKGQNKQVVHLEKGKLVPIKIEYQSDQILTRDSNIFKEFQLFKVDSQQHSHQVQLDELRNPDFNKKETQQFLEKAAKTNLFTQNMKRDTDDDDDTDTDGDSIPDLWEENGYTIQNKVAVKWDDSFAAKGYTKFVSNPLESHTVGDPYTDYEKAARDLDLANAKETFNPLVAAFPSVNVNLEKVILSPDENLSNSVESHSSTNWSYTNTEGASIEAGGGPLGISFGVSANYQHSETVAKEWGTSTGNTSQFNTASAGYLNANVRYNNVGTGAIYEVKPTTSFVLDKDTVATITAKSNSTALSISPGESYPKKGQNGIAINTMDDFNSHPITLNKQ…	TTGTTCGCACCAACACGTGATAATACCCTTATTTATGATCAACAAACAGCGAATTCCTTATTAGATACCAAACAACAAGAATATCAATCTATTCGCTGGATTGGTTTGATTCAAAGTAAAGAAACAGGTGATTTCACGTTTAACTTATCTGATGATCAAAATGCAATTATAGAAATAGATGGCAAAATCATTTCGCATAAAGGACAGAATAAACAAGTTGTTCACTTAGAAAAAGGAAAGTTAGTCCCGATAAAAATTGAGTATCAATCAGATCAGATATTAACTAGGGATAGTAACATCTTTAAAGAGTTTCAATTATTCAAAGTAGATAGTCAGCAACACTCTCACCAAGTTCAACTAGACGAATTAAGAAACCCTGATTTTAATAAAAAAGAAACA…
	225	B. thuringiensis	225_id225_1771	Vip1Ba2	Vip1Ba2	Rank3	784	100	88.32	91.71	-	-	-	-	-	-	-	LFAPTRDNTLIYDQQTANSLLDTKQQEYQSIRWIGLIQSKETGDFTFNLSDDQHAIIEIDGKIISHKGQNKQVVHLEKGKLVPIKIEYQSDQLLNRDSNIFKEFKLFKVDSQQHAHQVQLDELRNPAFNKKETQQFLEKASKTNLFTQDIKRDTDDDDKDTDGDSIPDLWEENGYTIQNKIAVKWDDSFAAKGYTKFVSNPLDSHTVGDPYTDYEKAARDLDLANAKETFNPLVAAFPSVNVNLEKVILSKDENLSNSVESHSSTNWSYTNTEGASIEAGAKPEGPTFGVSATYQHSETVAKEWGTSTGNTSQFNTASAGYLNANVRYNNVGTGAIYEVKPTTSFVLDNNTFATITAKSNSTALSISPGESYPKKGQNGIAINTMDDFNSHPIKLNKQQ…	TTGTTCGCACCAACACGTGATAATACCCTTATTTATGATCAACAAACAGCGAATTCCTTATTAGATACCAAGCAACAAGAATATCAATCTATTCGCTGGATTGGTTTAATTCAAAGTAAAGAAACGGGTGATTTCACATTTAACTTATCAGATGATCAACATGCAATTATAGAAATCGATGGCAAAATCATTTCGCATAAAGGACAGAATAAACAAGTTGTTCACTTAGAAAAAGGAAAGTTAGTCCCGATAAAAATTGAGTATCAATCAGATCAACTATTAAATAGGGATAGTAACATCTTTAAAGAGTTTAAATTATTCAAAGTAGATAGTCAGCAACACGCTCACCAAGTTCAACTAGACGAATTAAGAAACCCTGCGTTTAATAAAAAGGAAACA…
	239	B. thuringiensis	239_id239_6816	Cry11Bb	Cry11Bb	Rank4	639	95.8	99.84	100	-	-	-	-	-	-	-	MNNKPNDSNLLNNTNATVMNTITNLSNNVPDPQDVEKENVPPAYCQYNSKQKNTDNVQECIGSTEEEPTPQVVPIIVAPIVLTPAMLPIGRWLGQQLGKWILGQATKKLKELLFPSSNALESALNKLREDLERKFDERLNQDTLNRLQGIYIGLLNLSSEFVAATENLAISEKKWFESPNPATEMDLENKRSLVRDKFINLHDLIIARIPEFLIPNYEEIGLPIYAQVATLDLIHLKDGVLKGESWGLSADEIRFYKGRFNYYLNNYTNEAHRVFNVGFNRLKNKTNHGIGYALNYRTAMNIYLFDVVYQWSFLRYEGITPKVSRSLYHYIGQFNNSLNNRVNMDGLMKIIECIPNKRVSQLNVYYYMKMSGSVPWPIKAILTYNKAQDGDPSAQTVGW…	ATGAATAATAAACCAAACGATTCGAATCTACTAAATAATACTAACGCAACTGTAATGAATACAATAACAAATCTCTCCAACAATGTGCCTGATCCCCAAGATGTAGAGAAAGAGAATGTACCACCAGCATATTGTCAGTATAACAGCAAACAAAAAAATACTGATAATGTGCAAGAGTGCATAGGATCTACTGAAGAAGAACCAACTCCACAAGTAGTTCCAATTATTGTTGCCCCAATTGTCCTTACGCCCGCAATGTTACCAATAGGTCGATGGTTAGGGCAACAACTCGGCAAATGGATTCTGGGTCAGGCGACAAAAAAATTAAAAGAATTATTATTCCCATCATCAAATGCTCTCGAATCAGCTCTTAATAAACTCAGAGAAGATTTAGAAAGA…
	239	B. thuringiensis	239_id239_0165	Cry1Ab18	Cry1Ab18	Rank4	1177	100	100	100	-	-	-	-	-	-	-	MDNNPNINECIPYNCLSNPEVEVLGGERIETGYTPIDISLSLTQFLLSEFVPGAGFVLGLVDIIWGIFGPSQWDAFLVQIEQLINQRIEEFARNQAISRLEGLSNLYQIYAESFREWEADPTNPALREEMRIQFNDMNSALTTAIPLFAVQNYQVPLLSVYVQAANLHLSVLRDVSVFGQRWGFDAATINSRYNDLTRLIGNYTDYAVRWYNTGLERVWGPDSRDWIRYNQFRRELTLTVLDIVSLFPNYDSRTYPIRTVSQLTREIYTNPVLENFDGSFRGSAQGIEGSIRSPHLMDILSSITIYTDAHRGEYYWSGHQIMASPVGFSGPEFTFPLYGTMGNAAPQQRIVAQLGQGVYRTLSSTLYRRPFNIGINNQQLSVLDGTEFAYGTSSNLPSA…	ATGGATAACAATCCGAACATCAATGAATGCATTCCTTATAATTGTTTAAGTAACCCTGAAGTAGAAGTATTAGGTGGAGAAAGAATAGAAACTGGTTACACCCCAATCGATATTTCCTTGTCGCTAACGCAATTTCTTTTGAGTGAATTTGTTCCCGGTGCTGGATTTGTGTTAGGACTAGTTGATATAATATGGGGAATTTTTGGTCCCTCTCAATGGGACGCATTTCTTGTACAAATTGAACAGTTAATTAACCAAAGAATAGAAGAATTCGCTAGGAACCAAGCCATTTCTAGATTAGAAGGACTAAGCAATCTTTATCAAATTTACGCAGAATCTTTTAGAGAGTGGGAAGCAGATCCTACTAATCCAGCATTAAGAGAAGAGATGCGTATTCAA…
	239	B. thuringiensis	239_id239_0157	Cry1Bb1	Cry1Bb1	Rank4	1229	100	99.92	100	-	-	-	-	-	-	-	LTSNRKNENEIINALSIPTVSNPSTQMNLSPDARIEDSLCVAEVNNIDPFVSASTVQTGINIAGRILGVLGVPFAGQLASFYSFLVGELWPSGRDPWEIFLEHVEQLIRQQVTENTRNTAIARLEGLGRGYRSYQQALETWLDNRNDARSRSIILERYVALELDITTAIPLFRIRNEEVPLLMVYAQAANLHLLLLRDASLFGSEWGMASSDVNQYYQEQIRYTEEYSNHCVQWYNTGLNNLRGTNAESWLRYNQFRRDLTLGVLDLVALFPSYDTRTYPINTSAQLTREIYTDPIGRTNAPSGFASTNWFNNNAPSFSAIEAAIFRPPHLLDFPEQLTIYSASSRWSSTQHMNYWVGHRLNFRPIGGTLNTSTQGLTNNTSINPVTLQFTSRDVYRTE…	TTGACTTCAAATAGGAAAAATGAGAATGAAATTATAAATGCTTTATCGATTCCAACGGTATCGAATCCTTCCACGCAAATGAATCTATCACCAGATGCTCGTATTGAAGATAGCTTGTGTGTAGCCGAGGTGAACAATATTGATCCATTTGTTAGCGCATCAACAGTCCAAACGGGTATAAACATAGCTGGTAGAATATTGGGCGTATTAGGTGTGCCGTTTGCTGGACAACTAGCTAGTTTTTATAGTTTTCTTGTTGGGGAATTATGGCCTAGTGGCAGAGATCCATGGGAAATTTTCCTGGAACATGTAGAACAACTTATAAGACAACAAGTAACAGAAAATACTAGGAATACGGCTATTGCTCGATTAGAAGGTCTAGGAAGAGGCTATAGATCT…
	239	B. thuringiensis	239_id239_0184	Cry1Da2	Cry1Da2	Rank4	1165	100.09	96.82	100	-	-	-	-	-	-	-	MEINNQNQCVPYNCLSNPKEIILGEERLETGNTVADISLGLINFLYSNFVPGGGFIVGLLELIWGFIGPSQWDIFLAQIEQLISQRIEEFARNQAISRLEGLSNLYKVYVRAFSDWEKDPTNPALREEMRIQFNDMNSALITAIPLFRVQNYEVALLSVYVQAANLHLSILRDVSVFGERWGYDTATINNRYSDLTSLIHVYTNHCVDTYNQGLRRLEGRFLSDWIVYNRFRRQLTISVLDIVAFFPNYDIRTYPIQTATQLTREVYLDLPFINENLSPAASYPTFSAAESAIIRSPHLVDFLNSFTIYTDSLARYAYWGGHLVNSFRTGTTTNLIRSPLYGREGNTERPVTITASPSVPIFRTLSYITGLDNSNPVAGIEGVEFQNTISRSIYRKSGP…	ATGGAAATAAATAATCAAAACCAATGTGTGCCTTACAATTGTTTAAGTAATCCTAAGGAGATAATATTAGGCGAGGAAAGGCTAGAAACAGGGAATACTGTAGCAGACATTTCATTAGGGCTTATTAATTTTCTATATTCTAATTTTGTACCAGGAGGAGGATTTATAGTAGGTTTACTAGAATTAATATGGGGATTTATAGGGCCTTCGCAATGGGATATTTTTTTAGCTCAAATTGAGCAATTGATTAGTCAAAGAATAGAAGAATTTGCTAGGAATCAGGCAATTTCAAGATTGGAGGGGCTAAGCAATCTTTATAAGGTCTATGTTAGAGCGTTTAGCGACTGGGAGAAAGATCCTACTAATCCTGCTTTAAGGGAAGAAATGCGTATACAATTT…
	239	B. thuringiensis	239_id239_0153	Cry1Hb1	Cry1Hb1	Rank4	1155	98.12	100	99.31	-	-	-	-	-	-	-	MEVNHQNECVPYNCLKNPKIEMLDIEGISSRSREQVAEISLGLTRFLLESLLPGASFGFGLFDIIWGVIGPDQWSLFLTQIEQLIDQRIEAHVRNQAISRLEGLGDSYEVYIESLREWEASPNNESLQQDVRNRFSNTDNALITAIPILREQGFEIPLLTVYVQAANLHLSLLRDAVYFGQRWGLDTATVNNHYNRLINLINTYSDHCAQWFNRGLDNFGVVTARYLDFQREVTISVLDIVALFPNYDIRTYPIQTLSQLTREIYTSPVAEPGASLNVDLRNILREPHLMDFLTRLVIYTGVQGGIYHWAGHEISSRTTGNLSSNIQFPLYGTSANADRPFNLAIHYSETIYRTLSAPIYSVSGGISPNRTRAVEGVRFLTARDNNLNSLPFLYRKEGS…	ATGGAAGTAAATCATCAAAATGAATGTGTACCCTATAATTGTTTAAAGAATCCCAAGATTGAGATGTTAGATATCGAGGGAATAAGTAGTAGAAGTAGAGAACAAGTAGCGGAAATTAGCTTAGGGCTCACGCGCTTTCTTTTGGAGTCACTGCTCCCTGGTGCAAGTTTTGGATTTGGTTTATTTGATATCATTTGGGGAGTTATTGGTCCTGATCAATGGAGCCTATTTCTTACACAAATTGAACAATTAATTGATCAACGGATAGAGGCACATGTAAGAAATCAAGCGATTAGTAGATTAGAAGGGCTTGGAGATAGTTATGAAGTGTATATTGAGTCGCTTAGAGAATGGGAGGCGTCTCCTAATAATGAATCCTTGCAGCAGGATGTGCGTAAT…
	239	B. thuringiensis	239_id239_0183	Cry1Id1	Cry1Id1	Rank4	719	100	100	100	-	-	-	-	-	-	-	MKSKNQNMYRSFSSNATVDKSFTDPLEHNTNMELQNSNHEDCLKMSEYESVEPFVSVSTIQTGIGIAGKILGNLGVPFAGQVASLYSFILGELWPKGKSQWEIFMEHVEELINQKISTYARNKALADLKGLGDALAVYHESLESWIENRNNTRVRSVVKNQYIALELMFVQKLPSFAVSGEEVPLLPIYAQAANLHLLLLRDASIFGKEWGLSESEISTFYNRQSSQTQEYSDYCSEWYNTGLNRLRGTNAESWVRYNQFRRDMTLMVLDLVALFPSYDTRMYPIPTSAQLTREVYTDAIGTVHPNASFASTTWYNNNAPSFSTIEAAVVRNPHLLDFLEQVTIYSLLSRWSNTQYMNMWGGHKLEFRTIGGTLNTSTQGSTNTSINPVTLPFTSRDVY…	ATGAAATCAAAGAATCAAAATATGTATCGAAGCTTTTCTAGCAATGCGACAGTTGATAAAAGCTTTACAGATCCACTAGAACATAACACAAATATGGAATTACAAAACTCTAATCATGAAGATTGTTTGAAAATGTCTGAGTATGAAAGTGTAGAGCCGTTTGTTAGTGTATCAACAATTCAAACGGGAATTGGTATTGCTGGTAAAATCCTTGGTAACCTAGGCGTACCCTTTGCTGGGCAAGTAGCTAGCCTCTATAGTTTTATCCTAGGTGAGCTTTGGCCCAAAGGGAAAAGCCAATGGGAAATTTTTATGGAACATGTAGAAGAGCTTATTAATCAAAAAATATCGACTTACGCAAGAAACAAAGCACTTGCAGATTTAAAAGGATTAGGAGAT…
	239	B. thuringiensis	239_id239_0178	Cry1Ja1	Cry1Ja1	Rank4	1167	100	99.57	100	-	-	-	-	-	-	-	MEINNQKQCIPYNCLSNPEEVLLDGERILPDIDPLEVSLSLLQFLLNNFVPGGGFISGLVDKIWGALRPSEWDLFLAQIERLIDQRIEATVRAKAITELEGLGRNYQIYAEAFKEWESDPDNEAAKSRVIDRFRILDGLIEANIPSFRIIGFEVPLLSVYVQAANLHLALLRDSVIFGERWGLTTKNVNDIYNRQIREIHEYSNHCVDTYNTELERLGFRSIAQWRIYNQFRRELTLTVLDIVALFPNYDSRLYPIQTFSQLTREIVTSPVSEFYYGVINSGNIIGTLTEQQIRRPHLMDFFNSMIMYTSDNRREHYWSGLEMTAYFTGFAGAQVSFPLVGTRGESAPPLTVRSVNDGIYRILSAPFYSAPFLGTIVLGSRGEKFDFALNNISPPPSTI…	ATGGAGATAAATAATCAGAAGCAATGCATACCATATAATTGCTTAAGTAATCCTGAGGAAGTACTTTTGGATGGGGAGAGGATATTACCTGATATCGATCCACTCGAAGTTTCTTTGTCGCTTTTGCAATTTCTTTTGAATAACTTTGTTCCAGGGGGAGGCTTTATTTCAGGATTAGTTGATAAAATATGGGGGGCTTTGAGACCATCTGAATGGGACTTATTTCTTGCACAGATTGAACGGTTGATTGATCAAAGAATAGAAGCAACAGTAAGAGCAAAAGCAATCACTGAATTAGAAGGATTAGGGAGAAATTATCAAATATACGCTGAAGCATTTAAAGAATGGGAATCAGATCCTGATAACGAAGCGGCTAAAAGTAGAGTAATTGATCGCTTT…
	239	B. thuringiensis	239_id239_0053	Cry2Ad1	Cry2Ad1	Rank4	633	100	100	100	-	-	-	-	-	-	-	MNSVLNSGRNTICDAYNVVVHDPFSFQHKSLDTIQKEWMEWKKDNHSLYVDPIVGTVASFLLKKLGSLIGKRILSELRNLIFPSGSTNLMEDILRETEKFLNQKLNTDTLSRVNAELTGLQANVEEFNRQVDNFLNPNRNAVPLSITSSVNTMQQLFLNRLSQFQMQGYQLLLLPLFAQAANLHLSFIRDVILNAEEWGISAATLRTYQNHLRNYTRDYSNYCIDTYQTAFRGLNTRLHDMLEFRTYMFLNVFEYVSIWSLFKYQSLLVSSGANLYASGSGPQQTQLFTSQDWPFLYSLFQVNSNYVLSGFSGASLFTTFPNIGGLPGSTTTQALLAARVNYSGGITSGSIGGSNFNQNFNCNTISPPLSTSFVRSWLDSGSDRQGVNTVTNWQTESFE…	ATGAATAGTGTATTGAATAGCGGAAGAAATACTATTTGTGATGCGTATAATGTAGTGGTTCATGATCCATTTAGTTTTCAACATAAATCATTAGATACCATACAAAAAGAATGGATGGAGTGGAAAAAAGATAATCATAGTTTATATGTAGATCCTATTGTTGGAACTGTGGCTAGTTTTCTGTTAAAGAAATTGGGGAGCCTTATTGGAAAACGGATACTGAGTGAATTACGGAATTTAATATTTCCTAGTGGCAGTACAAATCTAATGGAAGATATTTTAAGAGAGACAGAAAAATTCCTAAATCAAAAACTTAATACAGACACTCTTTCCCGTGTAAATGCGGAATTGACAGGGCTGCAAGCAAATGTAGAAGAGTTTAATCGACAAGTAGATAAT…
	239	B. thuringiensis	239_id239_0907	Cry8Aa1	Cry8Aa1	Rank2	1157	101.03	45.93	59.46	-	-	-	-	-	-	-	MNSNDENKHNTLSNSSDQSASSNSESFSLANNQTNALQIENDIDYLRVSEETENEVLPNREMFISTQDSLKFGINIVGEILSSLGIPFVGPIVSFYTKIIDLLWPSSGGKNPWQIFMEQVEKLIDQKIEEYAKNKALAELEGLGANFELYRVALEEWRENPNISRTTRGVRTRFEILDGLFTQYMPSFKVSGHEVPLLTVYAQAASLHLLLLKDVSIFGEEWGLSTAVINNYYKRQINLTAQYSDHCVNWYNAGLDRLKGSNAKSWLNYHRFRREMTLMVLDLVALYPSFDARTYPIETTAQLTREVYTDPIGYNPSTESPGFGISWARVISHDFNQIEKEVIRPPHAFDILNSIEIRTITQSLPFNEKDYINYWCGHLLEYTYANYSEIHKKDYGNPS…	ATGAATTCAAATGACGAAAATAAACATAATACCCTAAGCAATTCATCTGATCAATCAGCATCATCTAATTCTGAAAGTTTTTCTTTAGCGAACAACCAAACTAATGCACTACAAATCGAGAATGATATAGATTACCTGAGAGTGTCTGAAGAAACTGAAAACGAAGTTTTACCGAATCGTGAGATGTTTATTAGTACACAGGATTCGCTCAAATTTGGAATTAATATTGTGGGTGAAATCCTATCTTCTTTAGGCATTCCATTCGTTGGACCAATAGTCAGCTTCTATACTAAAATTATCGATCTATTATGGCCGTCAAGTGGTGGAAAGAATCCATGGCAAATTTTTATGGAACAAGTGGAAAAACTCATTGATCAAAAAATAGAAGAATACGCAAAA…
	239	B. thuringiensis	239_id239_0451	Possible novel toxin	Cry46Ab	Rank1	304	95.26	34.02	79.28	gi|1196994135|WP_086411930.1	hydralysin-2 [Bacillus thuringiensis]	510	510	1	0	0.98	MIIQEKLSFSDLDSLDSTTDSIMDAFKDLYGILPDEIALNNETFPIHNKPAITERYGHACYKMLGPFIFRDLEEPSINEITLKEQFVYNPNNEEKEIVVTIKEQWVNIQSWSSKSITGLTLKSDLIIAGKFQSGNEFNISTFVGESNSKSIHTSPSIEHSIKVPPNSKMKIAMIGTLITEVLHFQSIITVQGMFGACFPRMVRGHYVGFKSAGHILNKTFGIIEGSINNTALQDIEIDIKGIEPYSYKQKVIK	ATGATTATACAAGAAAAATTATCTTTTTCAGATCTAGATTCATTAGATTCAACTACAGACTCCATAATGGATGCATTTAAAGATCTTTATGGAATACTTCCTGACGAAATTGCATTAAATAATGAGACGTTTCCAATTCATAATAAGCCTGCTATTACTGAACGTTATGGTCACGCTTGTTATAAAATGCTGGGCCCTTTTATATTTCGAGATCTTGAAGAACCTTCAATAAATGAAATAACCCTAAAGGAACAATTTGTATATAATCCTAATAATGAAGAAAAAGAGATTGTAGTGACAATAAAAGAACAATGGGTCAATATACAATCTTGGAGTTCGAAATCTATTACAGGTTTAACTTTAAAATCAGATCTTATTATTGCAGGTAAATTTCAATCG…
	239	B. thuringiensis	239_id239_0867	Possible novel toxin	Cry49Ab1	Rank1	467	85.07	25.83	64.67	KEZ80012.1	insecticidal toxin [Bacillus weihenstephanensis]	355	355	0.93	3e-118	0.56	MAYEVNEDKQYLEELEKEVKVLEPYTFYRIRTFCGKMFDVSGQSHANSATVTQYSINNQKNQNFLVFNLDDGYSIIAAEHSGKVLDLSQSIYWIIQYDFRNADNQKFLIGNNGTIAVKKSGKVLDVRGSSTSNGTPIIDYSFQNKPNQKFSFEPVRFFRVPAPPIKSLPPAPDFKNDINEKLPDTTSPIITHYTTIPYFMVNDPTFNLQQKIQNSPYYKLVKIQYWEKVTQRILGPSDSYEYERRKGVSRTDQTSMTETVSMSIGADFGFMFKGFSANLSTQISKELSVTKSTSNTEMTEETYKENYTNPFSHELARAQYMLVNEFYVTRMDDTRITANWTVRNDKETVTRIFPK	ATGGCTTATGAAGTAAATGAGGATAAACAGTATTTAGAGGAGTTAGAAAAAGAAGTAAAAGTTTTAGAACCATATACTTTTTATCGTATACGTACTTTCTGTGGAAAAATGTTTGACGTATCAGGACAGTCACATGCTAACAGTGCAACTGTTACTCAATATTCTATTAACAATCAAAAAAACCAGAATTTCCTTGTGTTTAATCTTGATGATGGATATTCCATCATTGCCGCAGAGCATAGTGGTAAAGTACTCGATTTATCACAAAGTATCTATTGGATTATACAATACGATTTTCGTAATGCAGATAATCAGAAGTTTCTTATCGGGAATAATGGAACAATTGCAGTAAAAAAAAGTGGAAAGGTGCTTGATGTACGTGGCTCATCAACGTCTAAT…
	239	B. thuringiensis	239_id239_0868	Possible novel toxin	Cry6Aa3	Rank1	475	98.58	28.45	73.26	gi|1063146620|SCN05674.1	Pesticidal crystal protein cry6Ba [Bacillus cereus]	461	461	0.87	1e-160	0.7	MVKRDISPRDLGGKEDSPFLLSKEEWITIQKYTGDGAYVPVNEAEMRKVLALSSSDEMPDFNELYSVYTNVKNHCQNWTDNTYREVLGVANEIVNYARRAKVYYKPLLDYLPAIIDGDTEALEMFKKICERLAREAAEFRDHAGALATMIGTFATDTANDYQSLIVVKDKYDKKYGEHSEEVKQLRASVERLREDLEEYMDEYEDYQSQSWLSLLLGPIFGFVLKGILDSTKGKALKARIDATKQQIEESDKIIQRNVYLMSLLDKTDTGTDKIQEQMAAALPIIQKIHGIWNSLHSDLDELSKIVMEDIHDDPEFADLGVELAIMQWEAVGKQADDFRVNADVGFVVEQYTA	ATGGTAAAACGAGATATCTCTCCAAGAGATCTTGGAGGTAAAGAAGATTCCCCATTTTTACTTTCTAAAGAGGAATGGATTACGATTCAAAAATATACAGGAGATGGCGCATATGTACCTGTGAATGAAGCCGAAATGCGTAAAGTTTTAGCACTTTCATCTTCAGACGAGATGCCCGATTTTAATGAATTATATTCGGTTTATACAAATGTTAAAAATCACTGTCAAAACTGGACAGATAACACATATAGAGAAGTTCTTGGAGTTGCTAATGAAATTGTAAATTATGCGAGGAGAGCAAAAGTTTACTACAAACCATTACTCGATTATTTACCAGCTATTATAGATGGCGATACTGAGGCTTTAGAAATGTTTAAGAAAATTTGTGAGAGGCTAGCA…
	239	B. thuringiensis	239_id239_0608	Vip1Ba2	Vip1Ba2	Rank2	784	100.9	62.09	100.26	-	-	-	-	-	-	-	MKKKLTAIVTCTLLTPSLLSSNPSFIYAENQVKQVHSNEHKQVDRRGLIGYYFKENDFKSLALFAPTLNDFMYDQNSANDLLNKESQQYQSIRWIGLIKSKETGDFRFELSDDTNAIIEINGQIVSNKGNNKQEIHLEKDQLVPIKIEYQANKILKIEDIKNLNLIKKNHQNESYQIGLNELRKPDFNKKETNEFLKKAGGINLFKAGSLKDSDDSTDTDGDAIPDSWEENGYTIHKNVAVPWDNSFANKGYKKFVSNPYKSHTVSDPYSDYEKAAGDIPAGNAPETKNPLVAAFPSVNVGLEKVVLSKNKDMSHSVGSNSSENWSYTNTEGVNVDTGWDGLGPKIGISANYQHSKTVAKEWGYSTDDTSHINGAESAYLNANVRYQNVGTGAIYNVKP…	ATGAAGAAAAAATTAACTGCAATTGTAACCTGTACGCTACTAACTCCGAGTTTATTAAGTAGTAATCCGAGTTTTATCTATGCAGAAAACCAAGTTAAACAGGTTCATTCTAATGAACACAAACAGGTGGATCGTAGAGGATTAATCGGCTATTATTTTAAGGAAAATGATTTTAAAAGCCTTGCTCTATTTGCCCCGACCCTTAATGATTTTATGTATGATCAAAATTCAGCGAATGATTTATTGAATAAAGAAAGCCAGCAGTATCAATCTATTCGTTGGATTGGTTTAATTAAGAGTAAAGAAACAGGAGATTTTAGATTTGAGCTATCTGATGATACAAATGCTATTATAGAAATTAATGGTCAAATTGTTTCAAACAAAGGAAACAATAAACAA…
	239	B. thuringiensis	239_id239_0413	Vip1Ca1	Vip1Ca1	Rank4	775	100	100	99.61	-	-	-	-	-	-	-	MKKKLASVVTCTLLAPMFLNGNVNAVYADSKTNQISTTQKNQQKEMDRKGLLGYYFKGKDFSNLTMFAPTRDNTLIYDQQTANKLLDKKQQQYQSIRWIGLIQSKEKGDFTFNLSEDEQAIIEIDGKIISNKGKEKQVVHLEKEKLVPIKIEYQSDTKFNIDSKTFKEFKLFKIDSQNQSQQVKRDELRNPEFNKKESREFLAKASKTNFFMQKMKRDIDEDTDTDGDSIPDLWEENGYTIQNKVAVKWDDKFAQQGYVKYLSSPYQAHTVGDPYTDWEKAAGDIPKSNAAATRNPLVAAFPSINVDMRKMILSKDSNLSNSAEAHSNNSYTYANSEGASIEAGFGPKGFSFGVSANYQHTETVGSDWGNSKSNTEQFNSASAGYLNANVHYNNVGTGG…	ATGAAGAAAAAGTTAGCAAGTGTTGTAACGTGTACGTTATTAGCTCCTATGTTTTTGAATGGAAATGTGAATGCTGTTTACGCGGACAGCAAAACAAATCAAATTTCTACAACACAAAAAAATCAACAGAAAGAGATGGACCGAAAAGGATTACTTGGGTATTATTTCAAAGGAAAAGATTTTAGTAATCTTACTATGTTTGCACCGACACGTGATAATACTCTTATTTATGATCAACAAACAGCAAATAAACTATTAGATAAAAAACAACAACAATATCAGTCTATTCGTTGGATTGGTTTGATTCAGAGTAAAGAAAAGGGAGATTTCACATTTAACTTATCTGAGGATGAACAGGCAATTATAGAAATCGATGGAAAAATCATTTCTAATAAAGGG…
	239	B. thuringiensis	239_id239_0412	Vip2Ac1	Vip2Ac1	Rank4	462	100	100	98.05	-	-	-	-	-	-	-	MVSTKLQAVTKAVLLSTVLSISLLNNEVIKAEQLNMNSQNKYTNFENLKITDKVEDFKEDKEKAKEWGKEKEKEWKLTATEKGKMNNFLDNKNDIKTNYKEITFSMAGSFEDEIKDLKEIDKIFDKANLSSPIITYKNVEPATIGFNKSLTEGNTINSDAMAQFKEQFLDRDIKFDSYLDTHLTVQQVSSKERVILKVKVPSGKGSTTPTKAGIILNNSEYKMLIDNGYMVHVDKVSKVVKKGVECLQVEGTLKKSLDFKNDINAGAHSWGMKNYEEWAKDLTDLQREALDGYARQDYKEINNYLRNQGGNGNEKLDAQIKNISDALGKKPIPENITVYRWCGMPEFGYQISDPLPSLKDFEEQFLNTIKEDKGYMSTSLSSERLAAFGSRKIILRLQV…	ATGGTGTCCACAAAATTACAAGCAGTTACTAAAGCTGTATTACTTAGTACAGTTTTATCTATATCTTTATTAAATAATGAAGTGATAAAAGCTGAACAATTAAATATGAATTCTCAAAATAAATATACTAATTTTGAAAATCTAAAAATCACTGACAAGGTAGAGGATTTTAAAGAAGATAAGGAAAAAGCGAAAGAATGGGGGAAAGAAAAAGAAAAAGAGTGGAAACTAACTGCTACTGAAAAAGGAAAAATGAATAATTTTTTAGATAATAAAAATGATATAAAAACAAATTATAAAGAAATTACTTTTTCTATGGCAGGTTCATTTGAAGATGAAATAAAAGATTTAAAAGAAATTGATAAGATCTTTGATAAAGCCAATCTCTCAAGTCCTATT…
	239	B. thuringiensis	239_id239_0046	Vip3Af1	Vip3Af1	Rank4	788	100	100	99.75	-	-	-	-	-	-	-	MNNTKLNARALPSFIDYFNGIYGFATGIKDIMNMIFKTDTGGNLTLDEILKNQQLLNEISGKLDGVNGSLNDLIAQGNLNTELSKEILKIANEQNQVLNDVNNKLDAINTMLHIYLPKITSMLSDVMKQNYALSLQIEYLSKQLQEISDKLDIINVNVLINSTLTEITPAYQRIKYVNEKFEELTFATETTLKVKKDSSPADILDELTELTELAKSVTKNDVDGFEFYLNTFHDVMVGNNLFGRSALKTASELIAKENVKTSGSEVGNVYNFLIVLTALQAKAFLTLTTCRKLLGLADIDYTSIMNEHLNKEKEEFRVNILPTLSNTFSNPNYAKVKGSDEDAKMIVEAKPGHALVGFEMSNDSITVLKVYEAKLKQNYQVDKDSLSEVIYGDTDKLFC…	ATGAATAATACTAAATTAAACGCAAGGGCCCTACCGAGTTTTATTGATTATTTTAATGGCATTTATGGATTTGCCACTGGTATCAAAGACATTATGAATATGATTTTTAAAACGGATACAGGTGGTAATCTAACCTTAGACGAAATCCTAAAGAATCAGCAGTTACTAAATGAGATTTCTGGTAAATTGGATGGGGTAAATGGGAGCTTAAATGATCTTATCGCACAGGGAAACTTAAATACAGAATTATCTAAGGAAATCTTAAAAATTGCAAATGAACAGAATCAAGTCTTAAATGATGTTAATAACAAACTCGATGCGATAAATACGATGCTTCATATATATCTACCTAAAATTACATCTATGTTAAGTGATGTAATGAAGCAAAATTATGCGCTA…
	240	B. thuringiensis	240_id240_3917	Cry10Aa4	Cry10Aa4	Rank4	675	100	100	100	-	-	-	-	-	-	-	MNPYQNKNEYEIFNAPSNGFSKSNNYSRYPLANKPNQPLKNTNYKDWLNVCQDNQQYGNNAGNFASSETIVGVSAGIIVVGTMLGAFAAPVLAAGIISFGTLLPIFWQGSDPANVWQDLLNIGGRPIQEIDKNIINVLTSIVTPIKNQLDKYQEFFDKWEPARTHANAKAVHDLFTTLEPIIDKDLDMLKNNASYRIPTLPAYAQIATWHLNLLKHAATYYNIWLQNQGINPSTFNSSNYYQGYLKRKIQEYTDYCIQTYNAGLTMIRTNTNATWNMYNTYRLEMTLTVLDLIAIFPNYDPEKYPIGVKSELIREVYTNVNSDTFRTITELENGLTRNPTLFTWINQGRFYTRNSRDILDPYDIFSFTGNQMAFTHTNDDRNIIWGAVHGNIISQDTSK…	ATGAATCCATATCAAAATAAGAATGAATATGAAATATTCAATGCTCCATCCAATGGTTTTAGCAAGTCTAATAACTATTCTAGATATCCATTAGCAAATAAGCCAAATCAACCACTGAAAAACACGAATTACAAAGATTGGCTCAATGTGTGTCAAGATAATCAACAATATGGCAATAATGCGGGGAATTTTGCTAGTTCTGAAACTATTGTTGGAGTTAGTGCAGGTATTATTGTAGTAGGAACTATGTTAGGAGCTTTTGCTGCCCCTGTCTTAGCTGCAGGTATAATATCTTTTGGGACTTTGTTGCCGATCTTTTGGCAAGGATCTGACCCTGCAAATGTTTGGCAGGATTTGTTAAACATCGGAGGAAGGCCTATACAAGAAATAGATAAAAAC…
	240	B. thuringiensis	240_id240_4517	Cry11Aa3	Cry11Aa3	Rank4	643	100	100	100	-	-	-	-	-	-	-	MEDSSLDTLSIVNETDFPLYNNYTEPTIAPALIAVAPIAQYLATAIGKWAAKAAFSKVLSLIFPGSQPATMEKVRTEVETLINQKLSQDRVNILNAEYRGIIEVSDVFDAYIKQPGFTPATAKGYFLNLSGAIIQRLPQFEVQTYEGVSIALFTQMCTLHLTLLKDGILAGSAWGFTQADVDSFIKLFNQKVLDYRTRLMRMYTEEFGRLCKVSLKDGLTFRNMCNLYVFPFAEAWSLMRYEGLKLQSSLSLWDYVGVSIPVNYNEWGGLVYKLLMGEVNQRLTTVKFNYSFTNEPADIPARENIRGVHPIYDPSSGLTGWIGNGRTNNFNFADNNGNEIMEVRTQTFYQNPNNEPIAPRDIINQILTAPAPADLFFKNADINVKFTQWFQSTLYGWNI…	ATGGAAGATAGTTCTTTAGATACTTTAAGTATAGTTAATGAAACAGACTTTCCATTATATAATAATTATACCGAACCTACTATTGCGCCAGCATTAATAGCAGTAGCTCCCATCGCACAATATCTTGCAACAGCTATAGGGAAATGGGCGGCAAAGGCAGCATTTTCAAAAGTACTATCACTTATATTCCCAGGTTCTCAACCTGCTACTATGGAAAAAGTTCGTACAGAAGTGGAAACACTTATAAATCAAAAATTAAGCCAAGATCGAGTCAATATATTAAACGCAGAATATAGGGGGATTATTGAGGTTAGTGATGTATTTGATGCGTATATTAAACAACCAGGTTTTACCCCTGCAACAGCCAAGGGTTATTTTCTAAATCTAAGTGGTGCTATA…
	240	B. thuringiensis	240_id240_3921	Cry60Aa3	Cry60Aa3	Rank4	303	100	100	100	-	-	-	-	-	-	-	MEITDIVLKIYDFIEWDYVTNQDGIPYTLFDKAIYEYELNDTVTIPETKVFQTTPIPIASALTITENRSSQTQLHTIKFSEKKMESVTNTTVHGFKIGGAIKVGAKGTVTANFLVSGGTAEANVELSLTGEYNYSSTTANVNQTEKTWEITENVSVASHTSLTSQLIIMQADIRVPMILNSNLIGKRYYDDYANMFFSYIFQSKTSGRTEMISPASRLANQSWPGKPIVFKSGGSNGSLNLSGFGYSDLYKGLYAFIRYTETPLDRYSSPGKTWDSNLIHLRDGQILNVYDNRGIVKPVRLVE	ATGGAAATTACAGATATTGTATTAAAAATATATGATTTTATCGAGTGGGATTACGTAACTAATCAAGATGGAATACCTTATACTCTTTTTGATAAAGCCATCTATGAATATGAACTTAATGATACGGTTACTATTCCAGAAACTAAAGTTTTTCAAACTACTCCGATTCCAATTGCTTCCGCCCTAACTATAACTGAAAATAGGTCATCACAAACACAGCTTCACACTATAAAATTTTCCGAAAAAAAAATGGAATCGGTCACCAACACTACTGTTCATGGTTTTAAAATTGGTGGTGCAATTAAAGTTGGTGCAAAAGGTACAGTAACTGCAAATTTTTTAGTATCAGGCGGAACAGCGGAAGCGAATGTTGAACTTTCTTTAACAGGAGAATATAAT…
	240	B. thuringiensis	240_id240_3922	Cry60Ba3	Cry60Ba3	Rank4	319	100	100	100	-	-	-	-	-	-	-	MTITNIELAIRDYTNWDGTREIPGYINRQVIDGPNIYDYVISDSVAVPKTVIFNVNPTPYTGPNIISENNTDVNQNKRIKFSEKVVETTTHTTTKGFKIGGGIKSTTKGTLKLKFPVGELGFEQTLELPLTGEYNSSSTTGNTCANEKLWEITDNITVPPHSRVTSTLIIMKTEVRVPMELTTNLRGTNSSGEGSFPTSNGLFSYTTSARGTVGGIFVSYYVRPASALYNTSWPDKPATFNSIGSNESLNLLGSGYSDVVPSLYVTIRQDQTPLSGYPGETKTWYSDKVILRDGRIVTLPSNADVNMSQTAKIPYCDRS	ATGACAATTACAAATATCGAATTAGCTATACGAGATTATACAAATTGGGATGGTACTCGTGAAATTCCGGGATACATCAATCGTCAGGTTATAGATGGGCCAAATATATATGACTATGTAATTAGTGACTCTGTAGCTGTTCCAAAAACTGTAATTTTCAATGTAAATCCAACTCCATATACCGGGCCTAATATAATATCAGAAAATAATACAGATGTAAATCAAAATAAACGTATTAAGTTTTCTGAAAAAGTAGTTGAAACTACTACACATACTACTACAAAGGGTTTTAAAATTGGCGGTGGAATTAAATCTACTACAAAAGGAACTTTAAAATTAAAATTTCCTGTAGGAGAACTAGGGTTTGAGCAAACTCTTGAGCTACCTCTTACAGGAGAA…
	240	B. thuringiensis	240_id240_4515	Cyt1Aa1	Cyt1Aa1	Rank4	249	100	100	100	-	-	-	-	-	-	-	MENLNHCPLEDIKVNPWKTPQSTARVITLRVEDPNEINNLLSINEIDNPNYILQAIMLANAFQNALVPTSTDFGDALRFSMPKGLEIANTITPMGAVVSYVDQNVTQTNNQVSVMINKVLEVLKTVLGVALSGSVIDQLTAAVTNTFTNLNTQKNEAWIFWGKETANQTNYTYNVLFAIQNAQTGGVMYCVPVGFEIKVSAVKEQVLFFTIQDSASYNVNIQSLKFAQPLVSSSQYPIADLTSAINGTL	ATGGAAAATTTAAATCATTGTCCATTAGAAGATATAAAGGTAAATCCATGGAAAACCCCTCAATCAACAGCAAGGGTTATTACATTACGTGTTGAGGATCCAAATGAAATCAATAATCTTCTTTCTATTAACGAAATTGATAATCCGAATTATATATTGCAAGCAATTATGTTAGCAAATGCATTTCAAAATGCATTAGTTCCCACTTCTACAGATTTTGGTGATGCCCTACGCTTTAGTATGCCAAAAGGTTTAGAAATCGCAAACACAATTACACCGATGGGTGCTGTAGTGAGTTATGTTGATCAAAATGTAACTCAAACGAATAACCAAGTAAGTGTTATGATTAATAAAGTCTTAGAAGTGTTAAAAACTGTATTAGGAGTTGCATTAAGTGGA…
	240	B. thuringiensis	240_id240_4203	Cyt1Ca1	Cyt1Ca1	Rank4	525	100	100	100	-	-	-	-	-	-	-	MAQSEFNQNLREQGQSRARVIILRVNNPGYNTNTLDIADIEDIIHLPQAIELANAFQSALVPTTSNFGEDTLRFDVERGLGIATHVYPRAINVNYVTRTLSQTNNQVQSMINKVIEELKSLLGINLANSVLQQLTTVITETFTNLYVQQQSAWLFWGRQTSSQTNYTYNIVFAIQNAQTGSFMKAIPIGFEISAYIARERLLFFNIQDYASYSVKIHAIQVMQPLIHESFQPLRGIFNIITSVNNRSAIQITEYYDENTHDYPVKLWDYNNIINQKWILVFNQTTRAYSIQNLIARYLVLTWDSTPGSNKVFASTNRWNDSQFWILESTADGSIFLTNMKDTQFVLEIENSSTTNGTNVIVNRKNNNAQQKFYLNKVNQEFQDGVYKIKTALNNSSVLQ…	ATGGCTCAATCAGAATTTAACCAAAATCTACGGGAGCAAGGGCAATCACGTGCAAGAGTTATTATTCTACGTGTGAATAATCCGGGATACAACACTAATACTTTAGACATCGCAGACATAGAAGATATCATTCATTTACCTCAAGCTATAGAGTTAGCTAATGCATTTCAATCTGCACTAGTACCTACTACATCCAACTTCGGGGAGGACACATTAAGATTTGATGTAGAAAGGGGATTAGGAATAGCTACTCACGTTTATCCTAGAGCTATAAATGTGAATTATGTAACACGTACTTTATCACAAACTAATAATCAAGTACAGTCCATGATAAATAAGGTGATAGAAGAGCTTAAATCTTTATTAGGAATTAATCTGGCTAATTCAGTGCTACAACAA…
	240	B. thuringiensis	240_id240_4976	Cyt2Ba1	Cyt2Ba1	Rank4	263	100	100	100	-	-	-	-	-	-	-	MHLNNLNNFNNLENNGEYHCSGPIIKKPFRHIALTVPSSDITNFNEIFYVEPQYIAQAIRLTNTFQGAIDPLTLNFNFEKALQIANGLPNAGVTGTINQSVIHQTIEVSVMISQIKEIIRSVLGLVINSANFWNSVVSAITNTFTNLEPQVDENWIVWRNLSATQTSYFYKILFSIQNEDTGRFMAILPIAFEITVDVQKQQLLFITIKDSARYEVKMKALTVVQALDSYNAPIIDVFNVRNYSLHRPNHNILQNLNVNPIKS	ATGCACCTTAATAATTTGAATAATTTTAATAATTTAGAAAACAATGGTGAATATCACTGTTCAGGACCTATTATTAAAAAACCGTTTAGGCATATTGCATTAACAGTTCCATCCAGTGATATAACTAATTTTAATGAAATTTTTTATGTAGAGCCACAATACATTGCTCAAGCAATTCGTTTAACAAATACATTTCAAGGAGCTATAGATCCACTTACCTTAAATTTCAATTTTGAAAAAGCTTTACAAATTGCAAATGGTCTTCCTAATGCAGGAGTTACAGGAACTATTAATCAAAGTGTAATTCATCAAACAATTGAAGTTTCAGTTATGATTAGTCAAATTAAAGAAATTATTAGAAGTGTGCTAGGGCTCGTTATCAATAGTGCTAATTTTTGG…
	241	B. thuringiensis	241_id241_1162	Cry41Ba2	Cry41Ba2	Rank4	864	100	100	97.11	-	-	-	-	-	-	-	MNPYFKNNAYEILDDGNMNYHPKYPLTQPLGSELQNIHYKDWLATFPERNDSILGENSSLRDGIITSTNIIAYLLSVPFPAAGAAAGILGALLGFLWPTNTQAVWEAFMEAVEALIDQKISDFAREQAIARLEGINKAIELYQNALSNLEKNPNNAVLREHVREQFIATNTYIVGSMPLFRVKGYEVPMLTMFTEAANLHLLILRDAAKFGASWDMDVSTIESYQQYLEKETVNYTDYCVGTYNVGLEEAKTLFADLCDLNTYPWTRYNQGWREEEKPNCSLQQINRYEQQLNEQINSYRAAFRYSPGEYQKLENWNLYNAFRRNMTIMVLDLVSLWPTYNPKQYVLPVKAELTREIYTDIRGTTYQSDESQNTLPVIEGRMIPPPRLFQWLRSFTFHL…	ATGAATCCATATTTCAAAAACAATGCGTATGAAATATTAGATGATGGTAATATGAACTATCACCCCAAGTATCCACTTACACAGCCGCTAGGTTCTGAATTACAAAATATACATTACAAAGATTGGTTAGCTACGTTTCCAGAAAGAAACGATTCCATTCTTGGGGAAAATTCATCTCTACGTGATGGAATCATTACCAGTACTAACATCATTGCCTACCTTCTTTCAGTCCCATTCCCAGCCGCTGGAGCTGCGGCGGGTATCCTCGGTGCACTGCTTGGTTTTCTTTGGCCTACGAATACACAGGCTGTATGGGAAGCTTTTATGGAAGCAGTCGAAGCTCTCATAGATCAAAAGATTTCTGATTTTGCACGAGAGCAAGCCATTGCAAGGTTAGAA…
	241	B. thuringiensis	241_id241_1829	Cry66Aa2	Cry66Aa2	Rank4	781	100	100	99.1	-	-	-	-	-	-	-	MSRNDSNNDLPMSVLSRSQSKYLMTNMPLSELIHLSEQEWLDMYRKWKPMSTLDIDAEIGVTAALGIISFILSVSNPVSAAAVGIASILVPILWPTPAASPDPDIVWKSMIKNVENLIDEKIAQLHYDLAFAKLNGLKAGMVEFNQAIENLNQNPSSSGLKEAVRTKYRSLDSLFTYSMPQFAVNTAEIQLLPVYVEAATLHLLHKRTGFNFGKSWDLDPIEVESLYNDLIRLTGTYTDHCIRWYNRGLENLNPSTNTINYKPANMRDCNKYPWVKYDQSEWYYVNPSPNMCTTALSENSCKESMNVYNTEATPRWYGYRASQGEYQGLENWNSYNAFRRNLTTLVLDIIAVWPTFDPKLYKYGIKAELTRKLYSDICGTTYRSDPSQNSVNAIESKIV…	ATGAGTCGGAACGATAGCAATAATGACTTGCCAATGTCCGTATTAAGTAGAAGTCAGTCGAAGTATCTTATGACAAATATGCCTCTTTCAGAATTAATACATCTGAGTGAGCAAGAATGGTTGGATATGTATAGAAAATGGAAACCTATGAGCACTCTCGATATAGATGCTGAAATTGGAGTTACTGCTGCCTTAGGTATCATATCTTTTATATTAAGTGTGTCAAACCCAGTATCTGCAGCTGCGGTTGGCATTGCAAGTATCCTTGTTCCGATTCTATGGCCAACGCCAGCAGCAAGTCCTGATCCAGATATTGTATGGAAATCTATGATAAAGAATGTAGAAAATCTTATTGATGAAAAAATAGCACAATTACATTATGATTTAGCTTTTGCTAAA…
	241	B. thuringiensis	241_id241_1161	Possible novel toxin	Cry32Aa1-like	Rank1	1360	99.67	44.37	44.41	gi|1143643295|AQM56944.1	Cry32Eb-like protein [Bacillus thuringiensis]	765	765	1	0	0.58	MNENVIRAKESVQSLFSSPTTLQINATDYHVDQAAKLVACISDPIYTKEKLCLLEQVKLAKRLSRARNLLNYGDFESPEWSEENGWKATTRVFVQADYPILTGHYLHLPSAYQTQLSDTVFPTYAYQKIEESKLKPYTRYSVRAFIGSSKDLEVFATRYDKEVHKTLHVPEDRMPTNLRTGEDLVEPGSHPMMTNPINPQNLPYDSCGDGSYGMIQQTSVVCADPHEWQCHIDTGELDMIRNLGIWVGFKIGTTDGMATIDHVEVVEVGQLTGEALTRMKKREQRWQKKWAEKQIRIERAVQAAKEALQALFTDSNQNRLQSAITLKQILEAEIWVGQIPYVYNPFLVGTVPVVPGETYDIFQELSSTVAIARALYTRRNLLRNGDFTAGLANWNTTEG…	ATGAATGAAAATGTGATAAGAGCAAAAGAGTCTGTTCAATCCTTATTTTCAAGTCCTACTACCTTACAAATAAACGCCACCGATTACCATGTGGATCAAGCGGCAAAATTAGTAGCATGTATATCTGATCCCATATACACAAAAGAAAAACTGTGTTTGCTTGAGCAAGTGAAATTGGCGAAACGTTTGAGTCGAGCTCGTAATCTATTAAATTATGGAGATTTTGAATCACCTGAATGGTCTGAAGAGAATGGATGGAAAGCAACCACTCGTGTGTTCGTACAAGCGGATTATCCAATCTTGACAGGCCATTATCTCCATTTACCAAGTGCTTATCAAACACAGCTGAGTGATACTGTCTTTCCAACGTATGCGTATCAAAAAATAGAGGAATCAAAG…
	241	B. thuringiensis	241_id241_1143	Possible novel toxin	Cry6Aa2	Rank1	475	98.58	29.02	73.26	gi|1063146620|SCN05674.1	Pesticidal crystal protein cry6Ba [Bacillus cereus]	471	471	0.87	5e-165	0.72	MVKRDISPRDLGGKEDSPFLLSKEEWITIQKYTGDGAYVPVNEAEMRKALALSSSDEMPDFNELYSVYTNVKSHCQNWTDNTYREVLGVANEIVNYARRAKVYYKPLLDYLPAIIDGDTEALEMFKKICERLAKEAAEFRDHAGALATMIGTFATDTANDYQSLTLVKDKYDKKYGEHSEEVKQLRASVERLREDLEKYMDEYEDYQSQSWLSLLLGPVFGFALKGILDSTKGKALKARIDATKQQIEESGKIIQRNVYLMSLLDKTDTGTDKIQEQMAAALPIIQKIHGIWNSLHSDLDELSKIVMEDIHDDPEFADLGVELAIMQWEAVGKQADDFRVNADVGFVVEQYTA	ATGGTAAAACGAGATATTTCTCCAAGAGATCTTGGAGGTAAAGAAGATTCCCCATTTTTACTTTCTAAAGAGGAATGGATTACGATTCAAAAATATACAGGTGATGGAGCATATGTGCCTGTGAATGAAGCTGAGATGCGTAAAGCTTTAGCACTTTCATCTTCAGATGAGATGCCGGATTTTAATGAATTATATTCTGTTTATACAAATGTTAAAAGTCACTGTCAAAATTGGACAGATAACACATATAGAGAAGTTCTTGGAGTTGCTAATGAAATTGTAAATTATGCAAGGAGGGCAAAAGTTTACTATAAGCCATTACTCGATTATTTACCTGCTATTATAGATGGCGATACTGAAGCTTTAGAAATGTTTAAGAAAATTTGTGAGCGGTTAGCA…
	242	B. thuringiensis	242_id242_1082	Possible novel toxin	Cry8Ma2	Rank1	1121	88.69	42.28	26.58	gi|228835276|EEM80679.1	Pesticidal crystal protein cry19Aa [Bacillus thuringiensis serovar huazhongensis BGSC 4BD1]	682	682	0.99	0	0.99	LLVEIFWPEDGQENYSDLINALMEQVELLIDEKISEQVRNDALATLTSSGIALQSYLSALEDWKIHPNNARSAQLVRERFTTAEAQVRSNIAYVSRARYEILLLPIYAQVANIHLLLLRQVELYGKDLGYSQSDIDLFYNEQQKFLAQYTNYCTNWYNTGLNTIWNNVENLVNSAQYWDQFNDFRRELTLTVLDIVSTFPTYDARLYPPSVKGELTREVYTRSINANYFNQVQAGAIEEAEIGLTNAPRLFPLLKKLELLTNITFDSRWKFLTDSRSGFSYTSHPDIRYNEYEGYYLENAAREEISILPLSTSPNPAYEKIYKITAECFHEERYIP	TTGCTTGTGGAAATATTTTGGCCCGAAGATGGTCAAGAAAATTATAGTGATCTTATTAATGCTTTAATGGAGCAAGTAGAGTTACTCATAGATGAAAAAATAAGCGAGCAAGTTAGAAATGATGCATTGGCGACCTTGACTAGTAGTGGGATAGCTCTACAATCATACTTAAGTGCATTAGAAGATTGGAAAATACATCCTAATAATGCAAGGAGTGCACAGTTAGTAAGAGAAAGGTTTACAACAGCAGAAGCTCAAGTACGTAGTAATATAGCCTATGTTTCAAGAGCTAGATATGAGATTCTTCTCCTGCCAATATACGCACAAGTTGCAAACATCCATTTGTTACTATTAAGACAAGTTGAACTCTATGGAAAAGATTTGGGTTATTCTCAAAGC…
	242	B. thuringiensis	242_id242_2151	Possible novel toxin	Cyt2Ca1	Rank1	231	92.56	36.18	86.15	gi|770594956|AJW76685.1	insecticidal crystal protein 4 [Bacillus thuringiensis]	413	413	1	1e-145	0.95	MFYNRVITMALPSLNAISYLEVYQLDQRYLDKVLTLSQEFQKSLNIEDFSFDFQKAIEITDFYDNTFVTNSINHTIKKEGVSVGKMIDTIYFAVNNLLELSEHNNIFRSRVLNTITNAFLNLSHQENESYFFYYQKDNNQTSYRYHIFLAIQENNENLFLKIVPISIDVTINSNIEEIKILNTHDIRDFTVNIKAINLVFYDIDNPNLLKDFNRS	ATGTTTTATAATCGAGTGATTACCATGGCTTTACCTTCTCTGAATGCTATTTCATATTTAGAGGTGTACCAATTAGACCAAAGATATTTAGATAAGGTTTTAACTTTATCACAGGAATTTCAAAAATCTTTAAATATTGAGGATTTTAGCTTCGATTTTCAAAAAGCTATCGAGATTACAGATTTTTACGACAATACTTTTGTAACAAATAGTATAAATCATACTATAAAAAAAGAAGGGGTTAGTGTTGGCAAAATGATTGACACTATCTATTTCGCTGTTAACAACCTCCTAGAATTATCAGAACATAATAATATTTTTCGTTCTAGGGTGTTAAATACTATAACTAACGCTTTTTTAAACCTTTCACATCAAGAAAATGAATCTTACTTTTTCTAT…
	243	B. thuringiensis	243_id243_3037	Cry1Ac9	Cry1Ac9	Rank4	1178	100	100	100	-	-	-	-	-	-	-	MDNNPNINECIPYNCLSNPEVEVLGGERIETGYTPIDISLSLTQFLLSEFVPGAGFVLGLVDIIWGIFGPSQWDAFLVQIEQLINQRIEEFARNQAISRLEGLSNLYQIYAESFREWEADPTNPALREEMRIQFNDMNSALTTAIPLFAVQNYQVPLLSVYVQAANLHLSVLRDVSVFGQRWGFDAATINSRYNDLTRLIGNYTDYAVRWYNTGLERVWGPDSRDWVRYNQFRRELTLTVLDIVALFPNYDSRRYPIRTVSQLTREIYTNPVLENFDGSFRGSAQGIERSIRSPHLMDILNSITIYTDAHRGYYYWSGHQIMASPVGFSGPEFTFPLYGTMGNAAPQQRIVAQLGQGVYRTLSSTLYRRPFNIGINNQQLSVLDGTEFAYGTSSNLPSA…	ATGGATAACAATCCGAACATCAATGAATGCATTCCTTATAATTGTTTAAGTAACCCTGAAGTAGAAGTATTAGGTGGAGAAAGAATAGAAACTGGTTACACCCCAATCGATATTTCCTTGTCGCTAACGCAATTTCTTTTGAGTGAATTTGTTCCCGGTGCTGGATTTGTGTTAGGACTAGTTGATATAATATGGGGAATTTTTGGTCCCTCTCAATGGGACGCATTTCTTGTACAAATTGAACAGTTAATTAACCAAAGAATAGAAGAATTCGCTAGGAACCAAGCCATTTCTAGATTAGAAGGACTAAGCAATCTTTATCAAATTTACGCAGAATCTTTTAGAGAGTGGGAAGCAGATCCTACTAATCCAGCATTAAGAGAAGAGATGCGTATTCAA…
	244	B. thuringiensis	244_id244_3038	Cry7Ab4	Cry7Ab4	Rank4	1138	100	99.82	100	-	-	-	-	-	-	-	MNLNNLGGYEDSNRTLNNSLNYPTQKALSPSLKNMNYQDFLSITEREQPEALASGNTAINTVVSVTGATLSALGVPGASFITNFYLKITGLLWPHDKNIWDEFMTEVETLIEQKIEQYARNKALAELEGLGNNLTIYQQALEDWLNNPDDPATITRVIDRFRILDALFESYMPSFRVAGYEIPLLTVYAQAANLHLALLRDSTLYGDKWGFTQNNIEENYNRQKKHISEYSNHCVKWYNSGLSRLHGSTYEQWINYNRFRREMILMVLDIAAVFPIYDPRMYSMETSTQLTREVYTDPISLSISNPDIGPSFSQMENTAIRTPHLVDYLDKLYIYTSKYKAFSHEIQPDLFYWSAHKVSFKQSEQSNLYTTGIYGKTSGYISSGEYSFRGNDIYRTLAA…	ATGAATTTAAATAATTTAGGTGGATATGAAGATAGTAATAGAACATTAAATAATTCTCTCAATTATCCTACTCAAAAAGCATTATCACCATCATTAAAGAATATGAACTACCAGGATTTTTTATCTATAACTGAGAGGGAACAACCTGAAGCACTCGCTAGTGGTAATACAGCTATTAATACTGTAGTTAGTGTTACAGGGGCTACACTAAGTGCTTTAGGTGTCCCAGGTGCAAGTTTTATCACTAACTTTTACCTGAAAATTACAGGCCTTTTATGGCCACACGATAAAAATATTTGGGATGAATTTATGACAGAAGTAGAAACACTTATTGAACAAAAAATAGAACAATATGCAAGGAATAAAGCACTTGCAGAATTAGAGGGATTAGGAAATAAC…
	244	B. thuringiensis	244_id244_1873	Possible novel toxin	Vip1Ca1	Rank1	775	72.95	34.38	90.84	gi|1143643289|AQM56941.1	Vip4Aa1-like protein 2 [Bacillus thuringiensis]	532	532	0.78	7e-173	0.4	MKLKSTFKCLTITAVLSQITVYPTTSYAENIDRTINTDKSKEEQNSQGLLGYHFKDNQFEKLSYIEVGIKNKEEEKKQRMKRSIEDEKNLSIQSVRWLGRLVVPETGEYTLSTSFDQHVILQINGETVLNKGKTVKSVSLEKDKAYEVKIEYQNTENIETDLQLFWSINGQDKKLIPHQNIVSPDFSKKENLPEDKLNTALIPNSNLFNGKASSTNMEDTDQDGIPNEWEEKGYTFKNQQIVKWDDSYLSQGYKKYLSNPYKARTIADPYTDFEKVSGHMPAATKEDARDPLVAAYPAVGVGMENLLFSKNENVTEGSSGTMSKSVTDTNTNTNNVDLSAKLGWNDKGFGFEFTPKYSHTWTNSTAVQNSESESWSSQVGINSAESAYLNANVRYYNAG…	ATGAAGTTAAAAAGCACCTTTAAATGTCTTACTATTACAGCTGTTTTATCTCAAATCACCGTATATCCAACCACATCTTATGCAGAAAATATTGATAGAACTATAAATACTGACAAAAGTAAAGAGGAACAAAATTCACAAGGGTTACTTGGTTATCATTTTAAAGACAATCAATTTGAAAAATTATCTTATATTGAAGTGGGTATAAAAAATAAAGAGGAAGAAAAAAAACAACGAATGAAAAGAAGCATAGAGGATGAAAAAAATCTATCTATTCAATCGGTTCGGTGGTTAGGAAGACTAGTTGTACCTGAGACAGGTGAATATACATTATCTACATCATTTGATCAGCATGTGATTTTACAGATAAATGGAGAAACTGTCCTGAATAAAGGTAAG…
	245	B. thuringiensis	245_id245_3888	Cry21Ba2-like	Cry21Ba2-like	Rank2	1289	91.8	45.74	36.46	-	-	-	-	-	-	-	MAISRIINPIFTKQEHLDQITNLVNNLFSSGSSSLSQSVSDYWIDQVLLKVNALSDTVFPTQKEQLRQRLAQAKQISKARNLLVGGNFETLNKWKLSRNAVLVAGHDLFQGYHLELPPAIDSVKYPSYAYQKIDESKLKANTRYYVSAFIAQGDQLEIIVSRYGQEYSQILYVPAEMAKPISPDGGPNCCSPHPCNCAACNEEEVDSHFFQVPIDVGTLQSSQNLGIEIGFKVASTDGFAKLSNIEVFEGRPLTAAEQRKVSRLENEWKEEQQTKATERTQLLQQIQQRFNMLYTTPEHHTLRTETSYQHLLETMLPSLHHVYHWFMPDVPDSDYALYYELQQKLERGWDQYFSRNLLENGDFLEPLDDSWHTQGTVSLHTINNNTMLRLQHWDSLIRT…	ATGGCAATATCACGTATAATCAATCCCATTTTCACCAAACAGGAACATTTAGATCAAATTACTAACCTTGTCAACAATCTTTTTTCATCGGGTAGCTCTTCTTTATCACAGAGCGTCTCAGATTATTGGATCGATCAAGTTTTACTGAAGGTGAATGCATTATCCGATACTGTATTTCCAACACAAAAAGAACAACTCCGTCAACGTCTTGCACAAGCAAAGCAAATCAGTAAAGCTCGTAATCTATTGGTAGGCGGGAATTTTGAAACACTAAATAAGTGGAAATTGAGTCGGAATGCTGTTCTTGTAGCCGGCCATGATCTTTTCCAAGGCTACCATCTAGAATTACCACCTGCCATTGATTCTGTAAAATATCCTTCTTATGCCTATCAAAAAATA…
	245	B. thuringiensis	245_id245_2856	Cry5Ab1	Cry5Ab1	Rank3	1289	97.69	86.39	13.11	-	-	-	-	-	-	-	MAKFQGALNRAYAQLEQNTLLHNGHFTKDAVNWTIEGDAHQVVLEDGRRVLRLPDWSSSVSQTIEIENFDPDKEYQLVFHGQGEGTVTLEHGEETKYIETHTHHFANFTTSQRQGITFESNKVTVTISSEDGEFLVDNIALVEVPMFNKNQMVNENRGVNINNNTNMDNSNNR	ATGGCTAAATTTCAAGGAGCACTAAATCGTGCGTATGCACAACTGGAACAAAATACGTTACTGCATAATGGTCATTTTACAAAAGATGCGGTAAATTGGACAATAGAAGGAGATGCACATCAGGTAGTATTAGAAGATGGTAGACGCGTATTGCGACTTCCAGATTGGTCTTCAAGTGTGTCCCAAACCATTGAAATCGAGAATTTTGATCCAGATAAAGAATATCAATTAGTATTCCATGGGCAAGGAGAAGGAACGGTTACGTTGGAGCATGGTGAAGAAACAAAATATATAGAAACGCATACACATCATTTTGCGAATTTTACAACTTCTCAACGTCAAGGAATCACGTTTGAATCAAATAAAGTGACAGTGACCATTTCTTCAGAAGATGGAGAA…
	245	B. thuringiensis	245_id245_3055	Cry5Ca2	Cry5Ca2	Rank4	1327	100	100	100	-	-	-	-	-	-	-	MATLNNMFSVPYNVLALPIIPNSILTFEDNRKKIEEGIKEFEKTGRIKPLKDLIELIFKGYSDDESSYAALVQTMLVVIPLAFPELAPVLPIIGVVINFVFPGLKGSAKSTYTMITEMVDKAINQSFTAQITNILTNNITGIQNNIQSVYDAMSNAIGTNDTIHNFIRNNDTTPCSQNNQPACPCPPNNQCLQKVVDEYTKAIANIDLIIPQFHDPLTGVISDLATANMYILPLYAQTVNLKLILRQSFIEFMEKYKYDEKETVFQAFINADIPEQIKKLRQDIITYTKDIYMQFEAHAPYPTYNSKKQLNDYIRYTRIIQVYCLDLVAMWPTLDRVNYALPVQQNMTRIIFGDLIGPVETVPQVPRQNSDNFHFNLSDVYRNPLPNNDIFNYRYGGLQ…	ATGGCAACACTTAATAATATGTTTTCAGTTCCTTATAATGTACTAGCTCTACCCATTATCCCCAATTCTATCTTAACTTTTGAAGATAATCGAAAAAAAATAGAAGAGGGTATTAAAGAGTTTGAAAAGACTGGACGTATAAAACCCCTTAAAGATTTAATAGAGCTCATATTCAAAGGGTATAGTGACGATGAATCTTCTTACGCAGCATTAGTTCAAACTATGCTTGTCGTTATTCCCTTGGCGTTCCCTGAATTAGCCCCAGTTCTTCCAATTATTGGCGTAGTAATTAATTTCGTTTTTCCAGGTTTGAAGGGTTCTGCTAAATCAACCTATACAATGATTACAGAGATGGTTGATAAAGCCATTAACCAATCATTCACGGCCCAGATTACAAAT…
	245	B. thuringiensis	245_id245_4281	Cry5Da2	Cry5Da2	Rank4	1179	100	100	100	-	-	-	-	-	-	-	MVTVNEIYPSYYNVLASPYVFESNTDSIEKAVDDFRKGLAKGDVTKQVVNIIESIKDGKFNYQTVITSILSLASMVLPEIGFFMPIIGLFFSALSGGGPSIDIGSIFKAIQPAIQQMIDKSLTEDNIKDMDTQATVLQTQLKAYQTQLKAYTSITNPGTTDISDLHRVLDNTIEQLNSNLAFFQKEGYKDIGLPYYCLFATLYFTLLSDKIKNGVKWGYNSQAIPSFQTTFDTDLASHTQYVLNTYFENMPKSDDPARDARDDGDDGDAKFENKKAKYIRGMTLSCLDYVSLWPTFSPRDYSQEVDVEQTRTIVASPNISYFAHNIAPPPYHSPLSRIKIYNIVDPLYYGLPIIGAEKWDQSGGYETEGKLNGVQTPSVTFPQNDPVIQTLPCVAGPAE…	ATGGTAACAGTAAATGAAATATATCCAAGTTATTATAATGTGTTAGCTTCTCCCTATGTATTTGAAAGCAATACGGATTCTATTGAAAAAGCTGTAGATGATTTTAGAAAAGGGTTAGCAAAAGGGGATGTTACAAAGCAAGTCGTTAATATTATAGAAAGCATTAAAGATGGAAAATTTAATTATCAAACTGTCATTACGTCAATACTTTCATTGGCTAGTATGGTACTTCCTGAAATCGGTTTTTTCATGCCTATTATAGGATTGTTTTTTTCTGCTTTGTCAGGTGGTGGCCCATCTATAGACATAGGAAGTATCTTTAAAGCTATTCAACCAGCTATTCAACAGATGATCGATAAATCTCTTACAGAGGACAATATTAAGGATATGGATACGCAA…
	245	B. thuringiensis	245_id245_3703	Cry5Ea2	Cry5Ea2	Rank2	869	97.9	62.14	16.11	-	-	-	-	-	-	-	MGQMLLNYQQILKLPIYNQTKLEYKVSARYASKNDITGYFHISTEADNLLRGEVTFPSTEIDAAKKMAFVQGDNGKCVLKEFDTIVTLPVGQFTVYIQNNSEEDFFLDCIEFIHVFPDNIVPFNTSLSVTPGNSPTNHKSIDL	ATGGGGCAAATGCTGTTAAATTATCAACAAATATTAAAATTACCTATTTATAATCAGACAAAATTGGAGTATAAAGTTAGTGCTCGTTATGCAAGTAAAAATGATATTACGGGATATTTTCATATATCTACGGAAGCAGATAATTTGTTAAGAGGAGAGGTTACATTTCCTAGTACAGAAATAGATGCTGCCAAGAAAATGGCATTTGTGCAAGGAGATAATGGAAAGTGTGTTTTAAAAGAATTTGATACAATTGTAACTCTTCCAGTTGGTCAATTCACTGTATATATTCAAAATAATAGCGAAGAAGATTTCTTTTTAGATTGTATTGAGTTTATTCATGTTTTTCCTGACAACATTGTCCCTTTTAATACAAGTTTGTCTGTAACACCTGGAAAT…
	245	B. thuringiensis	245_id245_3887	Cry65Aa2	Cry65Aa2	Rank4	1060	100	99.91	100	-	-	-	-	-	-	-	LADNNLQYTPPLRLDAEEYVPWKDVDSDVIIDAVAGAEGALFNLLIPGSGKIVEWGVSKFLKWATGDTYKPPSLSQEITRVEGMIATLQQQMYNVISATKAEILQNVAGLFFSNVVSAVNDYHHYLERWLDNSDDSNRLAELKSSLDKAIDEAHKAVSASYYNQNAQYTFAYNVNAATFSLILMRDKYLNYTQWGYGDAAGAQNFYEGTFLYRLKDYTTNILTQYNAILKLVHDLAVNPYSEPYREVTNRNPLQVTTNPLYNGKSDQRSMYWPSAYYGGSDNMRKKCISPMASDPYKHFSDSRIENQWNDDQHRSCQTPLPNGGLEMQINMPDQLKLSFQWNAYNRTRNVLTQTGLDFIAIWPYFDPIQYPPGEVTADLTRMLYSDLAGAITKNDIQSV…	TTGGCAGATAATAATTTACAGTATACACCACCACTAAGATTAGATGCTGAAGAATATGTACCTTGGAAAGATGTAGATTCTGATGTCATTATTGACGCTGTAGCTGGAGCTGAAGGAGCCCTTTTCAATCTATTAATTCCAGGCTCAGGTAAAATTGTAGAATGGGGAGTAAGTAAGTTTTTAAAATGGGCTACTGGTGACACATATAAGCCTCCTAGTTTATCACAAGAAATTACAAGAGTTGAAGGAATGATCGCAACACTACAACAACAAATGTATAATGTAATTAGCGCTACGAAAGCTGAAATTTTACAAAATGTAGCAGGCTTATTTTTCTCGAACGTAGTAAGCGCTGTAAATGATTATCACCATTACTTAGAGCGATGGCTAGACAACTCT…
	245	B. thuringiensis	245_id245_3616	Possible novel toxin	Vip2A	Rank1	453	76.24	27.44	47.46	gi|1143643297|AQM56945.1	Vip2Ac-like protein 2 [Bacillus thuringiensis]	125	125	0.76	9e-32	0.37	LKNKHMLNLCSVCIGMMALLSIPIHTSAETVTSNQQCHSTNPLDFHSTCKSEATAWGNELFNLWNKLTPQVEKDAIRGYTATDYISINGYLRSDYYDVLDQAKIEKSIKQIDRAFSKVRLHDDIIVYRRVSEQAFGLPGNSLVNHAEQEENPVNSVSKINRENFEFFKNRFQGKYKKDPAYISTSIVKDAAEGFSGAPILMKIHVPKGVPAIYVDPLSNVPGEMELLFPRNRSYKITNISPVIEKDREYIMMDVEILDISSNYLNKRATNIVYDDSLPSLSK	TTGAAAAACAAACACATGCTGAATCTATGTAGTGTATGTATAGGTATGATGGCATTACTATCCATCCCCATCCATACTTCGGCAGAGACCGTTACGTCTAATCAACAGTGCCATTCTACAAATCCATTAGACTTTCATTCAACATGTAAATCAGAAGCTACAGCTTGGGGAAATGAACTATTTAATTTGTGGAATAAATTAACTCCACAAGTAGAAAAAGATGCTATACGAGGCTATACTGCGACGGATTATATTAGCATTAATGGATATCTTCGTTCTGATTATTATGATGTTCTAGATCAAGCTAAAATAGAGAAGAGTATTAAACAGATAGATCGTGCTTTTTCCAAAGTAAGATTACATGATGATATAATAGTTTATCGACGAGTAAGTGAACAG…
	247	B. thuringiensis	247_id247_0924	Cry8Ia1	Cry8Ia1	Rank4	1194	100	99.7	28.06	-	-	-	-	-	-	-	VNNSLEVNSGLSNGIGAADSHEFSIHVDTGELNYNEDMGIWVVFKITTTDGYATVGNIELVEVETLSGEALERVQRQEKQWQGQLATRRKETETRYGPAKQAIDRLFVDFQDQQLSRSTEISDLTEAQNLVQSIPYVYNDMLPEIPGMNYTSVTELTNRLQQAWNLYDQRNSIQNGDFRNDVSNWNVTTEVNIQQMNDTSVLVIPNWDSQVSQQITVQPNRRYVLRVTARKEGNGDGYVTIRDGANHTETLTFNTCDYDGNSVYNNQPLNANNNVYTTKSSNTNSYHTNGVYHDQTSYVTKTMEFTPYTEQVWVEMSETEGVFYIDSVELIVEEM	GTGAATAATTCATTAGAAGTGAATAGCGGTTTATCAAATGGAATTGGAGCGGCTGACTCTCATGAGTTTTCAATTCATGTGGATACAGGAGAACTGAATTATAATGAGGATATGGGTATTTGGGTTGTATTTAAAATCACAACTACAGATGGGTACGCAACAGTAGGGAATATTGAATTGGTGGAAGTGGAAACGTTATCCGGAGAAGCATTAGAACGTGTGCAAAGACAAGAAAAGCAGTGGCAGGGCCAATTGGCGACAAGACGTAAAGAAACAGAAACGAGATACGGGCCAGCAAAACAAGCTATTGATCGTTTATTCGTAGATTTTCAAGATCAACAACTATCTCGTAGTACAGAAATCTCAGATTTGACGGAAGCGCAAAATCTAGTACAGTCT…
	247	B. thuringiensis	247_id247_0934	Cry8-like	Cry8-like	Rank4	1169	100	100	95.89	-	-	-	-	-	-	-	LEGGNNQGFINIEGRLSLEQVLAVSAGVASYILSNLGPFGVFFSYIIGAFWPTAPSDTRVWEAFMELIEARIDQKIQESTRKDAIARLQGLGAASEVYQESLESWLENQNDARAMSVVRQQFVAFELDFVTAMPFFERSGDEILLLAVYAQAANLHLLLLRDASLYGADWGMEPYDIANYYNRQKERTATYSNHCMEWYKKGLDELWSAGGYGGDVWQDYNDFRREMTLSVLDFVALFPNYDTHLYPIEVKGELTREIYTPGINIDIDRGRLGKVTLENALVNSPRLFSWLKEIQLFTNINFNPRWKFLSATRIGYKLTGYRSVNFEPYEGFYFEGLFQSNFTLNDYQEIYIVDVTRFGSLYDTPTAITAMTFFKDDNTTFNYSSNTPSGEPMITSGFY…	TTGGAAGGCGGGAACAATCAAGGATTCATTAACATTGAGGGACGGTTGTCTCTAGAACAAGTACTTGCAGTTTCTGCGGGAGTCGCATCATATATTCTTTCGAACCTTGGACCGTTTGGAGTTTTTTTCTCCTATATCATAGGCGCATTTTGGCCAACTGCTCCAAGTGATACAAGAGTTTGGGAAGCTTTTATGGAACTAATAGAAGCACGTATCGATCAAAAAATACAAGAAAGTACAAGAAAGGATGCAATAGCAAGGTTACAAGGATTAGGAGCGGCATCGGAAGTTTATCAGGAATCATTGGAAAGTTGGTTGGAAAATCAGAATGATGCAAGAGCAATGAGTGTAGTCAGACAGCAATTTGTTGCCTTTGAACTTGATTTTGTTACGGCAATG…
	248	B. thuringiensis	248_id248_3928	Cry1Aa9	Cry1Aa9	Rank4	1180	100	100	100	-	-	-	-	-	-	-	MDNNPNINECIPYNCLSNPEVEVLGGERIETGYTPIDISLSLTQFLLSEFVPGAGFVLGLVDIIWGIFGPSQWDAFLVQIEQLINQRIEEFARNQAISRLEGLSNLYQIYAESFREWEADPTNPALREEMRIQFNDMNSALTTAIPLFAVQNYQVPLLSVYVQAANLHLSVLRDVSVFGQRWGFDAATINSRYNDLTRLIGNYTDYAVRWYNTGLERVWGPDSRDWVRYNQFRRELTLTVLDIVALFSNYDSRRYPIRTVSQLTREIYTNPVLENFDGSFRGMAQRIEQNIRQPHLMDILNRITIYTDVHRGFNYWSGHQITASPVGFSGPEFAFPLFGNAGNAAPPVLVSLTGLGIFRTLSSPLYRRIILGSGPNNQELFVLDGTEFSFASLTTNLPS…	ATGGATAACAATCCGAACATCAATGAATGCATTCCTTATAATTGTTTAAGTAACCCTGAAGTAGAAGTATTAGGTGGAGAAAGAATAGAAACTGGTTACACCCCAATCGATATTTCCTTGTCGCTAACGCAATTTCTTTTGAGTGAATTTGTTCCCGGTGCTGGATTTGTGTTAGGACTAGTTGATATAATATGGGGAATTTTTGGTCCCTCTCAATGGGACGCATTTCTTGTACAAATTGAACAGTTAATTAACCAAAGAATAGAAGAATTCGCTAGGAACCAAGCCATTTCTAGATTAGAAGGACTAAGCAATCTTTATCAAATTTACGCAGAATCTTTTAGAGAGTGGGAAGCAGATCCTACTAATCCAGCATTAAGAGAAGAGATGCGTATTCAA…
	249	B. thuringiensis	249_id249_1022	Cry1Ab9	Cry1Ab9	Rank4	1155	100	100	100	-	-	-	-	-	-	-	MDNNPNINECIPYNCLSNPEVEVLGGERIETGYTPIDISLSLTQFLLSEFVPGAGFVLGLVDIIWGIFGPSQWDAFLVQIEQLINQRIEEFARNQAISRLEGLSNLYQIYAESFREWEADPTNPALREEMRIQFNDMNSALTTAIPLFAVQNYQVPLLSVYVQAANLHLSVLRDVSVFGQRWGFDAATINSRYNDLTRLIGNYTDHAVRWYNTGLERVWGPDSRDWIRYNQFRRELTLTVLDIVSLFPNYDSRTYPIRTVSQLTREIYTNPVLENFDGSFRGSAQGIEGSIRSPHLMDILNSITIYTDAHRGEYYWSGHQIMASPVGFSGPEFTFPLYGTMGNAAPQQRIVAQLGQGVYRTLSSTLYRRPFNIGINNQQLSVLDGTEFAYGTSSNLPSA…	ATGGATAACAATCCGAACATCAATGAATGCATTCCTTATAATTGTTTAAGTAACCCTGAAGTAGAAGTATTAGGTGGAGAAAGAATAGAAACTGGTTACACCCCAATCGATATTTCCTTGTCGCTAACGCAATTTCTTTTGAGTGAATTTGTTCCCGGTGCTGGATTTGTGTTAGGACTAGTTGATATAATATGGGGAATTTTTGGTCCCTCTCAATGGGACGCATTTCTTGTACAAATTGAACAGTTAATTAACCAAAGAATAGAAGAATTCGCTAGGAACCAAGCCATTTCTAGATTAGAAGGACTAAGCAATCTTTATCAAATTTACGCAGAATCTTTTAGAGAGTGGGAAGCAGATCCTACTAATCCAGCATTAAGAGAAGAGATGCGTATTCAA…
	249	B. thuringiensis	249_id249_1631	Cry1Ba5	Cry1Ba5	Rank4	1228	100	99.92	100	-	-	-	-	-	-	-	LTSNRKNENEIINAVSNHSAQMDLLPDARIEDSLCIAEGNNIDPFVSASTVQTGINIAGRILGVLGVPFAGQLASFYSFLVGELWPRGRDQWEIFLEHVEQLINQQITENARNTALARLQGLGDSFRAYQQSLEDWLENRDDARTRSVLYTQYIALELDFLNAMPLFAIRNQEVPLLMVYAQAANLHLLLLRDASLFGSEFGLTSQEIQRYYERQVERTRDYSDYCVEWYNTGLNSLRGTNAASWVRYNQFRRDLTLGVLDLVALFPSYDTRTYPINTSAQLTREVYTDAIGATGVNMASMNWYNNNAPSFSAIEAAAIRSPHLLDFLEQLTIFSASSRWSNTRHMTYWRGHTIQSRPIGGGLNTSTHGATNTSINPVTLRFASRDVYRTESYAGVLLW…	TTGACTTCAAATAGGAAAAATGAGAATGAAATTATAAATGCTGTATCGAATCATTCCGCACAAATGGATCTATTACCAGATGCTCGTATTGAGGATAGCTTGTGTATAGCCGAGGGGAACAATATCGATCCATTTGTTAGCGCATCAACAGTCCAAACGGGTATTAACATAGCTGGTAGAATACTAGGCGTATTGGGCGTACCGTTTGCTGGACAACTAGCTAGTTTTTATAGTTTTCTTGTTGGTGAATTATGGCCCCGCGGCAGAGATCAGTGGGAAATTTTCCTAGAACATGTCGAACAACTTATAAATCAACAAATAACAGAAAATGCTAGGAATACGGCTCTTGCTCGATTACAAGGTTTAGGAGATTCCTTCAGAGCCTATCAACAGTCACTT…
	249	B. thuringiensis	249_id249_2332	Vip1Bb1	Vip1Bb1	Rank4	860	97.94	99.77	99.65	-	-	-	-	-	-	-	MKKKLVSVVTCTLLAPIFLTGNVHPVNADSKKSQPSTAQEKQEKPVDRKGLLGYFFKGKEFNHLTLFAPTRDNTLIYDQQTANSLLDTKQQEYQSIRWIGLIQSKETGDFTFNLSDDQNAIIEIDGKIISHKGQNKQVVHLEKGKLVPIKIEYQSDQILTRDSNIFKEFQLFKVDSQQHSHQVQLDELRNPDFNKKETQQFLEKAAKTNLFTQNMKRDTDDDDDTDTDGDSIPDLWEENGYTIQNKVAVKWDDSFAAKGYTKFVSNPLESHTVGDPYTDYEKAARDLDLANAKETFNPLVAAFPSVNVNLEKVILSPDENLSNSVESHSSTNWSYTNTEGASIEAGGGPLGISFGVSANYQHSETVAKEWGTSTGNTSQFNTASAGYLNANVRYNNVGT…	ATGAAAAAAAAGTTAGTTAGTGTTGTAACTTGCACGTTATTGGCTCCGATATTTTTGACTGGAAATGTACATCCTGTTAATGCAGACAGTAAAAAAAGTCAGCCTTCTACAGCGCAGGAAAAACAAGAAAAGCCGGTTGATCGAAAAGGGTTACTCGGCTATTTTTTTAAAGGGAAAGAGTTTAATCATCTTACTTTGTTCGCACCAACACGTGATAATACCCTTATTTATGATCAACAAACAGCGAATTCCTTATTAGATACCAAACAACAAGAATATCAATCTATTCGCTGGATTGGTTTGATTCAAAGTAAAGAAACAGGTGATTTCACGTTTAACTTATCTGATGATCAAAATGCAATTATAGAAATAGATGGCAAAATCATTTCGCATAAAGGA…
	250	B. thuringiensis	250_id250_1495	Cry61Aa3	Cry61Aa3	Rank4	1154	100	100	100	-	-	-	-	-	-	-	MKEQEFKGMDVLSNAQKTETLPCDLNITGCSPNNFLNISEEIDANLVPYNAPSAITTSIEITSTLLSDLGVPGASTIGLLLGKLINLLWPGGENDKSVWTSLLNESEELVNQKIEDITVITNAETALRGMHRVLQSYRSALNSWINPKGERISPEAMRTTYISALTTLNNSMASFSVPKHELPLLTLYSQAANIYLYVAKDITIFGKEWGFTYRNPEREGDIEFYYNEFLKYTAEHSEYCIDWYNQGLNQLSQSNSRDWVKYNKYRREMTIMVLDIISLFSSYDGFLYPQKTKTELTRMIFTNPIVYEGKQQYTWHQLAPSFSEIEDSAVPKPDYFRVLRNLLIHTKSYGSGVSATNYWSSHDLTYSLTNTPIYHQVSFGNKSTNGDDKYNNFSLSGRD…	ATGAAAGAACAAGAATTTAAGGGTATGGATGTTTTATCCAATGCTCAGAAAACAGAAACGTTACCATGTGATTTAAACATTACCGGGTGTTCACCTAATAATTTTTTAAATATATCCGAAGAAATTGATGCTAACCTCGTCCCCTATAACGCTCCGTCAGCAATTACAACTTCAATTGAAATTACGAGCACTTTACTAAGTGATTTAGGTGTTCCAGGTGCTTCAACAATTGGTTTGTTACTTGGTAAGCTTATAAATTTATTATGGCCAGGAGGTGAAAATGATAAATCCGTATGGACAAGTCTTCTAAATGAATCCGAAGAACTAGTTAACCAAAAAATAGAAGATATAACAGTTATTACAAATGCAGAAACTGCTTTAAGAGGCATGCATAGAGTT…
	250	B. thuringiensis	250_id250_1365	Cry67Aa2	Cry67Aa2	Rank4	1078	100	100	99.17	-	-	-	-	-	-	-	MKQKRNAMKNKINAQSSPWFPANHKNKVEILQKGMNGVFDKKLGLNISPFPKVLTTCMQIVLKSIQFKSTLDIQIKEIFNCLWPMNADSQFIWQLCIAHLESLIQFDMPKSLKHNIFKRLQNIENEMKVYEKSFDEWQRTSNENVKKQELKKIIFNIESFLEECIRFFAMEKYELLLLVIYAQIANLHLLILRISLIYGEELDLTQEEQSVYQNKLISKIKLYTNYCTHQYKRGLFRIKKMQDYSCNSIEKWNLFNAYQKDMTLMVLDIISIWPTYDYSRYPMKTKIELTREIWTDIQYVSIENDKANLNKEVDFTLCTEPQIFEWLSTLEFYMRNSSNTSEFMGNIVGIHYSSYKTHHRKQHISRWWGEKSKYDYKLTVQNLQEYPVYNSIAQNSYES…	ATGAAACAAAAACGAAATGCTATGAAGAATAAGATAAATGCTCAAAGTAGTCCATGGTTTCCTGCAAATCATAAAAATAAAGTAGAAATTTTACAAAAAGGTATGAATGGAGTATTTGATAAGAAGCTTGGTTTAAACATTTCACCATTTCCTAAAGTACTAACAACCTGTATGCAGATTGTACTTAAGTCCATTCAATTTAAATCTACTTTGGATATACAAATTAAAGAAATTTTTAATTGTTTGTGGCCTATGAATGCAGATTCACAATTTATTTGGCAATTATGTATTGCACATTTAGAATCTCTTATTCAATTTGATATGCCCAAATCTTTGAAACATAATATCTTTAAAAGATTACAAAATATAGAGAATGAAATGAAAGTATACGAAAAGAGC…
	250	B. thuringiensis	250_id250_1372	Cry7Ba1	Cry7Ba1	Rank3	1154	97.3	85.6	31.28	-	-	-	-	-	-	-	MPSFAVANYEIPLLATYANAANVHLLLMRDIQIYGDSWKIPQNDLDLFLKEQEMYTAEYSEYCTKWYNEGLNQLKTKGGASGLVWENYNSFRTEMTIMVLDLVAIFPAYNTSKYPIESTVELTRTIYTDPLGYIGNSNDEHPTYYASAKPFSSIESRAVLAPSLFQWITELQVYTKVYRYSSAYTTMWTGLKVITQRTNDFSDTVYDYGSSSGSEYKDVFDLYGNDVYDSQSVITSYEPTNGSHFGVPQFILYWITKSNTLKDQIFNYATNMGSSYSQYRYSKNELPIELLQPPLFGDIEEYSHRLSHVSEVIKDYGEGIIPVLGWTHVSVSRDNKIYPDKITQIPAVKMYELTSPATFCKRTWIYRWRFS	ATGCCATCATTTGCGGTTGCAAATTATGAAATTCCCTTATTAGCAACATATGCAAATGCTGCAAATGTTCATTTACTTTTAATGAGAGATATACAAATATACGGGGATAGCTGGAAAATACCTCAAAATGATCTGGATCTCTTCTTAAAAGAACAAGAAATGTACACGGCTGAATATTCAGAATATTGCACAAAGTGGTATAATGAGGGATTAAATCAATTGAAAACTAAAGGTGGCGCAAGTGGTTTAGTTTGGGAGAATTATAACAGTTTCCGTACAGAAATGACAATCATGGTATTAGATCTTGTAGCTATATTTCCAGCCTACAATACGAGCAAATATCCTATAGAATCAACTGTAGAATTAACAAGAACAATTTATACAGATCCACTTGGTTAC…
	250	B. thuringiensis	250_id250_1285	Cry7Ca1	Cry7Ca1	Rank3	1144	100	94.31	10.75	-	-	-	-	-	-	-	VTSDVKVQEENGNNVLVLSNWDAQVLQCLKLYQDRGYILRVTARKEGLGEGYITITDEEGNTDQLTFGSCENIDSSNSFVSTGYITKELEFFLDTDQVQIEIGETEGTFQVESVELFLMEDLC	GTGACATCTGACGTAAAGGTACAAGAAGAAAATGGGAATAACGTATTAGTTCTTTCCAATTGGGATGCGCAAGTATTACAATGTCTGAAGCTCTATCAAGATCGCGGATATATCTTGCGTGTAACGGCACGTAAGGAAGGATTGGGAGAAGGATATATAACAATCACAGATGAAGAAGGAAATACAGATCAATTAACATTTGGTTCATGTGAAAATATAGATTCATCCAATTCTTTCGTATCTACAGGATATATTACAAAAGAACTGGAATTCTTCCTAGATACAGATCAAGTTCAGATTGAAATTGGAGAAACAGAAGGAACATTCCAGGTCGAAAGTGTAGAATTATTCTTGATGGAAGATCTATGTTAA
	250	B. thuringiensis	250_id250_1380	Cry7Ea3	Cry7Ea3	Rank4	1157	100	100	100	-	-	-	-	-	-	-	MDTRNQKKYEELQPALNDTFSNTAPKYPLACDPTKQCQNMNYKDYLNMTEGGAPYVSSRDVIFSSLAITRTFLGLAGLGTAGGMIGLFTEALRLLWPNKTEDLWKAFMDEVEKLINQKITDAVVSKALSELQGLANALEGFTNALEAWQNNRSDKLQQLLVYERFVATETLFKYAIPSFRVSGFEVPLLTVYAQAANLHLCLLKNAELFGADWGMPQYEIDVFYNEQKGYIEEYTDHCVTWYNSGLNQLKNVSGVKGKVWENYNRFRREMTIMVLDILPLFPIYDTRTYLMETTIELTRQIFTDPIGLTGINETKYPDWYEAASTEFILIENNAVPKPTLFQWLTKFNVWGRTVNPNDTFTIWTGHSVVTRYTKDSAEHTFNYGTSSGSTLSYTFDLLS…	ATGGATACAAGAAATCAAAAGAAATATGAAGAATTACAACCTGCATTAAATGATACATTTTCTAATACAGCTCCCAAATATCCACTTGCATGTGACCCAACCAAACAATGTCAAAATATGAATTATAAAGATTATTTGAATATGACGGAGGGGGGGGCACCATATGTTAGTTCAAGGGATGTAATTTTCAGTTCATTAGCTATCACTAGAACCTTTTTGGGTCTTGCAGGATTAGGGACTGCTGGAGGTATGATTGGATTATTTACGGAAGCATTAAGATTGCTATGGCCTAATAAGACGGAGGATCTTTGGAAAGCATTTATGGATGAAGTAGAGAAACTTATTAATCAAAAAATAACCGACGCGGTAGTAAGTAAAGCTTTGTCAGAATTACAAGGT…
	250	B. thuringiensis	250_id250_1814	Cry7Fa2	Cry7Fa2	Rank4	1117	100	99.91	100	-	-	-	-	-	-	-	LRVNRNELRTLPEGFASSTESAVTNTLNIISIILDATGHPVAGKVLGVITGILGILWPGGSEKAWEEFMEAVEQLVDEKITDAFKSEALSKLDGLSQLYNVYLSELELWIERPNDPSVIQSVRTRFLDLDSEFISSMPQFAINGFEIQFLPVYAHAANLHLLLLRDLSYYGKNWGLQEPEIENFYKRQMDNIQKYTDHCVEWYERGLQEVYNSFTSTNINEDGGLPWTHYNRYRREMTVYVLDLIATFPTNDWKKYHLETNVELSREIYTDPLGYEDDDTEDITDVDWYSEGVSFSEIENMHPPRLVEWLNKVYIYTDYFEAGSDESYAWVSHIITSSFTDSNEEHSRSYGSTESVEESEGISFYPAEIYKVVSVVGSERNATYDNYVNSANTFYGVTP…	TTGAGAGTAAATAGAAATGAATTACGTACGCTACCAGAAGGGTTTGCATCTAGTACAGAAAGCGCAGTTACTAATACTTTGAATATAATCAGTATAATACTAGATGCTACAGGTCATCCTGTTGCGGGTAAAGTATTAGGGGTTATAACGGGAATACTTGGCATATTATGGCCTGGTGGCTCTGAAAAAGCATGGGAAGAATTCATGGAGGCAGTAGAACAATTAGTAGATGAAAAGATTACAGACGCATTTAAAAGTGAAGCTCTTTCAAAATTAGATGGTTTATCTCAACTTTACAATGTTTATTTAAGTGAACTGGAGTTGTGGATAGAACGTCCGAATGATCCATCTGTTATACAATCTGTTCGGACCCGATTTTTAGATTTAGATTCTGAATTT…
	250	B. thuringiensis	250_id250_1430	Possible novel toxin	Cry14-4	Rank1	316	59.26	27.84	55.7	gi|1345086|AAC44105.1	mosquitocidal toxin [Lysinibacillus sphaericus]	203	203	0.79	1e-60	0.47	MKNKAKIKKSIIAMSTIVSLGTGFAITSPNIASAAEIETRSQQGAIQDVYANIDNMLASISTSIAGSKGWTRTSEIYGNSMNVTGVNIEETNITNVKPIYLGSNTFVNNTGIDQTYGTSEFSQAITTTTTTTTQNGFSSSTMVGGKVKIPFIAEGEVQETLEYNFSKTNENLKSETNTLTAPSQSVNVPANKIYKTEVYFEKKQTSGKVELYADVLTGAKKPLTNKVFSVGSALDKADQKYDLIKSPHDPDQVRLLGNGTFTVEYGTNLIVKTYDITSTGKSSESTNLVNTQIIPLT	ATGAAAAACAAAGCAAAAATCAAAAAATCAATTATAGCTATGTCTACTATTGTATCTTTAGGTACAGGATTTGCGATTACATCCCCAAATATAGCAAGTGCTGCAGAAATCGAGACACGGTCCCAACAAGGGGCAATACAGGATGTTTATGCTAATATCGATAACATGTTAGCCTCTATTTCTACATCAATAGCTGGAAGTAAGGGCTGGACACGTACCTCTGAAATTTATGGGAATAGTATGAATGTAACTGGAGTGAATATAGAGGAGACTAATATTACAAACGTAAAACCAATTTATTTAGGGTCTAATACCTTTGTAAATAATACAGGTATTGATCAAACATATGGTACGAGTGAGTTTAGTCAAGCCATTACGACAACGACAACGACAACAACT…
	251	B. thuringiensis	251_id251_0897	Cry2Aa9	Cry2Aa9	Rank4	633	100	100	100	-	-	-	-	-	-	-	MNNVLNSGRTTICDAYNVVAHDPFSFEHKSLDTIQKEWMEWKRTDHSLYVAPVVGTVSSFLLKKVGSLIGKRILSELWGIIFPSGSTNLMQDILRETEQFLNQRLNTDTLARVNAELIGLQANIREFNQQVDNFLNPTQNPVPLSITSSVNTMQQLFLNRLPQFQIQGYQLLLLPLFAQAANMHLSFIRDVILNADEWGISAATLRTYRDYLRNYTRDYSNYCINTYQTAFRGLNTRLHDMLEFRTYMFLNVFEYVSIWSLFKYQSLMVSSGANLYASGSGPQQTQSFTAQNWPFLYSLFQVNSNYILSGISGTRLSITFPNIGGLPGSTTTHSLNSARVNYSGGVSSGLIGATNLNHNFNCSTVLPPLSTPFVRSWLDSGTDREGVATSTNWQTESFQ…	ATGAATAATGTATTGAATAGTGGAAGAACAACTATTTGTGATGCGTATAATGTAGTAGCCCATGATCCATTTAGTTTTGAACATAAATCATTAGATACCATCCAAAAAGAATGGATGGAGTGGAAAAGAACAGATCATAGTTTATATGTAGCTCCTGTAGTCGGAACTGTGTCTAGTTTTTTGCTAAAGAAAGTGGGGAGTCTTATTGGAAAAAGGATATTGAGTGAATTATGGGGGATAATATTTCCTAGTGGTAGTACAAATCTAATGCAAGATATTTTAAGGGAGACAGAACAATTCCTAAATCAAAGACTTAATACAGATACCCTTGCTCGTGTAAATGCAGAATTGATAGGGCTCCAAGCGAATATAAGGGAGTTTAATCAACAAGTAGATAAT…
	251	B. thuringiensis	251_id251_2105	Cry2Ab3	Cry2Ab3	Rank4	633	100	100	100	-	-	-	-	-	-	-	MNSVLNSGRTTICDAYNVAAHDPFSFQHKSLDTVQKEWTEWKKNNHSLYLDPIVGTVASFLLKKVGSLVGKRILSELRNLIFPSGSTNLMQDILRETEKFLNQRLNTDTLARVNAELTGLQANVEEFNRQVDNFLNPNRNAVPLSITSSVNTMQQLFLNRLPQFQMQGYQLLLLPLFAQAANLHLSFIRDVILNADEWGISAATLRTYRDYLKNYTRDYSNYCINTYQSAFKGLNTRLHDMLEFRTYMFLNVFEYVSIWSLFKYQSLLVSSGANLYASGSGPQQTQSFTSQDWPFLYSLFQVNSNYVLNGFSGARLSNTFPNIVGLPGSTTTHALLAARVNYSGGISSGDIGASPFNQNFNCSTFLPPLLTPFVRSWLDSGSDREGVATVTNWQTESFE…	ATGAATAGTGTATTGAATAGCGGAAGAACTACTATTTGTGATGCGTATAATGTAGCGGCTCATGATCCATTTAGTTTTCAACACAAATCATTAGATACCGTACAAAAGGAATGGACGGAGTGGAAAAAAAATAATCATAGTTTATACCTAGATCCTATTGTTGGAACTGTGGCTAGTTTTCTGTTAAAGAAAGTGGGGAGTCTTGTTGGAAAAAGGATACTAAGTGAGTTACGGAATTTAATATTTCCTAGTGGTAGTACAAATCTAATGCAAGATATTTTAAGAGAGACAGAAAAATTCCTGAATCAAAGACTTAATACAGACACTCTTGCCCGTGTAAATGCGGAATTGACAGGGCTGCAAGCAAATGTAGAAGAGTTTAATCGACAAGTAGATAAT…
	251	B. thuringiensis	251_id251_1077	Cry8Aa1	Cry8Aa1	Rank2	1157	99.85	64.91	57.39	-	-	-	-	-	-	-	MTTIENNDENKNESINESSSTSVSNASSRYPLANDQTTVLQNIHYKDYLRLTEGGDSKFFGNPEMLISSSSVQTGIGIVGQILGALGVPFAGAIAGFYSFIVGLLWPSSTVSIWEKIMEQVEELVDQKITEHAREQALAKLKGLGDGLDVYQQSLEIWLENRNNTRARSVVATQFIALELDFISSIPSFAVGGQEVPLLAIYAQAANLHLLLLRDASIFGEDWGFTSGEISTFYNRQMARTAQYSDYCEKWYNIGLDKLKDTSAASWLKYHQFRRDMTLLALDLVALFPSYDTHTYPIKTTAQLTRDVYTDPMAFNKETSSGFCNPWSTHSGILFSEVESAVIRPPHLFDILSSVEISTARGKIALNNKAYLDYWIGHSLKYRHANNTSLLQSNYGRIT…	ATGACAACAATAGAAAACAATGATGAAAACAAAAATGAATCTATAAATGAGTCATCTTCTACTTCTGTATCCAATGCTTCTAGCAGATATCCTTTAGCAAATGATCAGACTACTGTACTACAAAATATACACTATAAAGATTATCTGAGATTGACTGAGGGAGGGGATTCTAAATTCTTTGGAAATCCGGAGATGTTAATTAGTTCATCCTCGGTTCAAACCGGAATTGGTATTGTTGGCCAGATACTAGGAGCTTTAGGTGTTCCATTTGCTGGAGCGATAGCTGGTTTCTATAGTTTCATTGTCGGTCTATTATGGCCATCAAGTACTGTGAGTATATGGGAAAAGATTATGGAACAAGTAGAAGAACTTGTTGATCAAAAAATAACAGAACATGCA…
	251	B. thuringiensis	251_id251_4328	Vip1Ba2	Vip1Ba2	Rank2	784	100.9	62.34	100.26	-	-	-	-	-	-	-	MKKKLTAIVTCTLLTPSLLSSNPSFIYAENQVKQVHSNEHKQVDRRGLIGYYFKENDFKSLALFAPTLNDFMYDQNSVNDLLNKESQQYQSIRWIGLIKSKETGDFRFELSDDTNAIIEINGQIVSNKGNNKQEIHLEKDQLVPIKIEYQANKILKIEDIKNLNLIKKNHQNESYQIGLNELRKPDFNKKETNEFLKKAEGINLFKAGSLKDSDDSTDTDGDAIPDSWEENGYTIHKNVAVPWDNSFANKGYKKFVSNPYKSHTVSDPYSDYEKAAGDIPAGNASETKNPLVAAFPSVNVGLEKVVLSKNKDMSHSVGSNSSENWSYTNTEGVNVDTGWDGLGPKIGISANYQHSETVAKEWGYSTDDTSHINGAESAYLNANVRYQNVGTGAIYNVKP…	ATGAAGAAAAAATTAACTGCAATTGTAACCTGTACGCTACTAACTCCGAGTTTATTAAGTAGTAATCCGAGTTTTATCTATGCAGAAAACCAAGTTAAACAGGTTCATTCTAATGAACACAAACAGGTGGATCGTAGAGGATTAATCGGCTATTATTTTAAGGAAAATGATTTTAAAAGCCTTGCTCTATTTGCCCCGACTCTTAATGATTTTATGTATGATCAAAATTCAGTGAATGATTTATTGAATAAAGAAAGCCAGCAGTATCAATCTATTCGTTGGATTGGTTTAATTAAGAGTAAAGAAACAGGAGATTTTAGATTTGAGCTATCTGATGATACAAATGCTATTATAGAAATTAATGGTCAAATTGTTTCAAACAAAGGAAACAATAAACAA…
	251	B. thuringiensis	251_id251_4336	Vip1Ca1	Vip1Ca1	Rank4	775	100	100	59.61	-	-	-	-	-	-	-	MILSKDSNLSNSAEAHSNNSYTYANSEGASIEAGFGPKGFSFGVSANYQHTETVGSDWGNSKSNTEQFNSASAGYLNANVHYNNVGTGGIYDAQPTTSFILQDSTIATITAKSNATALSIPSGDRYPASKEGISLKTMDDFNSHPITLNKPQLDAVLNNEVIKINTDQTDGRYGIIGVDGKAEIGDRWSPIIDEIKGRTASIIIDPADGKALETRIAAKDYKNPEDKTPSLTIKEGLKIAYPESISEDKDGILFYEYKNDEGKVTKKQLSEENIMPYLDEDTSKEFERQLSDGSAKGLYDIKLTPKMNITIRLATVTLGFDDQFSAYPWENATWSDKFGNLRLGSLAIPQESKYTIPKDKVKPNYDYLITGYIKHDFTTDNESLGIVAFTKKDNFEMWN…	ATGATTTTATCTAAGGATTCTAATTTATCGAATTCCGCTGAGGCCCATTCAAATAATAGCTATACTTATGCAAATAGTGAAGGGGCAAGTATTGAAGCTGGCTTTGGTCCTAAAGGATTTTCTTTTGGGGTCAGTGCTAATTATCAACATACAGAAACAGTTGGTTCTGATTGGGGAAATTCTAAAAGTAACACAGAGCAATTTAATTCTGCTTCAGCTGGTTACTTAAATGCTAATGTCCATTATAATAATGTGGGAACTGGTGGAATATATGATGCTCAACCAACCACTAGTTTTATTTTGCAAGACTCTACAATTGCTACCATTACAGCAAAATCTAATGCTACTGCTTTAAGCATACCATCAGGAGATCGATACCCTGCGAGCAAAGAAGGAATT…
	251	B. thuringiensis	251_id251_2335	Vip3Ag4	Vip3Ag4	Rank3	787	100	90.48	56.04	-	-	-	-	-	-	-	MIVEAKPGYALVGFEMSNDSITVLKAYQAKLKQDYQVDKDSLSEIVYGDMDKLLCPNQSEQIYYTNNIEFPNEYVITKITFTKKMNSLRYEATANFYDPSTGGIDLNKTKIESSEAEYSTLRASNDGVYMPLGIISETFLTPINGFGLVVDENSRLVTLTCRSYLREVLLATDLSNKETKLIVPPNGFISNIVENGNLEGENLEPWKANNKNAYVDHIGGVNGTKVLYVHKDGEFSQFIGDKLKSKTEYVIKYIVKGKAAIYLKNEKNGDYIYEETNNELEDFQTVTKRFITGTESSGVHLIFTSQNGEEVFGGNFIILEIRPSEELLSPELIKSDAWVGSQGTWISGNSLNINSNVNGTFRQNLTLESYSTYSMNFTVNGFGKVTVRNSREVLFEKSY…	ATGATTGTGGAAGCTAAACCAGGGTATGCTTTGGTTGGATTTGAAATGAGCAATGATTCAATCACAGTATTAAAAGCATACCAGGCTAAGCTAAAACAAGATTATCAAGTTGATAAGGATTCATTATCAGAAATTGTCTATGGTGATATGGATAAATTACTTTGTCCCAATCAATCTGAACAAATATATTATACAAATAATATAGAATTTCCCAATGAATATGTAATTACTAAAATTACTTTTACTAAAAAAATGAATAGTTTAAGATACGAGGCGACAGCTAATTTTTATGATCCATCTACAGGGGGGATTGATTTAAATAAAACAAAAATAGAATCAAGTGAAGCAGAGTATAGCACGCTAAGAGCTAGTAATGATGGAGTCTACATGCCATTAGGT…
	252	B. thuringiensis	252_id252_5977	Cry60Aa3	Cry60Aa3	Rank4	303	100	100	100	-	-	-	-	-	-	-	MEITDIVLKIYDFIEWDYVTNQDGIPYTLFDKAIYEYELNDTVTIPETKVFQTTPIPIASALTITENRSSQTQLHTIKFSEKKMESVTNTTVHGFKIGGAIKVGAKGTVTANFLVSGGTAEANVELSLTGEYNYSSTTANVNQTEKTWEITENVSVASHTSLTSQLIIMQADIRVPMILNSNLIGKRYYDDYANMFFSYIFQSKTSGRTEMISPASRLANQSWPGKPIVFKSGGSNGSLNLSGFGYSDLYKGLYAFIRYTETPLDRYSSPGKTWDSNLIHLRDGQILNVYDNRGIVKPVRLVE	ATGGAAATTACAGATATTGTATTAAAAATATATGATTTTATCGAGTGGGATTACGTAACTAATCAAGATGGAATACCTTATACTCTTTTTGATAAAGCCATCTATGAATATGAACTTAATGATACGGTTACTATTCCAGAAACTAAAGTTTTTCAAACTACTCCGATTCCAATTGCTTCCGCCCTAACTATAACTGAAAATAGGTCATCACAAACACAGCTTCACACTATAAAATTTTCCGAAAAAAAAATGGAATCGGTCACCAACACTACTGTTCATGGTTTTAAAATTGGTGGTGCAATTAAAGTTGGTGCAAAAGGTACAGTAACTGCAAATTTTTTAGTATCAGGCGGAACAGCGGAAGCGAATGTTGAACTTTCTTTAACAGGAGAATATAAT…
	252	B. thuringiensis	252_id252_5976	Cry60Ba3	Cry60Ba3	Rank4	319	100	100	100	-	-	-	-	-	-	-	MTITNIELAIRDYTNWDGTREIPGYINRQVIDGPNIYDYVISDSVAVPKTVIFNVNPTPYTGPNIISENNTDVNQNKRIKFSEKVVETTTHTTTKGFKIGGGIKSTTKGTLKLKFPVGELGFEQTLELPLTGEYNSSSTTGNTCANEKLWEITDNITVPPHSRVTSTLIIMKTEVRVPMELTTNLRGTNSSGEGSFPTSNGLFSYTTSARGTVGGIFVSYYVRPASALYNTSWPDKPATFNSIGSNESLNLLGSGYSDVVPSLYVTIRQDQTPLSGYPGETKTWYSDKVILRDGRIVTLPSNADVNMSQTAKIPYCDRS	ATGACAATTACAAATATCGAATTAGCTATACGAGATTATACAAATTGGGATGGTACTCGTGAAATTCCGGGATACATCAATCGTCAGGTTATAGATGGGCCAAATATATATGACTATGTAATTAGTGACTCTGTAGCTGTTCCAAAAACTGTAATTTTCAATGTAAATCCAACTCCATATACCGGGCCTAATATAATATCAGAAAATAATACAGATGTAAATCAAAATAAACGTATTAAGTTTTCTGAAAAAGTAGTTGAAACTACTACACATACTACTACAAAGGGTTTTAAAATTGGCGGTGGAATTAAATCTACTACAAAAGGAACTTTAAAATTAAAATTTCCTGTAGGAGAACTAGGGTTTGAGCAAACTCTTGAGCTACCTCTTACAGGAGAA…
	261	B. anthracis	261_id261_5808	False positive	Vip1Ba2	Rank1	784	85.47	32.01	83.29	WP_040119992.1	peptidase [Bacillus anthracis]	1561	1561	1	0	0.99	MKKRKVLIPLMALSTILVSSTGNLEVIQAEVKQENRLLNESESSSQGLLGYYFSDLNFQAPMVVTSSTTGDLSIPSSELENIPSENQYFQSAIWSGFIKVKKSDEYTFATSADNHVTMWVDDQEVINKASNSNKIRLEKGRLYQIKIQYQRENPTEKGLDFKLYWTDSQNKKEVISSDNLQLPELKQKSSNSRKKRSTSAGPTVPDRDNDGIPDSLEVEGYTVDVKNKRTFLSPWISNIHEKKGLTKYKSSPEKWSTASDPYSDFEKVTGRIDKNVSPEARHPLVAAYPIVHVDMENIILSKNEDQSTQNTDSQTRTISKNTSTSRTHTSEVHGNAEVHASFFDIGGSVSAGFSNSNSSTVAIDHSLSLAGERTWAETMGLNTADTARLNANIRYVNTG…	ATGAAAAAACGAAAAGTGTTAATACCATTAATGGCATTGTCTACGATATTAGTTTCAAGCACAGGTAATTTAGAGGTGATTCAGGCAGAAGTTAAACAGGAGAACCGGTTATTAAATGAATCAGAATCAAGTTCCCAGGGGTTACTAGGATACTATTTTAGTGATTTGAATTTTCAAGCACCCATGGTGGTTACTTCTTCTACTACAGGGGATTTATCTATTCCTAGTTCTGAGTTAGAAAATATTCCATCGGAAAACCAATATTTTCAATCTGCTATTTGGTCAGGATTTATCAAAGTTAAGAAGAGTGATGAATATACATTTGCTACTTCCGCTGATAATCATGTAACAATGTGGGTAGATGACCAAGAAGTGATTAATAAAGCTTCTAATTCTAAC…
	264	B. anthracis	264_id264_2319	False positive	Vip1Ba2	Rank1	784	85.47	32.01	83.29	WP_000746486.1	protective antigen [Bacillus anthracis]	1561	1561	1	0	1	MKKRKVLIPLMALSTILVSSTGNLEVIQAEVKQENRLLNESESSSQGLLGYYFSDLNFQAPMVVTSSTTGDLSIPSSELENIPSENQYFQSAIWSGFIKVKKSDEYTFATSADNHVTMWVDDQEVINKASNSNKIRLEKGRLYQIKIQYQRENPTEKGLDFKLYWTDSQNKKEVISSDNLQLPELKQKSSNSRKKRSTSAGPTVPDRDNDGIPDSLEVEGYTVDVKNKRTFLSPWISNIHEKKGLTKYKSSPEKWSTASDPYSDFEKVTGRIDKNVSPEARHPLVAAYPIVHVDMENIILSKNEDQSTQNTDSQTRTISKNTSTSRTHTSEVHGNAEVHASFFDIGGSVSAGFSNSNSSTVAIDHSLSLAGERTWAETMGLNTADTARLNANIRYVNTG…	ATGAAAAAACGAAAAGTGTTAATACCATTAATGGCATTGTCTACGATATTAGTTTCAAGCACAGGTAATTTAGAGGTGATTCAGGCAGAAGTTAAACAGGAGAACCGGTTATTAAATGAATCAGAATCAAGTTCCCAGGGGTTACTAGGATACTATTTTAGTGATTTGAATTTTCAAGCACCCATGGTGGTTACCTCTTCTACTACAGGGGATTTATCTATTCCTAGTTCTGAGTTAGAAAATATTCCATCGGAAAACCAATATTTTCAATCTGCTATTTGGTCAGGATTTATCAAAGTTAAGAAGAGTGATGAATATACATTTGCTACTTCCGCTGATAATCATGTAACAATGTGGGTAGATGACCAAGAAGTGATTAATAAAGCTTCTAATTCTAAC…
	265	B. anthracis	265_id265_4948	False positive	Vip1Ba2	Rank1	784	85.47	32.16	83.29	WP_000746485.1	protective antigen [Bacillus anthracis]	1560	1560	1	0	1	MKKRKVLIPLMALSTILVSSTGNLEVIQAEVKQENRLLNESESSSQGLLGYYFSDLNFQAPMVVTSSTTGDLSIPSSELENIPSENQYFQSAIWSGFIKVKKSDEYTFATSADNHVTMWVDDQEVINKASNSNKIRLEKGRLYQIKIQYQRENPTEKGLDFKLYWTDSQNKKEVISSDNLQLPELKQKSSNSRKKRSTSAGPTVPDRDNDGIPDSLEVEGYTVDVKNKRTFLSPWISNIHEKKGLTKYKSSPEKWSTASDPYSDFEKVTGRIDKNVSPEARHPLVAAYPIVHVDMENIILSKNEDQSTQNTDSQTRTISKNTSTSRTHTSEVHGNAEVHASFFDIGGSVSAGFSNSNSSTVAIDHSLSLAGERTWAETMGLNTADTARLNANIRYVNTG…	ATGAAAAAACGAAAAGTGTTAATACCATTAATGGCATTGTCTACGATATTAGTTTCAAGCACAGGTAATTTAGAGGTGATTCAGGCAGAAGTTAAACAGGAGAACCGGTTATTAAATGAATCAGAATCAAGTTCCCAGGGGTTACTAGGATACTATTTTAGTGATTTGAATTTTCAAGCACCCATGGTGGTTACTTCTTCTACTACAGGGGATTTATCTATTCCTAGTTCTGAGTTAGAAAATATTCCATCGGAAAACCAATATTTTCAATCTGCTATTTGGTCAGGATTTATCAAAGTTAAGAAGAGTGATGAATATACATTTGCTACTTCCGCTGATAATCATGTAACAATGTGGGTAGATGACCAAGAAGTGATTAATAAAGCTTCTAATTCTAAC…
	267	B. anthracis	267_id267_2624	False positive	Vip1Ba2	Rank1	784	85.47	32.01	83.29	WP_000746488.1	peptidase [Bacillus anthracis]	1560	1560	1	0	1	MKKRKVLIPLMALSTILVSSTGNLEVIQAEVKQENRLLNESESSSQGLLGYYFSDLNFQAPMVVTSSTTGDLSIPSSELENIPSENQYFQSAIWSGFIKVKKSDEYTFATSADNHVTMWVDDQEVINKASNSNKIRLEKGRLYQIKIQYQRENPTEKGLDFKLYWTDSQNKKEVISSDNLQLPELKQKSSNSRKKRSTSAGPTVPDRDNDGIPDSLEVEGYTVDVKNKRTFLSPWISNIHEKKGLTKYKSSPEKWSTASDPYSDFEKVTGRIDKNVSPEARHPLVAAYPIVHVDMENIILSKNEDQSTQNTDSQTRTISKNTSTSRTHTSEVHGNAEVHASFFDIGGSVSAGFSNSNSSTVAIDHSLSLAGERTWAETMGLNTADTARLNANIRYVNTG…	ATGAAAAAACGAAAAGTGTTAATACCATTAATGGCATTGTCTACGATATTAGTTTCAAGCACAGGTAATTTAGAGGTGATTCAGGCAGAAGTTAAACAGGAGAACCGGTTATTAAATGAATCAGAATCAAGTTCCCAGGGGTTACTAGGATACTATTTTAGTGATTTGAATTTTCAAGCACCCATGGTGGTTACTTCTTCTACTACAGGGGATTTATCTATTCCTAGTTCTGAGTTAGAAAATATTCCATCGGAAAACCAATATTTTCAATCTGCTATTTGGTCAGGATTTATCAAAGTTAAGAAGAGTGATGAATATACATTTGCTACTTCCGCTGATAATCATGTAACAATGTGGGTAGATGACCAAGAAGTGATTAATAAAGCTTCTAATTCTAAC…
	270	B. anthracis	270_id270_1949	False positive	Vip1Bb1	Rank1	860	67.92	36.9	33.72	gi|446669141|WP_000746487.1	peptidase [Bacillus anthracis]	872	872	1	0	1	VHASFFDIGGSVSAGFSNSNSSTVAIDHSLSLAGERTWAETMGLNTADTARLNANIRYVNTGTAPIYNVLPTTSLVLGKNQTLATIKAKENQLSQILAPNNYYPSKNLAPIALNAQDDFSSTPITMNYNQFLELEKTKQLRLDTDQVYGNIATYNFENGRVRVDTGSNWSEVLPQIQETTARIIFNGKDLNLVERRIAAVNPSDPLETTKPDMTLKEALKIAFGFNEPNGNLQYQGKDITEFDFNFDQQTSQNIKNQLAELNVTNIYTVLDKIKLNAKMNILIRDKRFHYDRNNIAVGADESVVKEAHREVINSSTEGLLLNIDKDIRKILSGYIVEIEDTEGLKEVINDRYDMLNISSLRQDGKTFIDFKKYNDKLPLYISNPNYKVNVYAVTKENTI…	GTGCATGCGTCGTTCTTTGATATTGGTGGGAGTGTATCTGCAGGATTTAGTAATTCGAATTCAAGTACGGTCGCAATTGATCATTCACTATCTCTAGCAGGGGAAAGAACTTGGGCTGAAACAATGGGTTTAAATACCGCTGATACAGCAAGATTAAATGCCAATATTAGATATGTAAATACTGGGACGGCTCCAATCTACAACGTGTTACCAACGACTTCGTTAGTGTTAGGAAAAAATCAAACACTCGCGACAATTAAAGCTAAGGAAAACCAATTAAGTCAAATACTTGCACCTAATAATTATTATCCTTCTAAAAACTTGGCGCCAATCGCATTAAATGCACAAGACGATTTCAGTTCTACTCCAATTACAATGAATTACAATCAATTTCTTGAG…
	270	B. anthracis	270_id270_1948	False positive	Vip1Ca1	Rank1	775	103.15	31.5	42.19	WP_065553794.1	peptidase [Bacillus anthracis]	622	622	0.95	0	1	MKKRKVLIPLMALSTILVSSTGNLEVIQAEVKQENRLLNESESSSQGLLGYYFSDLNFQAPMVVTSSTTGDLSIPSSELENIPSENQYFQSAIWSGFIKVKKSDEYTFATSADNHVTMWVDDQEVINKASNSNKIRLEKGRLYQIKIQYQRENPTEKGLDFKLYWTDSQNKKEVISSDNLQLPELKQKSSNSRKKRSTSAGPTVPDRDNDGIPDSLEVEGYTVDVKNKRTFLSPWISNIHEKKGLTKYKSSPEKWSTASDPYSDFEKVTGRIDKNVSPEARHPLVAAYPIVHVDMENIILSKMRINPHRILIVKREQ	ATGAAAAAACGAAAAGTGTTAATACCATTAATGGCATTGTCTACGATATTAGTTTCAAGCACAGGTAATTTAGAGGTGATTCAGGCAGAAGTTAAACAGGAGAACCGGTTATTAAATGAATCAGAATCAAGTTCCCAGGGGTTACTAGGATACTATTTTAGTGATTTGAATTTTCAAGCACCCATGGTGGTTACTTCTTCTACTACAGGGGATTTATCTATTCCTAGTTCTGAGTTAGAAAATATTCCATCGGAAAACCAATATTTTCAATCTGCTATTTGGTCAGGATTTATCAAAGTTAAGAAGAGTGATGAATATACATTTGCTACTTCCGCTGATAATCATGTAACAATGTGGGTAGATGACCAAGAAGTGATTAATAAAGCTTCTAATTCTAAC…
	301	B. cereus	301_id301_2353	Cry31Aa6-like	Cry31Aa6-like	Rank2	802	100.25	67.07	101.87	-	-	-	-	-	-	-	MGTGDFMTKKQKKILSITLATGVFAGTYIPTAYTAFAENEKKEDLQENQTKNINQNSLPIDSYGWFENPYKGVTFSQFIDAFNNNQWQPLLVNIKNKGDAGSGTISFLKGMMTTGLSLLPPPASLLASIWSVFIPTNDANGTDMWRQLEIYIDEKIDSKINDYHKYLMGAEFNGAMSAIKEYQRVLQIYNDSKNSLKRVEEPGTPVIEAVRAADRKLKEFIAVVQTPEKSNDSVYQQITAPIFVQAANAHLLLQRDMILYGEEWGMDKDQWQGYKDNQKKLIQEYTNYAMKVYNDGLEKRKKEAEEINTQQPNRNTDRWNHINDYVREYTLSVLDFVDLFPATNPETYSKGVMQENSRQIYSSIKGAVIPQGGTGEGTTWENIQKILDSQEYKGDLHKL…	ATGGGAACGGGGGATTTTATGACAAAGAAACAAAAGAAAATATTATCTATCACATTAGCTACAGGTGTATTTGCTGGAACCTACATTCCAACTGCTTATACGGCATTTGCAGAAAATGAAAAAAAAGAAGATTTACAAGAAAATCAAACAAAAAATATTAATCAAAATAGCCTTCCGATAGATTCATATGGTTGGTTTGAGAACCCTTATAAGGGAGTAACTTTTTCACAATTTATAGATGCATTTAATAACAATCAGTGGCAACCTTTATTAGTCAATATTAAGAACAAAGGGGATGCTGGTTCGGGTACTATCTCTTTTCTAAAAGGCATGATGACAACAGGATTATCATTATTACCACCACCAGCTAGTCTTTTAGCAAGTATTTGGAGTGTGTTT…
	302	B. cereus	302_id302_1037	False positive	Vip1A	Rank1	871	78.87	31.74	71.99	WP_002016884.1	peptidase [Bacillus cereus]	1636	1636	1	0	1	MANEKKVQAGSVDSYVQADAIMTEDKNSVRKQNGLMGNFYGDNDFKNLLLIRGNSCVNEQVTSNEIRDLRLKSSQKIQSVRWQGFIQPKEDGVYTFSTGKHDQVMIQVDNCIVVDNIGRETEIKLQKDKLYKIIVEYQVNPDVEDAFTLLWGTEEKKEVVPHEVLYAPSLAQKDQPTVIGSLHQLKYAVNDFIREEKDTDGDNIPDSWEYEGYTVVDGEFGVKDLVKWDDKIHQGLVKYTSSPMKWSTSDDPDSDYEKVTGLQMDTRVTKEAHHPLVAAYPDVHINMEKYLLIPNTNFQAGEGGSSSKQVTRGTSNTVSNTESWGVTVTANASLLDFGGSVSASYESSTTTSTTKDESVSDSTTKDWNEVLGINTAEAGKILPNVRYVNTGTAPVFKVK…	ATGGCAAATGAGAAGAAAGTTCAAGCAGGATCAGTGGATAGTTATGTTCAAGCAGATGCTATTATGACGGAGGATAAAAATAGTGTTAGAAAACAAAATGGATTAATGGGTAATTTCTATGGAGATAATGATTTCAAGAATTTGTTATTAATACGAGGTAATAGTTGTGTTAATGAACAGGTCACTTCAAACGAAATAAGAGATCTTCGCTTGAAAAGCAGTCAAAAAATTCAATCTGTGCGTTGGCAAGGTTTCATCCAACCCAAAGAAGATGGGGTATATACTTTTTCAACAGGAAAGCATGATCAAGTCATGATTCAAGTAGATAACTGTATAGTGGTTGATAATATAGGAAGAGAAACAGAAATTAAACTTCAAAAAGATAAGCTATACAAAATT…
	302	B. cereus	302_id302_1032	Possible novel toxin	Cry49Aa4	Rank1	464	84.51	23.47	67.03	AEX56523.1	cry-like protein [Bacillus thuringiensis]	282	282	0.99	3e-89	0.4	MEFKKDYVYSILNDNSQKYMDVDSNATDNGAWLDQYEWQNYNSQKWIIYPLDGGYYVLINRSSGRMMDVVNNSKDNGAMLNQYEWQNSDSQQWNTEEKEEGYIAFQNKNSGKYADVDYNATDDGDHLNQYEWQNSDSQKWMPTEVEKFTTLPSVETQDLPPVPQYTSIDDLLPDTTDSVVTAYTLAPFFAVNDPQYNSGTIGNQVDENPYYPYIKKQYWKLVKSLTLTPGETQEYDLTYGITTTDQQTASLTVSNTIGADAGLQFKDKSLGLSTQYTSELNITISQTNEEMAQAKNTYTINNPYDHEIAWSKYILVTEYHVERTNGTTINTPWSFADINTTRSVSYPPEDTNSLVLNETLVSSTENVR	ATGGAGTTTAAAAAAGATTATGTTTACAGCATTTTGAATGATAACAGTCAAAAATATATGGATGTCGATTCTAACGCAACGGATAATGGAGCTTGGCTTGATCAGTATGAATGGCAGAACTATAATAGTCAAAAATGGATAATCTATCCTTTGGATGGTGGATATTATGTTTTAATTAATCGGTCTAGTGGAAGAATGATGGACGTCGTCAATAATTCAAAGGATAACGGTGCAATGCTTAATCAATATGAGTGGCAAAATTCTGACAGTCAGCAATGGAATACTGAAGAGAAAGAAGAAGGTTATATTGCTTTTCAGAATAAAAATAGCGGGAAATATGCGGATGTTGACTATAACGCAACCGATGATGGGGATCACCTTAACCAATATGAGTGGCAA…
	304	B. cereus	304_id304_5728	False positive	Vip2Ba1	Rank1	451	84.96	27.88	50.11	gi|446872175|WP_000949431.1	hypothetical protein [Bacillus cereus]	535	535	1	0	1	MLSKKVAFFSLATIVLMSGTANVASAMEQSSTLDYPISSIESTKNTDTFLDKLIDFKDKEKEAKNYGKNLPNHRDKIVVTPKAKEAFNNYEQNGTRINQALREGKVDGYPKEYVKVAKEYAAEMDKVFKQNTASVPDTIMVYRYTDEQQFGIAPGTFFPKDPKNPKETIVNKESIEKFKKKFEGKTVKDKGFTSTSLAILDKYLGEKPKTIRMDIEVPKGTHAVYMGNEYAELILPRNAPLKIKKVSGIVEKGKLIVKVDASVVNK	ATGTTAAGTAAAAAAGTTGCTTTTTTTAGTCTAGCTACTATAGTTCTTATGAGTGGAACAGCTAATGTAGCATCTGCAATGGAGCAAAGTTCAACTCTCGATTATCCTATTTCTTCTATTGAATCTACAAAAAATACTGATACATTTTTAGATAAATTGATAGATTTTAAAGACAAAGAAAAAGAAGCAAAAAATTATGGAAAGAACCTTCCTAATCATAGAGATAAAATTGTAGTAACACCAAAAGCAAAAGAAGCTTTTAATAACTATGAGCAAAATGGAACAAGGATTAATCAAGCTTTAAGAGAAGGGAAAGTAGATGGATATCCTAAAGAGTATGTAAAAGTAGCAAAAGAATACGCTGCAGAAATGGATAAAGTATTTAAACAAAATACTGCT…
	307	B. cereus	307_id307_5391	Possible novel toxin	Vip1A	Rank1	871	50.55	25.54	42.25	SFT22872.1	binary toxin B/toxin PA [Bacillus sp. 103mf]	953	953	0.94	0	0.68	MKKLNSALSVLGSVSMALTLASPALADVKQPNPGSTVEIFKENANAKKEDKNFTLGSDGEIGSLITQNIEMANNDWDKDGISNDLEINGYKIEFNSQTGKNEAKAWEPEKDKGKPKFISNPMNANTDGDPFTDMYEVENYNSDSETNFNPIVANMPNLQIGVKRIEVIPIATITDNNGGSVSRGWEKSVATQHSFNIGAGVEGGAMGSPAGPVPTGSASLNVGYGYSKTTTETESYTNNFDWSTAKTVDTAKAAKVRVHLEYKNVGTAGAENVSPHFNIRLGNKIINTVKATQDRYKANQLSTEKGGRNTTEVVIDSLDGQADANIVLSLDELKAVEQGELLSVEVLPTSTMEVSIEKDGQFMSVGDSGRIEARVNAATEQLETDIGNIPKFRVYTPKD…	ATGAAAAAATTGAATTCAGCACTTAGTGTATTAGGTAGTGTATCGATGGCACTGACTTTAGCATCTCCTGCTTTAGCAGACGTAAAACAGCCGAATCCAGGAAGTACAGTTGAAATATTCAAAGAGAATGCAAATGCAAAAAAAGAAGATAAGAATTTCACGCTCGGATCTGATGGGGAAATAGGTTCGCTCATTACACAAAACATTGAAATGGCAAACAACGATTGGGACAAAGATGGTATTTCTAACGACTTAGAGATTAATGGATATAAAATTGAATTCAATTCACAAACTGGGAAAAATGAAGCGAAAGCATGGGAGCCCGAGAAGGATAAAGGGAAACCAAAATTTATATCGAATCCTATGAATGCAAATACGGATGGTGATCCTTTTACTGAT…
	307	B. cereus	307_id307_2535	Possible novel toxin	Vip2Ba1	Rank1	451	52.12	30.77	49	gi|738779494|AJA74460.1	Vip2-like protein [Bacillus cereus]	193	193	0.99	5e-53	0.32	VVRREETEKLVKDLPSEILEMYDKVGGKIKIVDGSLAEYPDLKGRKAINDNGKEVSLDQYYAYSIKGKAPEVFIRASEDYEESIDKRKIVYTEIGKSMVQDVLKSEVLMDSSFLQAVNQMRLDKDTEAEFFSQNLREYKGSFDETYVKEHIKDFQDIFAKAFAYSRIPEFKEFFNTYAPGMFDYFDKLDWGKLKDQVQEKEQVKNEALDFAKDGKAALQWAKENLKGYAEKLNADEKAEIDFYTTSNYSTINSYLRDSEGSKYQDKEGLKKRIDLISSGLQKLSLPTDIVVYRRTGTDTFKPDPNNPILKFDFNNPKDIESFKKQYEGSLNEEKAFLSTSLVRDPDLYGSFMQKRILMRITLPKGTHAGFLPALELGTYQGENEMLLDHGYQYKIDKIG…	GTGGTTCGGCGAGAGGAAACGGAAAAGTTAGTAAAAGACCTGCCTTCTGAAATTTTAGAAATGTATGATAAAGTTGGTGGGAAAATTAAAATTGTAGATGGGAGTCTTGCTGAATATCCTGATTTAAAAGGTAGGAAAGCAATAAATGATAATGGAAAAGAAGTATCACTCGATCAATATTACGCATATTCAATAAAAGGAAAAGCACCCGAAGTATTCATAAGAGCATCAGAAGATTATGAAGAAAGTATAGACAAAAGGAAAATTGTGTATACTGAAATTGGAAAATCGATGGTACAAGATGTGTTAAAGTCAGAAGTACTGATGGATTCGTCATTCCTCCAAGCAGTAAATCAAATGCGATTAGATAAAGACACGGAGGCAGAGTTTTTTTCACAG…
	312	B. cereus	312_id312_2893	False positive	Vip1Ba2	Rank1	784	66.51	31.03	18.49	EEK67701.1	hypothetical protein bcere0006_22040 [Bacillus cereus MM3]	437	437	1	2e-155	1	MKQLKPVISVLGSVSMALTLASPALADVKQLNPGGTVEIFKENANVKKEDKNFTLGSDGEIGSLITQNIEMANNDWDKDGISNDLEMNGYKIEFNSQTGKNEAKAWDPEKDKGKPKFISNPMNANTDGDPFTDMYEVENYNNDSDTNFNPIVANMPNLQIGVKRIEVIPIATITDNNGGSVSRGWEKSVSTQHSFNVGLSGSGGVEGSAAGPVPSGSV	ATGAAACAATTGAAGCCAGTAATTAGTGTATTAGGTAGTGTATCGATGGCACTGACTTTAGCATCTCCTGCTTTAGCAGATGTAAAACAACTGAATCCAGGAGGTACAGTTGAAATATTCAAAGAGAATGCAAATGTAAAAAAAGAAGATAAGAATTTCACGCTCGGATCTGATGGGGAAATAGGTTCACTCATTACACAAAACATTGAAATGGCAAACAACGATTGGGATAAAGATGGTATTTCTAACGACTTAGAGATGAATGGATATAAAATTGAATTCAATTCACAAACTGGAAAAAATGAAGCGAAAGCATGGGATCCCGAGAAGGATAAAGGGAAACCAAAATTTATATCGAATCCTATGAATGCAAATACGGATGGTGATCCTTTTACTGAT…
	315	B. cereus	315_id315_0054	Possible novel toxin	Cry49Ab1	Rank1	467	82.56	22.67	68.95	EEL19841.1	41.9 kDa insecticidal toxin [Bacillus cereus Rock1-3]	783	783	0.97	0	1	MRSVSKKVMAGLGVGAMSLSIWAPSSQAAAPANNEYHTIHLAANTNIAWDVYKGWQSDDAGIVLWDGARGDNEQFVFFPLDGGAYAIVNKNSGKPVGIGNAFIGSDGVRDFYNDNDQGLRQTSWTGAANEQWYLRDKGNNNFEIVNQGSGKVASWAGVQRYGFKDYVDLDESNPSDNNRVFHIPAARSTFSLPTLPAVGTRPNAPDYNTSGTIDQQLPQTSNSVVVGASLIPSIMVKDNGASDYTKIHNSPYYVLVKEEYWEKVRSEIIPAGATSKYTVKSGVSEIDQKKMSDTLAMSFGSDLGLKFGESSLSIKSSVSRTIQTEVTKTSTNATEETEEKSIPSIPGKNTGFTAYQLVTKYTVKRTDGSVVTDPSIVRDSKQTIARTIAK	ATGAGATCAGTATCAAAAAAAGTCATGGCAGGGTTAGGTGTAGGAGCAATGAGTCTATCTATCTGGGCTCCTTCAAGTCAAGCAGCAGCTCCAGCAAATAATGAATATCATACTATTCATTTGGCAGCTAATACAAACATAGCTTGGGATGTATATAAAGGGTGGCAATCTGATGATGCAGGTATTGTTCTATGGGATGGAGCCCGTGGTGACAATGAACAATTTGTATTTTTCCCACTTGATGGAGGAGCATATGCAATCGTAAATAAAAATAGTGGAAAACCTGTAGGGATTGGTAATGCTTTCATTGGTAGTGATGGTGTTCGTGATTTTTACAATGACAATGATCAGGGGTTGCGACAAACGAGTTGGACTGGTGCCGCTAATGAACAATGGTAT…
	320	B. cereus	320_id320_0709	False positive	Vip2Ba1	Rank1	451	90.44	32.6	50.33	WP_000694269.1	ADP-ribosyltransferase [Bacillus cereus]	518	518	1	0	1	MKIKKKFLPVVLALSTMVTGSTAFLTSTVHANTESVVQKNIQKPLDFNSLANKPLADAWGEKFYHQWIPNVSSTEIEEFKSYMETGYHHLNTYLLENKGQLTGKDIKMEQKIKHLDRAFSSSSVPDDIVVYRRSKESSFGLTEGTLIKDNKINEQEFSEFKNKLLGKYKTDYTYMSTSILKDPSESFNGRPILIRLTVPKGSHGAYIAPLSAYPWEMEMLLPRNTTYKVNDISYVKNGNSNYVLVDATIQK	ATGAAAATCAAGAAAAAATTTTTACCAGTTGTCTTAGCACTCAGTACAATGGTTACTGGAAGTACAGCATTTTTAACTTCAACAGTTCATGCGAATACAGAGTCGGTCGTACAAAAAAATATCCAAAAGCCCTTAGATTTTAATAGTTTGGCCAATAAACCCCTTGCAGATGCATGGGGAGAAAAATTCTATCATCAGTGGATTCCAAACGTTAGTAGTACAGAGATAGAAGAGTTCAAGTCATATATGGAGACAGGCTATCATCATTTAAATACGTATCTTCTGGAAAATAAGGGGCAATTAACAGGAAAAGATATAAAAATGGAACAAAAAATCAAGCATTTAGATCGAGCATTTAGTTCTTCCAGTGTACCTGATGACATAGTGGTATATCGTAGG…
	321	B. cereus	321_id321_5010	Possible novel toxin	Vip2Ba1	Rank1	451	75.29	25.76	43.9	AJA74460.1	Vip2-like protein [Bacillus cereus]	144	144	0.74	2e-36	0.42	MKKQSLAIATILSLGLTVFGGTTSTFAMTEPNDNVTFQSTSKYIGNIPSKPKDCNNVDKYKLCTNKEEADAWGKKQFSKWSKEEKSAIRDYTKNARPYNEFLRTHAGKLDSDPTMKKKIESLDKALNRKEAKVNDNIKVYRGDDAWIFGKEYDNSIIKNGKVDREKFKEIQKKFQGKTITEFGYISTSILIDAGYAKTRPVMTEFKVGSGTHGAYMNSDDLTAYPGQYELLLPRNTVYKIEKIYIAIDNNTQKEQIKVEATIK	ATGAAAAAACAAAGTCTAGCTATAGCTACTATTCTATCATTAGGTTTAACGGTATTTGGTGGTACTACATCTACATTTGCGATGACTGAGCCAAACGATAATGTGACGTTTCAATCTACATCAAAATATATAGGAAATATACCGTCAAAGCCTAAGGACTGTAATAATGTAGATAAATATAAGCTGTGTACAAACAAAGAAGAAGCTGATGCTTGGGGAAAAAAACAATTTAGTAAGTGGAGCAAAGAAGAGAAATCAGCCATAAGAGATTATACAAAAAATGCAAGGCCGTATAATGAATTCTTAAGAACGCATGCGGGTAAATTAGATTCTGATCCTACAATGAAGAAAAAAATTGAATCCTTAGATAAAGCATTAAATAGAAAAGAGGCAAAAGTG…
	324	B. cereus	324_id324_5781	Possible novel toxin	Vip1Aa2	Rank1	881	82.99	36.3	91.94	gi|1143643289|AQM56941.1	Vip4Aa1-like protein 2 [Bacillus thuringiensis]	501	501	0.75	9e-161	0.37	MNIKSVYKCIATTVLLSQIMSPSILHAQEVSDKAESGVVTQPENKRTGLMGYYYNDSNFSELVMMTPEKNGELKIIKEDHGELLPEGKRNIQSIRWIGYIKPSEDGEYIFSTSSDQNIVMQIDGKTVINQSPMENKIELDKDKLYEIRLEYRQDENGKHQNLSDLKLFWSRTNSDKIVIPEENLVLPNFAPGENKTKLIPETHSFDDNSIPDTADLCLDTDDDSIPDYWETNGFTIKGNKFVEWTDDLAKKGYIKYVSNPMTAYTTGDPYTDFEKSAGQMPAAVAKEAHNPLVAAFPAVGVKMEKMIISENKDYTNAEEHAMSSNQSSGTTVGTEVHVGVSENYGITGGVSASFSHSNTTENTISKSNGNTIHLNEADAAFTNLNVRYYNSGTAPIYRV…	ATGAATATAAAGTCTGTATATAAATGTATAGCTACAACTGTATTATTGAGTCAAATTATGTCACCTAGTATTTTACATGCTCAAGAAGTAAGTGATAAAGCAGAAAGTGGTGTAGTCACCCAACCAGAAAATAAACGTACAGGACTTATGGGTTACTATTATAATGATAGTAATTTTAGTGAATTAGTAATGATGACACCAGAAAAAAATGGTGAGCTAAAGATAATTAAAGAAGATCATGGAGAATTATTACCTGAAGGCAAACGAAACATTCAGTCTATAAGGTGGATAGGATATATTAAGCCATCAGAGGATGGAGAATATATATTCTCTACATCTTCTGATCAAAATATTGTCATGCAAATTGATGGGAAGACGGTAATTAATCAATCTCCTATG…
	324	B. cereus	324_id324_5772	Possible novel toxin	Vip2Ba1	Rank1	451	77.57	35.29	45.23	gi|1143643297|AQM56945.1	Vip2Ac-like protein 2 [Bacillus thuringiensis]	125	125	0.78	8e-32	0.37	VKFINNKILTSTLASVVFLSVYPFSNPSQAWAASSDEIISNHIDNLIDFEGEHEKAKGWGEKKYKEWKERLTSEEKESIEYYTDFDYLEINQYLREVKGKLKTSDLNNTIKHIDSALKKGRISEPITVYRRAKGFSLGINNGLLVDWKNPNKIIKENISKISEMLIGKTKTEYGYISTSLSQDAASNFSKLPILLKIHLPVGTEAAYLGNLSTNPGENEVLIGRGFTYQIEKASIIELEGREYLEIEAKGKKDRKSWKYYMIS	GTGAAATTTATTAATAATAAAATTTTAACTAGTACACTTGCTAGCGTTGTATTTTTATCTGTTTACCCCTTTAGTAATCCATCACAGGCATGGGCTGCTAGTTCTGATGAAATTATCTCAAATCATATTGATAATTTGATAGATTTTGAAGGAGAGCATGAAAAAGCTAAAGGATGGGGGGAGAAAAAATACAAAGAATGGAAAGAACGATTAACAAGTGAGGAAAAAGAGTCAATTGAATACTATACAGATTTTGACTATTTGGAAATCAATCAATATTTGAGAGAAGTAAAGGGGAAATTAAAAACTTCTGACCTTAATAATACAATTAAGCATATAGATAGCGCTTTAAAAAAAGGAAGAATATCAGAACCAATTACAGTGTATAGAAGGGCTAAA…
	328	B. cereus	328_id328_4243	Possible novel toxin	Vip2Ba1	Rank1	451	95.95	31.33	36.81	AQM56945.1	Vip2Ac-like protein 2 [Bacillus thuringiensis]	113	113	0.89	2e-28	0.4	VSYTDLGYFHLNAYLQDNKDQLPGKDINMEQKIKHLDRAFSVSSVPDNIVVYRRSNESAFGLEKGTLIKGNKLNKQEFLKFKNKFLGKYQTFYTYMSTSILKDASESFSGRPILICLTVPKGNHGAYLASLSTSPWEMEMLLPRNTTYKVNGISYVKNGNSNYVLADTSIMKA	GTGTCATATACGGATCTAGGCTATTTTCATTTAAATGCCTATCTTCAGGATAATAAAGATCAATTACCAGGAAAAGATATTAATATGGAACAAAAAATAAAGCATTTAGATCGAGCATTTAGTGTGTCAAGTGTACCTGATAACATAGTGGTATATCGTAGGAGTAATGAAAGTGCGTTTGGCTTAGAGAAAGGCACACTCATAAAGGGTAATAAACTGAATAAACAAGAATTTTTAAAATTTAAAAATAAATTCTTAGGGAAATACCAAACATTTTATACGTATATGAGTACATCTATTCTTAAAGATGCTTCAGAAAGCTTTAGTGGGCGACCTATTTTGATTTGCCTAACGGTACCTAAGGGAAATCATGGAGCATATCTTGCTTCGTTAAGCACA…
	330	B. cereus	330_id330_4758	Possible novel toxin	Cry25Aa1	Rank1	675	103.79	40.88	20.3	gi|327466753|ADV33304.1	Cry20-like protein [Bacillus thuringiensis]	132	132	1	2e-33	0.48	MNPYQNKDKYKILDTSPNHANISNRYPFAQNPNVMKNNNYKDWLNEGEGIIPFFIGSAIGSLFSILGEHVSFLRTPSVFGGIGFLQTFLDIITNFGVINLTINDVQLLIQQAIDQETRTRANNRFNAIISNY	ATGAATCCATACCAAAATAAAGATAAATATAAAATATTAGACACTTCACCTAATCATGCGAACATATCAAACAGATACCCTTTTGCACAGAATCCAAACGTTATGAAAAATAACAATTATAAAGATTGGTTGAATGAAGGTGAAGGTATTATTCCTTTTTTTATTGGAAGTGCAATTGGAAGCTTATTTAGTATCCTTGGAGAGCATGTCTCTTTTTTAAGAACGCCTTCTGTATTTGGTGGAATAGGTTTCTTGCAAACTTTTTTAGATATAATAACTAATTTTGGAGTAATAAACCTTACTATAAATGATGTACAACTACTTATTCAGCAAGCGATAGATCAAGAAACTAGGACTAGAGCGAATAATCGATTTAATGCAATAATAAGTAATTATTAG
	330	B. cereus	330_id330_4756	Possible novel toxin	Cry41Aa1	Rank1	825	97.62	41.46	19.88	gi|506995743|WP_016084446.1	pesticidal crystal protein cry4Ba [Bacillus cereus]	741	741	1	0	0.83	MSIQNISSNLNVVLDKIEFFSNLTIPQPPLLQGNYQIVTTLNNSSVLDLNDFNNVLLWSNHRGTNQIWNFTFDQPRNAYVIRSLRSQNLILAWDANSGTSNVFCTPFNSGSEEHYWRIEHSQNGYILRNLRNSNLVLDVAEGRTNNGIVILVYPRQNGNNQLFFLRSI	ATGAGCATTCAAAATATTAGCTCAAATCTTAACGTAGTACTAGACAAGATTGAATTTTTTTCAAATTTGACTATACCACAACCACCTCTTCTCCAAGGGAATTATCAAATTGTAACAACTTTAAATAATAGTAGTGTATTAGATTTAAATGATTTTAATAATGTTCTATTATGGTCGAATCATAGAGGAACTAATCAAATTTGGAATTTTACGTTTGACCAACCAAGAAATGCATATGTAATACGCAGCTTAAGAAGTCAAAATTTAATCTTAGCATGGGATGCTAATAGTGGTACTAGTAATGTATTTTGTACACCATTTAATTCAGGCAGTGAGGAGCATTATTGGAGGATAGAGCATTCGCAAAATGGATATATATTGAGAAATCTACGAAATTCG…
	330	B. cereus	330_id330_2975	Possible novel toxin	Cry43Aa2	Rank1	1340	94.26	40.91	88.28	gi|506995326|WP_016084046.1	pesticidal crystal protein cry4Ba [Bacillus cereus]	2618	2618	1	0	0.99	VNQNNQNEIQIIDSSSNDLSQSNRNPRYPLAKDPNASFENSNYKDWLATCEESNVEPLLTEEDLRDALFTSISITSTLFDFLSFEPIVGALNVLSRIIGFLWPNNNTITWQRLISVVEALIDRRATQDVINRAVRQLEGLQVNVAQYTTAFNNWNANEATRNNPALQREVISRFNIADGALGSAIPEFRIEGYELITLTVYAQAANMHLLLLRDAVINGKLWGQEDKTIDDLYKLQVCLIDAYTEHCMSFYRQGLQDLRNRGNWNAFNNYRRTMTITLLDIISLFSNYDARVYPTNTAMQLTREVYTEPNATPQWLNHNFNTAQFNQIENDLIRQPSLFNTFIGATLNASTLFRVDFSGVPVPAFTRFNIRSGVATPNPIVTTGPWLGLPNSTPDQTFN…	GTGAATCAGAATAACCAAAATGAAATTCAAATAATAGATTCTTCATCCAATGATTTAAGTCAATCAAATAGGAATCCAAGATACCCATTAGCTAAGGATCCAAATGCTTCGTTTGAAAATTCGAATTATAAAGATTGGTTAGCTACTTGTGAGGAGTCCAATGTAGAACCATTGTTAACAGAAGAGGATTTAAGGGATGCACTTTTTACAAGTATTAGTATTACGTCTACGCTTTTTGATTTTCTAAGTTTTGAACCTATTGTGGGAGCTCTTAATGTATTAAGTAGGATAATTGGATTTTTATGGCCAAATAATAATACGATAACTTGGCAGAGACTTATAAGTGTTGTTGAAGCCCTTATCGATCGAAGAGCAACACAAGATGTAATAAATCGTGCC…
	330	B. cereus	330_id330_5863	Possible novel toxin	Cry46Ab	Rank1	304	95.26	33.61	79.28	ADQ73630.1	cry46-like protein [Bacillus thuringiensis]	494	494	1	1e-176	0.95	MIIQEKLSFSDLDSLDSTTDSIMDAFKDLYGILPDEIAVNNETFPIHNKPAITECYDHACYKMLGPFIFRDLEKPSIDEITLKEQFVCNPSNEEKEIVVTIEEQWANIQSWTSKSITGLTLKSDLIIAGKFQSGNEFHISTFVGESNSKSIHTSPSIEHSIKVPPNSKMKIAMIGTLITEVLHFRSIITVQGMFGACFPRMVRGHYVGFKSAGHILNKTFGMIEGSINNTALQDIEIHIKGIEPYSDKQKVIK	ATGATTATACAAGAAAAATTATCTTTTTCAGATCTAGATTCATTAGATTCAACTACAGATTCCATAATGGACGCGTTTAAAGATCTTTATGGAATACTTCCTGATGAAATTGCAGTAAATAATGAGACGTTTCCAATTCATAATAAACCCGCTATTACTGAATGTTATGATCACGCTTGTTATAAAATGCTGGGACCTTTTATATTTCGAGATCTTGAAAAACCTTCAATAGATGAAATAACCCTAAAGGAACAATTTGTATGTAATCCTAGTAATGAAGAAAAAGAGATTGTAGTGACAATCGAAGAACAATGGGCCAATATACAATCTTGGACTTCGAAATCTATTACAGGTTTAACTTTAAAATCAGATCTTATTATCGCAGGTAAATTTCAATCG…
	330	B. cereus	330_id330_0645	Possible novel toxin	Cry9Aa1	Rank1	1156	94.53	33.77	65.83	gi|407386827|AFU17323.1	Pesticidal crystal protein cry9Aa [Bacillus thuringiensis MC28]	1087	1087	0.83	0	0.8	MSTDQNRNEYEILDFSSYHEYTSNRYPFAKNPNVMENTNYKNINPSFIGSALGSIFNIFQLYASFFQTPSVFNGIELIQGIISKILNFQVINLTINDVQQLIDQTLENHIRNEANQRFNSIQANFNQYLSNKSLYINNPSDSTRRLFVNSLSANERDLRIALDVTFSLANREVLLLPNFTQIAMLHLTILKDAVMFSGPDLIAPTVSEASENSILNRPPSDSYESALLTNISMYTNYCVRHYNEGLNRIRNRGTSGNIWLNFHSFRREMTLTVLDFVALFSFFDTTKYPASRNFTPPVVSQLSRVIYTDPVGAIRTDGRGWFDPPVGTDRIRVNFASIENEIPAPTTSRHLSELTISSGPLGFGINPSRTHSWQGNRNVNISAPTDVSGVISNRTQTIP…	ATGAGTACAGATCAAAATAGAAATGAATATGAAATACTGGATTTTTCATCCTATCATGAGTACACATCAAACAGATATCCTTTTGCGAAGAATCCAAACGTTATGGAAAACACAAATTATAAAAATATTAATCCTTCTTTTATTGGCAGTGCATTGGGTAGTATATTCAATATCTTTCAACTATATGCCTCTTTTTTTCAAACACCTTCTGTGTTTAATGGAATAGAGCTTATACAGGGTATTATAAGTAAAATACTGAATTTTCAAGTAATAAATCTTACTATAAATGATGTCCAACAACTTATTGATCAAACATTAGAGAATCATATCAGAAATGAGGCAAATCAAAGATTTAATAGCATACAAGCCAATTTTAATCAATATCTTTCCAATAAAAGT…
	333	B. cereus	333_id333_0588	Possible novel toxin	Cry43Aa2	Rank1	1340	94.26	41	88.28	gi|506995743|WP_016084446.1	pesticidal crystal protein cry4Ba [Bacillus cereus]	2617	2617	1	0	0.99	VNQNNQNEIQIIDSSSNDLSQSNRNPRYPLAKDPNASFENSNYKDWLATCEESNVEPLLTEEDLRDALFTSISITSTLFDFLSFEPIVGALNVLSRIIGFLWPNNNTITWQRLISVVEALIDRRATQDVINRAVRQLEGLQVNVAQYTTAFNNWNANEATRNNPALQREVISRFNIADGALGSAIPEFRIEGYELITLTVYAQAANMHLLLLRDAVINGKLWGQEDKTIDDLYKLQVCLIDAYTEHCMSFYRQGLQDLRNRGNWNAFNNYRRTMTITLLDIISLFSNYDARVYPTNTAMQLTREVYTEPNATPQWLNHNFNTAQFNQIENDLIRQPSLFNTFIGATLNASTLFRVDFSGVPVPAFTRFNIRSGVATPNPIVTTGPWLGLPNSTPDQTFN…	GTGAATCAGAATAACCAAAATGAAATTCAAATAATAGATTCTTCATCCAATGATTTAAGTCAATCAAATAGGAATCCAAGATACCCATTAGCTAAGGATCCAAATGCTTCGTTTGAAAATTCGAATTATAAAGATTGGTTAGCTACTTGTGAGGAGTCCAATGTAGAACCATTGTTAACAGAAGAGGATTTAAGGGATGCACTTTTTACAAGTATTAGTATTACGTCTACGCTTTTTGATTTTCTAAGTTTTGAACCTATTGTGGGAGCTCTTAATGTATTAAGTAGGATAATTGGATTTTTATGGCCAAATAATAATACGATAACTTGGCAGAGACTTATAAGTGTTGTTGAAGCCCTTATCGATCGAAGAGCAACACAAGATGTAATAAATCGTGCC…
	334	B. cereus	334_id334_5476	Possible novel toxin	Cry43Aa2	Rank1	1340	109.39	39.18	101.72	gi|506995743|WP_016084446.1	pesticidal crystal protein cry4Ba [Bacillus cereus]	1542	1542	1	0	0.63	MNQNNQNEMQIIDSSSNDFSQSNRYPRYPLAKESNYKDWLASCDESNIDTLSTTSDAQNAVLTSLNIASAILSFFTSGIIGTGFGIFNTILGWLWPSNNNAIWEALIRSIEALIDRQIREYERVTALSALQGLRINLAQYNTAFNNWNTNEETRNNPALQREVISRFNIADGFFGNSMPSFRKENYEIQALSVYAQAANLHLLLLRNAVIYGIRWGMDSRTVESHYERMVCLSGAYADHCTFFYRQGLVELRSRGNWNEFNNYRRNMTINVLDIISLFSNYDPRVYSLNTNTQLTREIYTEPLATPLWHNLRLNPTEFQQIENDFIGQPSLSTTLTRFDIGVNRLATGVGGQSYTISRTRTAHHSIGRSVFFTTTWQGATQINPIEQRSLDFDNFNVFN…	ATGAATCAAAATAATCAAAATGAAATGCAAATAATAGATTCTTCATCCAATGATTTTAGTCAATCAAACAGGTATCCAAGATATCCATTAGCTAAAGAGTCAAATTATAAAGATTGGTTAGCTAGTTGTGATGAATCCAATATAGATACATTATCAACTACAAGTGATGCACAGAATGCAGTCCTTACAAGCTTGAATATTGCGTCTGCAATTTTGAGTTTTTTCACTTCTGGAATTATTGGAACAGGTTTTGGTATATTTAATACCATATTGGGTTGGCTATGGCCATCAAATAATAATGCGATTTGGGAGGCTCTTATACGTAGTATTGAAGCTCTAATTGATCGACAAATAAGAGAGTATGAAAGAGTTACTGCCCTTTCAGCATTGCAGGGTTTA…
	336	B. cereus	336_id336_0328	Possible novel toxin	Cry43Aa1	Rank1	1344	123.22	41.79	39.88	gi|506995743|WP_016084446.1	pesticidal crystal protein cry4Ba [Bacillus cereus]	741	741	1	0	0.83	VARYDEEVDAIMNVRNNAPGVPSPFCGECDRCHPQVYPITHDGCHDDRKEQYADVGSHSCHGKPREKHGICHDSHQFDFHIDTGKVYLTENPGIWVLFKISSPKGYATLDNIELIEEGPLVGESLALVKKREQKWKNEMESKWLQTKEAYEKAKREVDGLFTDSQDKALKFETIISNIISAEHLVQSMPYVYNNWLSDVPGMNYDIYTELGRRITQAYSLYERRNIIKNGDFDHDLNHWHATPHAKVQQMDGTAVLVIPNWSSNVSQNLCVEHNHGYVLRVTAKKEDPGKGYVTISDCNGNQETLTFTSCDNYVSNEITNDQSEYPFSQEMNEQRSYNPNETINEHLDYNLGQVRNEQRCYTRNTITNDQSEYPFSQEMNEQRSYNPNETINEQRNYVT…	GTGGCACGTTATGATGAAGAAGTAGATGCGATTATGAATGTACGAAATAATGCGCCGGGTGTTCCTAGTCCTTTCTGTGGTGAATGTGATCGTTGTCATCCACAAGTTTATCCTATCACGCATGATGGATGTCACGATGATAGGAAAGAACAATATGCTGATGTTGGGTCTCATTCATGTCATGGTAAACCTCGTGAAAAACATGGAATTTGTCATGATTCTCATCAATTTGATTTCCACATTGATACAGGAAAAGTATATTTAACCGAAAATCCAGGTATTTGGGTTCTGTTTAAAATCTCTTCGCCAAAAGGATACGCAACATTAGATAACATTGAGTTAATTGAAGAGGGCCCATTAGTAGGAGAATCGCTAGCTCTTGTGAAAAAACGAGAACAG…
	338	B. cereus	338_id338_3551	Possible novel toxin	Cry49Aa4	Rank1	464	85.71	24.85	73.71	SDZ44649.1	Insecticidal Crystal Toxin, P42 [Bacillus sp. 166amftsu]	374	374	0.98	1e-124	0.51	MKSLSKKVVAGLLVGATSLSIWAPASEAATLKNNKYYTINSKVDTKLAWAPYSSSFDSVMEVLPVNNQDEQKYLFFQLDGGSYAIVNKSSGKVSSYDPNIAITTLSSTSWKGSPSQQWHLRDQGNGYYEIMNQGNGKVATTRLKSSWGSPNLNIDLDNSNPSDPEKLFLIEDIDVNAVFGSITGIPLPGGVHLVDPNAFSVQNLPNIGTRPNAPDYDYNGGVDQQLPQTSNSVVVGASLIPCIMVQDNSADDYTKIHNSPYYTLVKEEYWDKTFSAVVPAGLTRNYSFKTGMTSVDQQKMTDTLSMKIGADFGLKFGDLTAGLKTEISRTIQTEISTTNTELSEEQITSNIVSEAGKTTGFTEYQLATKYTLKRADGSIVSDPWVVKNNKITIARKNAK	ATGAAATCATTATCAAAAAAAGTCGTGGCAGGATTACTTGTAGGAGCAACGAGTCTATCTATCTGGGCTCCTGCAAGCGAAGCAGCAACTCTAAAAAATAATAAATATTACACTATTAATTCGAAAGTTGATACAAAATTAGCTTGGGCTCCATATAGCTCATCTTTTGATTCAGTCATGGAGGTGCTACCAGTAAACAATCAGGACGAACAAAAATATCTATTTTTCCAACTTGATGGAGGTTCGTATGCGATTGTAAATAAAAGTAGTGGAAAAGTTTCATCATATGATCCCAATATCGCTATAACTACATTATCATCTACGAGTTGGAAGGGTTCCCCTAGTCAACAATGGCATTTACGAGATCAGGGAAATGGTTATTATGAAATTATGAATCAA…
	344	B. cereus	344_id344_5740	Possible novel toxin	Cry49Aa4	Rank1	464	80	24.01	65.52	SDZ44649.1	Insecticidal Crystal Toxin, P42 [Bacillus sp. 166amftsu]	487	487	0.97	2e-169	0.66	MKKKKIKRLPLPKKVITGLFVGAMALSIWAPESQAATPENNKYYNINLKANTWLKWNVEGASTNNGPTIRLWGGSNNENEKFTFFPLDGGLYAIVNKNSGKPVTVQSGSNILTQYSWTGSSNEQWYLRNQGNNYYEIVHQATGKVASYARNGNAEYVDLDDSNPYDPDRVFQISDAGASVQLPTLPTIGSRPNAPEYNPTGPIDQQLPQTSGSVVVGATSIPCIMVNDNQASDYTKIHNSPYYVLVKEEYWEKVRSEIIPAGGSSKYTVTTGVSTEDQQRMTDTLSMNFGADLGFKFKAVSASLQYGISKTLQTEISTTSTESTESTEEKTITSISGKDTGYTAYQLVTKYTLKRTDGSAVSSSWTVRDPNQTLVRTITN	ATGAAAAAAAAGAAGATTAAGAGATTGCCGTTACCAAAAAAAGTTATAACAGGGTTATTTGTCGGAGCAATGGCTTTATCTATCTGGGCTCCGGAAAGTCAAGCAGCAACTCCAGAGAACAATAAATATTATAATATTAATTTGAAAGCTAATACATGGTTAAAGTGGAATGTAGAGGGAGCATCTACTAATAATGGTCCCACAATTCGTTTATGGGGTGGAAGCAATAATGAAAATGAAAAATTCACATTTTTTCCACTTGATGGAGGATTATATGCAATTGTAAATAAAAATAGTGGAAAACCTGTAACAGTTCAAAGTGGATCCAATATATTGACTCAATATAGTTGGACTGGTTCTTCTAATGAACAATGGTATTTACGAAACCAGGGAAATAAT…
	346	B. cereus	346_id346_1394	Possible novel toxin	Cry49Aa4	Rank1	464	80	24.01	65.52	SDZ44649.1	Insecticidal Crystal Toxin, P42 [Bacillus sp. 166amftsu]	483	483	0.97	9e-168	0.66	MKKKKIKRFPLPKKVITGLFAGAMALSIWAPESQAATPEKNKYYNINLKANTWLKWNVEGASTNNGPTIRLWGGSNNENEKFTFFPLDGGLYAIVNKNSGKPVTVQSGSNILTQYSWTGSSNEQWYLRNQGNNYYEIVHQATGKVASYARNGNAEYVDLDDSNPYDPDRVFQISDAGASVQLPTLPTIGSRPNAPEYNPTGPIDQQLPQTSGSVVVGATSIPCIMVNDNQASDYTKIHNSPYYVLVKEEYWEKVRSEIIPAGGSSKYTVTTGVSTEDQQRMTDTLSMNFGADLGFKFKAVSASLQYGISKTLQTEISTTSTESTESTEEKTITSISGKDTGYTAYQLVTKYTLKRTDGSAVSSSWTVRDPNQTLVRTITN	ATGAAAAAAAAGAAGATTAAGAGATTTCCGTTACCAAAAAAAGTTATAACAGGGTTATTTGCCGGAGCAATGGCTTTATCTATCTGGGCTCCGGAAAGTCAAGCAGCAACTCCAGAGAAGAATAAATATTATAATATTAATTTGAAAGCTAATACATGGTTAAAGTGGAATGTAGAGGGAGCATCTACTAATAATGGTCCCACAATTCGTTTATGGGGTGGAAGCAATAATGAAAATGAAAAATTCACATTTTTTCCACTTGATGGAGGATTATATGCAATTGTAAATAAAAATAGTGGAAAACCTGTAACAGTTCAAAGTGGATCCAATATATTGACTCAATATAGTTGGACTGGTTCTTCTAATGAACAATGGTATTTACGAAACCAGGGAAATAAT…
	351	B. cereus	351_id351_3016	Possible novel toxin	Cry41Ba2	Rank1	864	63.04	40	16.78	gi|1040093145|ANN35453.1	mosquitocidal toxin protein [Bacillus thuringiensis serovar coreanensis]	105	105	0.63	1e-22	0.39	VVRLGLAIIPVEPVQICIEISPWIKVYSTYFPSILKFNPHKKEMRNMKLKSLYKFLAVLTLLVQFIMIPKISYADTNEREEIISGSQYKIVTALNNSSVVSLGFNKDNNLRAILSQDTGSVSRQRWKIYYYPSEQAYKIQIDTVAHQTLAWNPYYSDDDYLVRHGDTDSEDDRYYWIFEDAGDGYYYIKNKANPNKYLDVQGESTDDKTNIIAYEYQGNNNQKFKLQKTN	GTGGTTCGACTTGGACTAGCAATTATACCAGTCGAACCAGTGCAGATTTGTATAGAAATATCCCCTTGGATAAAGGTATATTCCACCTATTTTCCCTCTATTCTGAAATTTAATCCACATAAAAAGGAGATGAGAAATATGAAGTTGAAAAGTTTGTATAAATTTCTAGCAGTTTTAACTTTACTTGTTCAATTTATTATGATTCCAAAAATATCTTATGCAGATACAAATGAAAGAGAAGAAATAATATCTGGTAGTCAATATAAAATTGTTACTGCGCTAAATAATAGTAGTGTAGTATCTTTGGGATTTAATAAAGATAATAACCTAAGAGCTATATTATCCCAAGATACAGGAAGTGTCTCTCGGCAAAGATGGAAAATATATTATTATCCAAGT…
	351	B. cereus	351_id351_4892	Possible novel toxin	Vip1Da1	Rank1	871	80.4	35.49	74.4	gi|738779493|AJA74459.1	Vip1-like protein [Bacillus cereus]	713	713	0.76	0	0.61	MKSQNIKKFLKVVPAAFVLSSSLLVTPGSSFAESPTISQVSANDAVPTGLLSYYFKDHNLKDLAFMTNQQTGNLSTFSTELNDLVETQGKEINSAFWKGQIQVDESGEYGFSTSKDQNVKLKINDKELIHNGTSTEKIRLEKGKFYPIEIVYKNGDRSQNFDLKLSWTTPNNKTEQIPEKHLFLPEMKKPAVRTAKASALAAPQATDKLVDTDSDGIPNALETNGYTVDIKNQMLIVTPWVESLHAKKGLTKYYSSANKWSTTSDPYSDFEKVTGNIDKQVKSEARNPLVAAYPVVNVDMEQIVLSKLQNVSLTDAKSKSNTVSRSTSNSKTNSDSVSVGTEISASLFDFGAKLSLDYTHEESSTVSIEDSNSSTSESSWSKTIGLNEGETAYLSAGIR…	ATGAAAAGTCAGAATATTAAGAAATTTTTAAAGGTAGTTCCTGCCGCATTTGTTTTAAGTAGTTCGCTTTTAGTAACACCTGGATCTTCTTTCGCTGAGAGCCCAACAATAAGCCAAGTATCTGCAAATGATGCTGTACCAACAGGGCTATTAAGCTATTATTTTAAAGACCATAATTTGAAAGATCTTGCTTTTATGACGAACCAACAAACCGGTAATTTATCTACTTTTTCCACAGAACTGAACGATTTGGTAGAGACACAAGGCAAAGAAATTAACTCTGCTTTTTGGAAAGGACAAATTCAAGTAGATGAATCAGGAGAATACGGGTTTTCCACATCAAAGGACCAAAACGTAAAACTTAAAATTAATGATAAAGAGCTCATTCATAATGGAACG…
	351	B. cereus	351_id351_0467	Possible novel toxin	Vip2Ad1	Rank1	457	86.5	29.76	44.86	gi|1143643297|AQM56945.1	Vip2Ac-like protein 2 [Bacillus thuringiensis]	138	138	0.87	4e-37	0.39	MYASDAFKYMEGIDWAKLKEDIKKIETLDFKGDIDGAREWGEQKYNNWTLSLSKEERDAIVSYTGAKYDPINGYLRENQGILKTDKLNKVITAIDSGLQKTTTDQSITVYKRVSENIFNLEYGDLRSLTAPYAINEEVLKKIKDEFTNKEYIGYGFESTSLAKDPSKSYGNDRYPILYKITVPQGIHGAFIEPISKYNDQLEFLIARGHTYKINGFSIMSTNDKPYVQVEISIVPGD	ATGTATGCATCCGATGCATTCAAATACATGGAGGGAATCGATTGGGCGAAATTAAAAGAAGACATCAAAAAGATAGAAACACTAGATTTTAAGGGGGATATAGATGGTGCTCGAGAATGGGGTGAACAAAAATATAATAATTGGACATTAAGTTTATCTAAAGAAGAAAGAGATGCTATCGTCTCATATACAGGAGCTAAATATGATCCTATCAATGGATATCTTAGAGAGAATCAAGGGATTTTAAAAACAGATAAGTTAAATAAAGTTATAACTGCAATCGATTCCGGGTTACAAAAAACAACAACTGATCAATCCATCACAGTATATAAAAGGGTGTCTGAAAATATATTTAATCTTGAATATGGTGATCTTCGCTCACTTACAGCACCATATGCT…
	352	B. cereus	352_id352_1274	Possible novel toxin	Cry49Ab1	Rank1	467	92	22.67	68.95	EEL19841.1	41.9 kDa insecticidal toxin [Bacillus cereus Rock1-3]	709	709	1	0	0.99	LAANTNIAWDVYKGWQSDDAGIVLWDGARGDNEQFVFFPLDGGAYAIVNKNSGKPVGIGNAFIGSDGVRDFYNDNDQGLRQTSWTGAANEQWYLRDKGNNNFEIVNQGSGKVASWAGVQRYGFKGYVDLDESNPSDNNRVFHIPAARSTFSLPTLPAVGTRPNAPDYNTSGTIDQQLPQTSNSVVVGASLIPSIMVKDNGASDYTKIHNSPYYVLVKEEYWEKVRSEIIPAGATSKYTVKSGVSEIDQKKMSHTLAMSFGSDLGLKFGESSLSIKSSVSRTIQTEVTKTSTNATEETEEKSIPSIPGKNTGFTAYQLVTKYTVKRTDGSVVTDPSIVRDSKQTIARTIAK	TTGGCAGCTAATACAAACATAGCTTGGGATGTATATAAAGGATGGCAATCTGATGATGCAGGTATTGTTCTATGGGATGGAGCCCGTGGTGACAATGAACAATTTGTATTTTTCCCACTTGATGGAGGAGCATATGCAATCGTAAATAAAAATAGTGGAAAACCTGTAGGGATTGGTAATGCTTTCATTGGTAGTGATGGTGTTCGTGATTTTTACAATGACAATGATCAGGGTTTGCGACAAACGAGTTGGACTGGTGCCGCTAATGAACAATGGTATTTACGAGACAAGGGAAATAATAATTTTGAAATTGTAAACCAAGGATCTGGGAAAGTTGCATCTTGGGCGGGGGTTCAAAGGTATGGATTTAAAGGTTATGTAGATTTGGATGAATCAAAT…
	353	B. cereus	353_id353_1220	Possible novel toxin	Cry49Aa4	Rank1	464	50.77	29.29	42.67	gi|1089142747|SDZ44649.1	Insecticidal Crystal Toxin, P42 [Bacillus sp. 166amftsu]	552	552	1	0	0.72	MKSISKKVMAGLGVGAMSLSIWAPSSEAAAPANNEYHSIHLAANANIAWDVYKQWESDNAGIRLFNNGIQDNEQFVFFPLDGGAYAIVNKNSGKPVGLGNAYIWTDGVRDAFSNNNEGLRQTNWTGAPNEQWYLRDKGNNNYEIVNQGTGKVASHAWNGISGLHSAEYVDLDESNPSDNDRLFHIPAARSTFSLPTLPAVGTRPNAPDYNKSGPIDQQLPQTSESVVVGASLIPSIMVKDNSASDKTKIHNSPYYVLVKEEYWEKEYSDIIPAGGSRKYTLKTGVSNVDQQKMTETLAMSFGTDLGLKFGDSSLSIKSSVSKTLQTEISTTNTDSKEETIEKVALSLPGKNTGFTEYQLKTKYTLKRTDGSAVSAPWIVKDPKQTLPRTI	ATGAAATCAATATCAAAAAAAGTCATGGCAGGATTAGGTGTAGGAGCAATGAGTCTATCTATATGGGCTCCTTCAAGTGAAGCAGCAGCGCCAGCAAATAATGAATATCATTCTATTCATTTGGCAGCTAATGCAAACATTGCTTGGGATGTATATAAACAATGGGAATCTGATAATGCAGGGATTCGTTTATTTAATAATGGCATTCAAGATAATGAACAATTTGTATTTTTCCCACTTGATGGCGGAGCATATGCAATTGTAAACAAAAATAGTGGAAAACCTGTAGGACTTGGTAATGCTTACATTTGGACTGATGGTGTTCGTGATGCTTTTTCTAACAATAATGAGGGGTTGCGACAAACGAATTGGACTGGTGCCCCTAATGAACAATGGTAT…
	355	B. cereus	355_id355_1009	Possible novel toxin	Vip1Ba2	Rank1	784	98.57	30.86	87.63	gi|1143643289|AQM56941.1	Vip4Aa1-like protein 2 [Bacillus thuringiensis]	280	280	0.93	6e-80	0.33	LELSQEKTLITHSSKTARFLGYDISIEIRIEYVREEDTNKDIDMQLYWETDKLKKEILPQKYIFSTDSSKKERTAANKSLANKNLFGYELSDDEEEENIDLDTDDDSIPDVWEMKGYTIKGMIAVEWKDSLTAQGYKKYVSNPFKSNTAGDPYTDYEKAANKMDSATNKVARNPLVASYPSIGITMDNFTISKNNDISQTTGEDTSTSLTKGTSNSTTYETSKGIDVTATESVEVSMTPSASVSLSVSKTFNESNSTTATVDESTTASTGNTWSESIGINTAESAYLGARVRYINTGTAPAYQLKPDVTLGMGTNHTLTSGIVDEKYKANILNPDSVFPKKESLPILVNKHENMPISINFDQLKELEKKKELRLDSTQYDAVVSPNGIGAMEKWEKFTN…	TTGGAGCTTTCACAAGAAAAGACGTTAATCACTCACAGTAGTAAAACTGCGAGATTTTTAGGATATGATATTTCCATTGAGATTCGAATTGAATATGTGCGAGAAGAGGATACAAATAAGGATATTGACATGCAATTATATTGGGAAACGGACAAGCTAAAAAAAGAAATCCTTCCCCAAAAATATATTTTTTCAACAGATTCCTCGAAGAAAGAACGCACAGCCGCAAATAAATCACTTGCTAATAAAAATTTATTTGGATATGAGCTGAGTGATGACGAAGAGGAAGAAAATATCGATTTAGATACAGATGATGACTCTATTCCAGATGTTTGGGAAATGAAGGGGTATACGATTAAAGGGATGATAGCTGTCGAATGGAAAGATAGTTTAACGGCA…
	356	B. cereus	356_id356_0793	Cry1Ac5	Cry1Ac5	Rank4	1177	100	100	100	-	-	-	-	-	-	-	MDNNPNINECIPYNCLSNPEVEVLGGERIETGYTPIDISLSLTQFLLSEFVPGAGFVLGLVDIIWGIFGPSQWDAFLVQIEQLINQRIEEFARNQAISRLEGLSNLYQIYAESFREWEADPTNPALREEMRIQFNDMNSALTTAIPLLAVQNYQVPLLSVYVQAANLHLSVLRDVSVFGQRWGFDAATINSRYNDLTRLIGNYTDYAVRWYNTGLERVWGPDSRDWVRYNQFRRELTLTVLDIVALFPNYDSRRYPIRTVSQLTREIYTNPVLENFDGSFRGSAQGIERSIRSPHLMDILNSITIYTDAHRGYYYWSGHQIMASPVGFSGPEFTFPLYGTMGNAAPQQRIVAQLGQGVYRTLSSTFYRRPFNIGINNQQLSVLDGTEFAYGTSSNLPSA…	ATGGATAACAATCCGAACATCAATGAATGCATTCCTTATAATTGTTTAAGTAACCCTGAAGTAGAAGTATTAGGTGGAGAAAGAATAGAAACTGGTTACACCCCAATCGATATTTCCTTGTCGCTAACGCAATTTCTTTTGAGTGAATTTGTTCCCGGTGCTGGATTTGTGTTAGGACTAGTTGATATAATATGGGGAATTTTTGGTCCCTCTCAATGGGACGCATTTCTTGTACAAATTGAACAGTTAATTAACCAAAGAATAGAAGAATTCGCTAGGAACCAAGCCATTTCTAGATTAGAAGGACTAAGCAATCTTTATCAAATTTACGCAGAATCTTTTAGAGAGTGGGAAGCAGATCCTACTAATCCAGCATTAAGAGAAGAGATGCGTATTCAA…
	356	B. cereus	356_id356_6545	Cry1Ia2	Cry1Ia2	Rank4	719	100	100	100	-	-	-	-	-	-	-	MKLKNQDKHQSFSSNAKVDKISTDSLKNETDIELQNINHEDCLKMSEYENVEPFVSASTIQTGIGIAGKILGTLGVPFAGQVASLYSFILGELWPKGKNQWEIFMEHVEEIINQKISTYARNKALTDLKGLGDALAVYHDSLESWVGNRNNTRARSVVKSQYIALELMFVQKLPSFAVSGEEVPLLPIYAQAANLHLLLLRDASIFGKEWGLSSSEISTFYNRQVERAGDYSDHCVKWYSTGLNNLRGTNAESWVRYNQFRRDMTLMVLDLVALFPSYDTQMYPIKTTAQLTREVYTDAIGTVHPHPSFTSTTWYNNNAPSFSAIEAAVVRNPHLLDFLEQVTIYSLLSRWSNTQYMNMWGGHKLEFRTIGGTLNISTQGSTNTSINPVTLPFTSRDVY…	ATGAAACTAAAGAATCAAGATAAGCATCAAAGTTTTTCTAGCAATGCGAAAGTAGATAAAATCTCTACGGATTCACTAAAAAATGAAACAGATATAGAATTACAAAACATTAATCATGAAGATTGTTTGAAAATGTCTGAGTATGAAAATGTAGAGCCGTTTGTTAGTGCATCAACAATTCAAACAGGTATTGGTATTGCGGGTAAAATACTTGGTACCCTAGGCGTTCCTTTTGCAGGACAAGTAGCTAGTCTTTATAGTTTTATCTTAGGTGAGCTATGGCCTAAGGGGAAAAATCAATGGGAAATCTTTATGGAACATGTAGAAGAGATTATTAATCAAAAAATATCAACTTATGCAAGAAATAAAGCACTTACAGACTTGAAAGGATTAGGAGAT…
	356	B. cereus	356_id356_6553	Cry2Aa9	Cry2Aa9	Rank4	633	100	100	100	-	-	-	-	-	-	-	MNNVLNSGRTTICDAYNVVAHDPFSFEHKSLDTIQKEWMEWKRTDHSLYVAPVVGTVSSFLLKKVGSLIGKRILSELWGIIFPSGSTNLMQDILRETEQFLNQRLNTDTLARVNAELIGLQANIREFNQQVDNFLNPTQNPVPLSITSSVNTMQQLFLNRLPQFQIQGYQLLLLPLFAQAANMHLSFIRDVILNADEWGISAATLRTYRDYLRNYTRDYSNYCINTYQTAFRGLNTRLHDMLEFRTYMFLNVFEYVSIWSLFKYQSLMVSSGANLYASGSGPQQTQSFTAQNWPFLYSLFQVNSNYILSGISGTRLSITFPNIGGLPGSTTTHSLNSARVNYSGGVSSGLIGATNLNHNFNCSTVLPPLSTPFVRSWLDSGTDREGVATSTNWQTESFQ…	ATGAATAATGTATTGAATAGTGGAAGAACAACTATTTGTGATGCGTATAATGTAGTAGCCCATGATCCATTTAGTTTTGAACATAAATCATTAGATACCATCCAAAAAGAATGGATGGAGTGGAAAAGAACAGATCATAGTTTATATGTAGCTCCTGTAGTCGGAACTGTGTCTAGTTTTTTGCTAAAGAAAGTGGGGAGTCTTATTGGAAAAAGGATATTGAGTGAATTATGGGGGATAATATTTCCTAGTGGTAGTACAAATCTAATGCAAGATATTTTAAGGGAGACAGAACAATTCCTAAATCAAAGACTTAATACAGATACCCTTGCTCGTGTAAATGCAGAATTGATAGGGCTCCAAGCGAATATAAGGGAGTTTAATCAACAAGTAGATAAT…
	356	B. cereus	356_id356_6538	Cry2Ab3	Cry2Ab3	Rank4	633	100	100	100	-	-	-	-	-	-	-	MNSVLNSGRTTICDAYNVAAHDPFSFQHKSLDTVQKEWTEWKKNNHSLYLDPIVGTVASFLLKKVGSLVGKRILSELRNLIFPSGSTNLMQDILRETEKFLNQRLNTDTLARVNAELTGLQANVEEFNRQVDNFLNPNRNAVPLSITSSVNTMQQLFLNRLPQFQMQGYQLLLLPLFAQAANLHLSFIRDVILNADEWGISAATLRTYRDYLKNYTRDYSNYCINTYQSAFKGLNTRLHDMLEFRTYMFLNVFEYVSIWSLFKYQSLLVSSGANLYASGSGPQQTQSFTSQDWPFLYSLFQVNSNYVLNGFSGARLSNTFPNIVGLPGSTTTHALLAARVNYSGGISSGDIGASPFNQNFNCSTFLPPLLTPFVRSWLDSGSDREGVATVTNWQTESFE…	ATGAATAGTGTATTGAATAGCGGAAGAACTACTATTTGTGATGCGTATAATGTAGCGGCTCATGATCCATTTAGTTTTCAACACAAATCATTAGATACCGTACAAAAGGAATGGACGGAGTGGAAAAAAAATAATCATAGTTTATACCTAGATCCTATTGTTGGAACTGTGGCTAGTTTTCTGTTAAAGAAAGTGGGGAGTCTTGTTGGAAAAAGGATACTAAGTGAGTTACGGAATTTAATATTTCCTAGTGGTAGTACAAATCTAATGCAAGATATTTTAAGAGAGACAGAAAAATTCCTGAATCAAAGACTTAATACAGACACTCTTGCCCGTGTAAATGCGGAATTGACAGGGCTGCAAGCAAATGTAGAAGAGTTTAATCGACAAGTAGATAAT…
	356	B. cereus	356_id356_6544	Duplicate of better existing hit (Cry1Ac5)	Cry1Aa8	Rank4	1176	100	100	100	-	-	-	-	-	-	-	MDNNPNINECIPYNCLSNPEVEVLGGERIETGYTPIDISLSLTQFLLSEFVPGAGFVLGLVDIIWGIFGPSQWDAFLVQIEQLINQRIEEFARNQAISRLEGLSNLYQIYAESFREWEADPTNPALREEMRIQFNDMNSALTTAIPLLAVQNYQVPLLSVYVQAANLHLSVLRDVSVFGQRWGFDAATINSRYNDLTRLIGNYTDYAVRWYNTGLERVWGPDSRDWVRYNQFRRELTLTVLDIVALFSNYDSRRYPIRTVSQLTREIYTNPVLENFDGSFRGMAQRIEQNIRQPHLMDILNSITIYTDVHRGFNYWSGHQITASPVGFSGPEFAFPLFGNAGNAAPPVLVSLTGLGIFRTLSSPLYRRIILGSGPNNQELFVLDGTEFSFASLTTNLPS…	ATGGATAACAATCCGAACATCAATGAATGCATTCCTTATAATTGTTTAAGTAACCCTGAAGTAGAAGTATTAGGTGGAGAAAGAATAGAAACTGGTTACACCCCAATCGATATTTCCTTGTCGCTAACGCAATTTCTTTTGAGTGAATTTGTTCCCGGTGCTGGATTTGTGTTAGGACTAGTTGATATAATATGGGGAATTTTTGGTCCCTCTCAATGGGACGCATTTCTTGTACAAATTGAACAGTTAATTAACCAAAGAATAGAAGAATTCGCTAGGAACCAAGCCATTTCTAGATTAGAAGGACTAAGCAATCTTTATCAAATTTACGCAGAATCTTTTAGAGAGTGGGAAGCAGATCCTACTAATCCAGCATTAAGAGAAGAGATGCGTATTCAA…
	356	B. cereus	356_id356_6533	Vip3A	Vip3A	Rank4	795	100	100	99.25	-	-	-	-	-	-	-	MNKNNTKLSTRALPSFIDYFNGIYGFATGIKDIMNMIFKTDTGGDLTLDEILKNQQLLNDISGKLDGVNGSLNDLIAQGNLNTELSKEILKIANEQNQVLNDVNNKLDAINTMLRVYLPKITSMLSDVMKQNYALSLQIEYLSKQLQEISDKLDIINVNVLINSTLTEITPAYQRIKYVNEKFEELTFATETSSKVKKDGSPADILDELTELTELAKSVTKNDVDGFEFYLNTFHDVMVGNNLFGRSALKTASELITKENVKTSGSEVGNVYNFLIVLTALQAKAFLTLTTCRKLLGLADIDYTSIMNEHLNKEKEEFRVNILPTLSNTFSNPNYAKVKGSDEDAKMIVEAKPGHALIGFEISNDSITVLKVYEAKLKQNYQVDKDSLSEVIYGDMDKL…	ATGAACAAGAATAATACTAAATTAAGCACAAGAGCCTTACCAAGTTTTATTGATTATTTTAATGGCATTTATGGATTTGCCACTGGTATCAAAGACATTATGAACATGATTTTTAAAACGGATACAGGTGGTGATCTAACCCTAGACGAAATTTTAAAGAATCAGCAGTTACTAAATGATATTTCTGGTAAATTGGATGGGGTGAATGGAAGCTTAAATGATCTTATCGCACAGGGAAACTTAAATACAGAATTATCTAAGGAAATATTAAAAATTGCAAATGAACAAAATCAAGTTTTAAATGATGTTAATAACAAACTCGATGCGATAAATACGATGCTTCGGGTATATCTACCTAAAATTACCTCTATGTTGAGTGATGTAATGAAACAAAATTAT…
	360	B. cereus	360_id360_2555	False positive	Vip1Ba2	Rank1	784	88.16	32.54	85.46	WP_001971501.1	peptidase [Bacillus cereus]	1553	1553	1	0	1	MKKRKVFIPLLAVSTILAASPVNLNIIQANTTQEDSILQGKETNSQGLLGYYFNDLDFKNPTVITTLETGDLSIDNSEIESTLSNEKQYFQSAIWTGFVNVEKDGEYTFSTSDNNHVTISVNDQEVMNRTSDLHKIWLEKGQLYEITVKYQRESPSEKGIGFQLYWTTPDNTTETIPKSKLLLPKLKAKSSKSRTERSANMNREIVDEDNDGIPDSLEIEGYTVDVKNKRSILTPWVPTVHEKKGLRKYQSSPQKWSTASDPYSDFEKVTGRIDKKVSLEARDPRIAAFPNVTVDMEKIIISKIEDKSKQQGGSQGNTISTGTSTSKTHTLEEHADVSFHASLFDFGGSVSAGISNSNSSTVTIDTSESTNIEKSWSETLGVNTADAAKLNANIRFKNT…	ATGAAAAAAAGAAAAGTATTCATCCCATTATTAGCTGTTTCGACAATCTTGGCTGCATCTCCTGTTAATTTAAATATTATTCAAGCAAATACAACGCAAGAGGACAGTATATTACAAGGAAAAGAAACAAATTCTCAAGGTCTATTAGGGTATTATTTTAATGACTTAGATTTTAAGAATCCAACGGTAATCACAACTTTAGAAACGGGAGATTTGTCTATTGATAATTCTGAAATAGAGTCTACACTTTCAAATGAAAAACAGTATTTCCAATCTGCAATTTGGACAGGATTTGTAAATGTTGAAAAGGATGGTGAGTATACTTTTTCTACTTCAGATAATAATCATGTAACAATTTCGGTTAACGATCAAGAAGTTATGAATAGGACATCTGATCTA…
	360	B. cereus	360_id360_2556	Possible novel toxin	Vip2Ba1	Rank1	451	63.85	27.69	72.06	gi|738779494|AJA74460.1	Vip2-like protein [Bacillus cereus]	197	197	0.92	2e-53	0.32	MTTVQGASSHGDVGIHVEKKNKEDNIEKNKEERMKEIIRNLVRLDVRSDVDENSKKTQELVEKLPHEVLELYKNVGGEIYITDKRLTQHEELSDSSHKDMFIVSSEGKSFPLREHFVFAKGGKEPSLIIHAEDYASHLSSVEVYYELGKAIIRDTFPLNQKELGNPKFINAINEVNQQKEGKGVNAKADEDGRDLLFGKELKKNLEHGQLVDLDLISGNLSEFQHVFAKSFALYYEPHYKEALKSYAPALFNYMLELDQMRFKEISDDVKEKNKNVLDFKWYTRKAESWGVQTFKNWKENLTISEKDIITGYTGSKYDPINEYLRKYDGEIIPNIGGDLDKKSKKALEKIENQIKNLDAALQKSKITENLIVYRRVSELQFGKKYEDYNLRQNGIINEE…	ATGACCACTGTACAAGGTGCGAGTAGTCATGGTGATGTAGGTATACATGTGGAAAAGAAAAATAAAGAAGATAATATTGAAAAGAATAAAGAAGAACGAATGAAAGAAATAATACGCAATTTAGTAAGACTAGATGTTAGAAGTGATGTAGATGAGAATTCAAAAAAAACACAAGAATTAGTAGAAAAGCTACCACATGAAGTATTAGAACTTTATAAAAATGTGGGAGGAGAGATCTATATTACCGATAAAAGGCTAACGCAACATGAAGAATTGAGTGATTCTAGTCACAAAGACATGTTTATTGTAAGTAGTGAAGGGAAAAGTTTCCCCCTAAGAGAACATTTTGTGTTTGCTAAAGGAGGGAAGGAACCGTCTTTAATCATTCATGCAGAAGAT…
	364	B. cereus	364_id364_4691	Cry31Aa6-like	Cry31Aa6-like	Rank2	802	101.14	66.57	88.78	-	-	-	-	-	-	-	MTTGLSLLPPPASLLASIWSVFIPTNDANGTDMWRQLETYIDEKMDSKINDYHKYLMGAEFNGAMSAIKEYQRVLQIYNDSKNSLKRVEEPGTPVIEAVRAADRKLKEFIAVIQTPEKSNDSVYQQITAPIFVQAANAHLLLQRDMILYGEEWGMDKDQWQGYKDNQKKLIQEYTNYAMKVYNDGLEKRKKEAEEINTQQPNRNTDRWNHINDYVREYTLSVLDFVDLFPATNPETYSKGVMQENSRQIYSSIKGAVIPQGGTGEGTTWENIQKILDSQEYKGDLHKLDIRSFDRIDAIQPWFSDKQNGGSNWTTPGWTGNASGGALKTLINPSDNPITRVKAQSSRTPNYIDFKFDTGGDNPYFGRYFSGGSYKEDIFEYPNQKLSQIHAFNRSTYPG…	ATGACAACAGGATTATCATTATTACCACCACCAGCTAGTCTTTTAGCAAGTATTTGGAGTGTGTTTATTCCTACTAATGATGCTAACGGAACGGATATGTGGAGGCAATTAGAAACATACATCGATGAAAAAATGGATAGTAAAATAAATGATTATCATAAATATCTTATGGGTGCTGAATTTAATGGGGCTATGTCAGCGATAAAAGAGTATCAACGGGTTCTCCAAATATATAATGACAGTAAAAATAGCTTAAAAAGAGTAGAAGAGCCTGGCACACCAGTGATTGAAGCTGTCCGAGCAGCAGATAGGAAGTTGAAAGAATTTATTGCTGTTATTCAAACGCCTGAAAAATCAAATGATTCTGTATATCAACAAATAACAGCTCCAATCTTTGTG…
	364	B. cereus	364_id364_4710	Possible novel toxin	Vip2Ad1	Rank1	457	91.73	23.61	50.98	AJA74460.1	Vip2-like protein [Bacillus cereus]	182	182	0.75	8e-51	0.5	MLKRSLGLLSTAVVTASMLFGVSGHSAYADSLSEEKDMYQVAAKESAECKKQGQYKVCETPEQAKKWGEKQYNKWKPNKNEQTVLNSYTKYAGKFNTPLRDNKGDITKIKNPNDKNNILALDSVLNRGEIPEDVILFRGDDPIAFMDDPNKLIKNGKIDKEEFNKLKEKYKGKSKTEYGYISTSLLSNTPIVSTKVFQIEFKTLAGTHGGYIEKHSSYPGQYEFLLPRNTTYIISKMELSNDEKHIKIEALVKR	ATGTTGAAACGTTCACTAGGTTTATTATCAACTGCTGTTGTAACAGCATCAATGTTATTCGGTGTAAGTGGTCACAGTGCATATGCTGATTCACTTTCAGAAGAAAAAGATATGTATCAAGTAGCGGCAAAAGAATCAGCTGAATGTAAGAAACAAGGACAGTATAAAGTGTGTGAAACGCCAGAACAAGCAAAAAAATGGGGAGAAAAACAATACAATAAATGGAAACCAAACAAAAATGAACAGACTGTTTTAAATAGCTATACAAAATATGCTGGGAAATTTAATACACCACTTAGAGATAACAAAGGAGACATAACAAAGATTAAAAATCCAAACGACAAAAATAATATTCTAGCTTTAGACAGCGTATTAAATAGGGGGGAGATACCTGAGGAC…
	366	B. cereus	366_id366_0796	Possible novel toxin	Cry6Aa2	Rank1	475	99.15	28.29	73.68	gi|1063146620|SCN05674.1	Pesticidal crystal protein cry6Ba [Bacillus cereus]	461	461	0.87	1e-160	0.72	MVKRDISARDLGGKEDNPFLLKKDEWIRIQKYTGDGAYLPVNVNEMRKALALENTAELPDFGELYTVNTSIKGHCKNWNDTTYREILDVANQIVNYSRRAEVFYAPLLDYLPDILEGDTVALEKFQKICEKLAKEAKAFSDHAETLAKTVKQFADDTTNDYKNLINVKVKYDALYGKNSEEEIKLRAEVKKLREELEKYIEDYEDYESESWLSLLLGPVFGFILKGILDSTHGQMLKAKVDATRQKIEATCATIQRNVYLMSLLDKADVGTDKTQKQIEEALPVINKIKAIWSALHKDLLTLSTITMKDIHDDPEFADLGIELAIMQWVKVGKQADDFRINADVGYILDQYIA	ATGGTAAAAAGAGATATTTCAGCAAGAGATCTTGGAGGTAAGGAGGATAATCCTTTTTTACTAAAAAAAGATGAATGGATTAGAATTCAAAAATACACCGGTGATGGTGCATATTTACCTGTAAATGTTAATGAGATGCGTAAAGCTTTAGCGTTAGAAAACACAGCGGAGCTTCCAGACTTCGGAGAGCTGTATACGGTTAATACAAGCATTAAAGGACATTGTAAAAACTGGAACGATACTACCTATAGAGAAATTCTTGATGTTGCGAATCAAATTGTTAATTATTCAAGAAGAGCGGAAGTTTTCTATGCACCCTTACTTGATTACTTACCGGATATTTTAGAAGGTGATACTGTGGCCTTAGAAAAGTTTCAGAAAATTTGCGAAAAATTAGCG…
	367	B. cereus	367_id367_4810	Cry31Aa6-like	Cry31Aa6-like	Rank2	802	100.25	67.81	101.87	-	-	-	-	-	-	-	MGTGDFMTKKQKKILSITLATGVFAGTYIPTAYTAFAENEQKEDLQENQTKNINQNSFPIDSYGWFENPYKGVTFSQFIDAFNNNQWQPLLVNIKNKGDAGSGTISFLKGMMTTGLSLLPPPASLLASIWSVFIPTNDANGTDMWRQLETYIDEKIDSKINDYHKYLMGAEFNGAMSAIKEYQRVLQIYNDSKNSLKRVEEPGTPVIEAVRAADRKLKEFIAVIQTPEKSNDSVYQQITAPIFVQAANAHLLLQRDMILYGEEWGMDKDQWQGYKDNQKKLIQEYTNYAMKVYNDGLEKRKKEAEEINTQQPNRNTDRWNHINDYVREYTLSVLDFVDLFPATNPETYSKGVMQENSRQIYSSIKGAVIPQGGTGEGTTWENIQKILDSQEYKGDLHKL…	ATGGGAACGGGGGATTTTATGACAAAGAAACAAAAGAAAATATTATCTATCACATTAGCTACAGGTGTATTTGCTGGAACCTACATTCCAACTGCTTATACGGCATTTGCAGAAAATGAACAAAAAGAAGATTTACAAGAAAATCAAACAAAAAATATTAATCAAAATAGCTTTCCGATAGATTCATATGGTTGGTTTGAGAACCCTTATAAAGGAGTAACTTTTTCACAATTTATAGATGCATTTAATAACAATCAGTGGCAACCTTTATTAGTCAATATTAAGAACAAAGGGGATGCTGGTTCGGGTACTATTTCTTTTCTAAAAGGCATGATGACAACAGGATTATCATTATTACCACCACCAGCTAGTCTTTTAGCAAGTATTTGGAGTGTGTTT…
	367	B. cereus	367_id367_2279	Possible novel toxin	Cry35Aa3	Rank1	385	68.52	27.64	63.9	gi|371768655|AEX56523.1	cry-like protein [Bacillus thuringiensis]	227	227	0.95	4e-68	0.36	MEIKKDTYYKMVNRNSGLVADVAGRSTSNSAYLEQYPWQGETFQQWLVFQLNGGLSAIVNRNSGLIADVAGRSTSNSAHLEQYPWQGETFQQWSFEEVDGYYKIVNQNSGLVADVTGRSTSNSTHLEQYQWQNETFQQWSLEEVETIALPSVDTQELPDPPQYTSLDDNLPDSTDPVITAYTLMPCIMVDDNGWSAVSKINQGPYYMLTKTQYWKKIDSHTFAPSAQYTSKTTYGMSEEDQESMTQTTSISVTADAGFSFGKMSSSISGTVTNELQVSQSTTTDKMTTQENDETITNDHDYEVAWSLYALVTEYELKRADGTSVTSPWTVINKHDERESYYPLDSPPVPTSQANLKIVK	ATGGAAATTAAAAAAGATACGTACTACAAAATGGTCAATAGAAATAGTGGATTGGTAGCTGATGTAGCTGGCAGATCTACAAGTAACAGTGCTTATCTAGAACAATATCCATGGCAAGGTGAAACATTTCAGCAATGGTTGGTCTTTCAACTTAATGGTGGACTTTCCGCTATTGTAAATAGAAATAGTGGATTGATTGCTGATGTAGCTGGCAGATCTACAAGTAACAGTGCTCATTTAGAACAATATCCATGGCAAGGTGAAACATTTCAGCAATGGTCTTTTGAAGAAGTTGATGGATATTATAAAATCGTAAATCAAAATAGTGGGTTGGTAGCTGATGTAACTGGAAGATCGACAAGTAACAGTACTCATCTGGAACAATATCAATGGCAGAAT…
	367	B. cereus	367_id367_3333	Possible novel toxin	Vip2Ad1	Rank1	457	91.73	23.61	50.98	AJA74460.1	Vip2-like protein [Bacillus cereus]	181	181	0.75	3e-50	0.5	MLKRSLGLLSTAVVTASMLFGVSGHSAYADSLSEEKDMYQVAAKESAECKKQGQYKVCETPEQAKKWGEKQYNKWKPNKNEQTVLNSYTKYAGKYNTPLRDNKGDITKIKNPNDKNNILALDSVLNRGEIPEDVILFRGDDPIAFMDDPNKLIKNGKIDKEEFNKLKEKYKGKSKTEYGYISTSLLSNTPIVSTKVFQIEFKTLAGTHGGYIEKHSSYPGQYEFLLPRNTTYIISKMELSNDEKHIKIEALVKR	ATGTTGAAACGTTCACTAGGTTTATTATCAACTGCTGTTGTAACAGCATCAATGTTATTCGGTGTAAGTGGTCACAGTGCATATGCTGATTCACTTTCAGAAGAAAAAGATATGTATCAAGTAGCGGCAAAAGAATCAGCTGAATGTAAGAAACAAGGACAGTATAAAGTGTGTGAAACGCCAGAACAAGCAAAAAAATGGGGAGAAAAACAATACAATAAATGGAAACCAAACAAAAATGAACAGACTGTTTTAAATAGCTATACAAAATATGCTGGGAAATATAATACACCACTTAGAGATAACAAAGGAGACATAACAAAGATTAAAAATCCAAACGACAAAAATAATATTCTAGCTTTAGACAGCGTATTAAATAGGGGGGAGATACCTGAGGAC…
	368	B. cereus	368_id368_2809	Cry31Aa6-like	Cry31Aa6-like	Rank2	802	99.39	67.07	101.87	-	-	-	-	-	-	-	MGTGDFMTKKQKKILSITLATGVFAGTYIPTAYTAFAENEKKEDLQENQTKNINQNSLPIDSYGWFENPYKGVTFSQFIDAFNNNQWQPLLVNIKNKGDAGSGTISFLKGMMTTGLSLLPPPASLLASIWSVFIPTNDANGTDMWRQLEIYIDEKIDSKINDYHKYLMGAEFNGAMSAIKEYQRVLQIYNDSKNSLKRVEEPGTPVIEAVRAADRKLKEFIAVVQTPEKSNDSVYQQITAPIFVQAANAHLLLQRDMILYGEEWGMDKDQWQGYKDNQKKLIQEYTNYAMKVYNDGLEKRKKEAEEINTQQPNRNTDRWNHINDYVREYTLSVLDFVDLFPATNPETYSKGVMQENSRQIYSSIKGAVIPQGGTGEGTTWENIQKILDSQEYKGDLHKL…	ATGGGAACGGGGGATTTTATGACAAAGAAACAAAAGAAAATATTATCTATCACATTAGCTACAGGTGTATTTGCTGGAACCTACATTCCAACTGCTTATACGGCATTTGCAGAAAATGAAAAAAAAGAAGATTTACAAGAAAATCAAACAAAAAATATTAATCAAAATAGCCTTCCGATAGATTCATATGGTTGGTTTGAGAATCCTTATAAGGGAGTAACTTTTTCACAATTTATAGATGCATTTAATAACAATCAGTGGCAACCTTTATTAGTCAATATTAAGAACAAAGGGGATGCTGGTTCGGGTACTATTTCTTTTCTAAAAGGCATGATGACAACAGGATTATCATTATTACCACCACCAGCTAGTCTTTTAGCAAGTATTTGGAGTGTGTTT…
	368	B. cereus	368_id368_3941	Possible novel toxin	Cry35Aa4	Rank1	385	87.5	26.4	83.64	AEX56523.1	cry-like protein [Bacillus thuringiensis]	273	273	0.99	7e-86	0.4	MDFKKDYVYSILNDKSQKYMDVDSNATDNGAWLDQYEWQNYNSQKWIIYPLDGGYYVLINWASGRMVDVVNNSKDNGAMLNQYEWQNSDSQQWNTEEKEEGYIAFQNKNSGKYADVDYNATDNGDHLNQYEWQNSDSQKWMPTEVEQFTTLPSVETQDLPPVPQYTSIDEILPDATDSVVTAYTLAPFFAVNDPQYDTWTVGNQANENPYYLYIKKQYWKLVKSLTLTPGETQEYDLTYGITTTDQQTASLTVSNTIGADAGLQFKDKSLGLSTQYTSELNITISQTSEEMAQATNTYTINNKYDHEIAWSKYILVTEYHVERTNGTTINTLWSFADINTTRSVSYPPEDTNSLVLNETLVSSTEIVR	ATGGATTTTAAAAAAGATTATGTTTACAGCATTTTGAATGATAAAAGTCAAAAATATATGGATGTGGATTCTAACGCAACGGATAATGGAGCTTGGCTTGATCAGTATGAATGGCAGAATTATAATAGTCAAAAATGGATAATATATCCTTTGGATGGCGGATACTATGTTTTAATTAATTGGGCTAGTGGAAGAATGGTGGACGTCGTCAATAATTCAAAGGATAACGGTGCAATGCTTAATCAATATGAGTGGCAAAATTCTGACAGTCAGCAATGGAATACTGAAGAGAAAGAAGAAGGTTATATTGCTTTTCAGAATAAAAATAGCGGGAAATATGCGGATGTTGACTATAACGCAACAGATAATGGGGATCACCTTAACCAATATGAGTGGCAA…
	368	B. cereus	368_id368_6226	Possible novel toxin	Cry46Ab	Rank1	304	93.68	34.6	77.96	gi|312299429|ADQ73630.1	cry46-like protein [Bacillus thuringiensis]	428	428	1	2e-150	0.82	MIIQEKLSFSDLDSLDSTTDSIMDAFKDLYGILPDEIAVNNETFPIHNKPAITDRYGHACYKMLGPFIFRNIEEPSKNEVSLGGQFVFNPNNEEEEIVVSIKEQWANIQSWTSESTTGLTLTSDFIMSGEFQSGNKFNISTFVGESNSKSIITSPSIERSIKVPPNSKMKITTIGTLITETLHFQSIISVHGMFGACFPRMVRGHYVGFKSAGHILNKTFGSIKGSINNTVIQDIQIKTGEVEPYFIKPKVEK	ATGATTATACAAGAAAAATTATCTTTTTCAGATTTAGATTCATTAGATTCAACTACAGATTCCATAATGGACGCGTTTAAAGATCTTTATGGAATACTTCCTGATGAAATCGCAGTAAATAATGAGACGTTTCCAATTCATAATAAGCCTGCAATTACTGACCGTTATGGTCACGCTTGTTATAAAATGCTTGGCCCTTTTATATTTCGCAATATTGAAGAGCCTTCAAAGAATGAAGTAAGCCTAGGGGGACAATTTGTATTTAATCCTAATAATGAAGAAGAAGAAATTGTAGTCTCAATAAAAGAGCAATGGGCTAATATTCAATCTTGGACTTCGGAATCTACTACAGGTTTAACTTTAACATCAGATTTTATCATGTCAGGTGAATTTCAATCC…
	370	B. cereus	370_id370_3634	Possible novel toxin	Vip2Ba1	Rank1	451	75.29	25.76	43.9	AJA74460.1	Vip2-like protein [Bacillus cereus]	141	141	0.74	3e-35	0.42	MKKQSLAIATILSLGLTVFGGTTSTFAMTEPNDNVTFQFTSKYIGNIPSKPKDCNNVDKYKLCTNKEEADAWGKKQFSKWSKEEKSAIRDYTKNARPYNEFLRTHAGKLDSDLTMKKKIESLDKALNRKEAKMNDNIKVYRGDDAWIFGKEYDNSIIKNGKVDREKFKEIQKKFQGKTITEFGYISTSILIDAGYAKTRPVMTEFKVGSGTHGAYMNSDDLTAYPGQYELLLPRNTVYKIEKIYIAIDNNTQKEQIKVEATIK	ATGAAAAAACAAAGTCTAGCTATAGCTACTATTCTATCATTAGGTTTAACTGTATTTGGTGGTACTACCTCTACATTTGCGATGACTGAGCCAAATGATAATGTGACGTTTCAATTTACATCAAAATATATAGGAAATATACCGTCAAAGCCCAAGGACTGTAATAATGTAGACAAATATAAGCTGTGTACAAACAAAGAAGAAGCTGATGCTTGGGGAAAAAAACAATTTAGTAAGTGGAGTAAAGAAGAGAAATCTGCCATAAGAGATTATACAAAAAATGCAAGGCCGTATAATGAATTCTTAAGAACGCATGCGGGTAAATTAGATTCTGATCTTACAATGAAGAAAAAAATTGAATCCTTAGATAAAGCATTAAATAGAAAAGAGGCAAAAATG…
	371	B. cereus	371_id371_3860	Cry1Ac11	Cry1Ac11	Rank4	1178	100	100	59.59	-	-	-	-	-	-	-	VKGNFLFNGSVISGPGFTGGDLVRLNSSGNNIQNRGYIEVPIHFPSTSTRYRVRVRYASVTPIHLNVNWGNSSIFSNTVPATATSLDNLQSSDFGYFESANAFTSSLGNIVGVRNFSGTAGVIIDRFEFIPVTATLEAEYNLERAQKAVNALFTSTNQLGLKTNVTDYHIDQVSNLVTYLSDEFCLDEKRELSEKVKHAKRLSDERNLLQDSNFKDINRQPERGWGGSTGITIQGGDDVFKENYVTLSGTFDECYPTYLYQKIDESKLKAFTRYQLRGYIEDSQDLEIYLIRYNAKHETVNVPGTGSLWPLSAQSPIGKCGEPNRCAPHLEWNPDLDCSCRDGEKCAHHSHHFSLDIDVGCTDLNEDLGVWVIFKIKTQDGHARLGNLEFLEEKPLVGE…	GTGAAGGGAAACTTTCTTTTTAATGGTTCTGTAATTTCAGGACCAGGATTTACTGGTGGGGACTTAGTTAGATTAAATAGTAGTGGAAATAACATTCAGAATAGAGGGTATATTGAAGTTCCAATTCACTTCCCATCGACATCTACCAGATATCGAGTTCGTGTACGGTATGCTTCTGTAACCCCGATTCACCTCAACGTTAATTGGGGTAATTCATCCATTTTTTCCAATACAGTACCAGCTACAGCTACGTCATTAGATAATCTACAATCAAGTGATTTTGGTTATTTTGAAAGTGCCAATGCTTTTACATCTTCATTAGGTAATATAGTAGGTGTTAGAAATTTTAGTGGGACTGCAGGAGTGATAATAGACAGATTTGAATTTATTCCAGTTACT…
	371	B. cereus	371_id371_3859	Cry1Ia2	Cry1Ia2	Rank4	719	100	100	100	-	-	-	-	-	-	-	MKLKNQDKHQSFSSNAKVDKISTDSLKNETDIELQNINHEDCLKMSEYENVEPFVSASTIQTGIGIAGKILGTLGVPFAGQVASLYSFILGELWPKGKNQWEIFMEHVEEIINQKISTYARNKALTDLKGLGDALAVYHDSLESWVGNRNNTRARSVVKSQYIALELMFVQKLPSFAVSGEEVPLLPIYAQAANLHLLLLRDASIFGKEWGLSSSEISTFYNRQVERAGDYSDHCVKWYSTGLNNLRGTNAESWVRYNQFRRDMTLMVLDLVALFPSYDTQMYPIKTTAQLTREVYTDAIGTVHPHPSFTSTTWYNNNAPSFSAIEAAVVRNPHLLDFLEQVTIYSLLSRWSNTQYMNMWGGHKLEFRTIGGTLNISTQGSTNTSINPVTLPFTSRDVY…	ATGAAACTAAAGAATCAAGATAAGCATCAAAGTTTTTCTAGCAATGCGAAAGTAGATAAAATCTCTACGGATTCACTAAAAAATGAAACAGATATAGAATTACAAAACATTAATCATGAAGATTGTTTGAAAATGTCTGAGTATGAAAATGTAGAGCCGTTTGTTAGTGCATCAACAATTCAAACAGGTATTGGTATTGCGGGTAAAATACTTGGTACCCTAGGCGTTCCTTTTGCAGGACAAGTAGCTAGTCTTTATAGTTTTATCTTAGGTGAGCTATGGCCTAAGGGGAAAAATCAATGGGAAATCTTTATGGAACATGTAGAAGAGATTATTAATCAAAAAATATCAACTTATGCAAGAAATAAAGCACTTACAGACTTGAAAGGATTAGGAGAT…
	371	B. cereus	371_id371_3851	Cry2Aa9	Cry2Aa9	Rank4	633	100	100	100	-	-	-	-	-	-	-	MNNVLNSGRTTICDAYNVVAHDPFSFEHKSLDTIQKEWMEWKRTDHSLYVAPVVGTVSSFLLKKVGSLIGKRILSELWGIIFPSGSTNLMQDILRETEQFLNQRLNTDTLARVNAELIGLQANIREFNQQVDNFLNPTQNPVPLSITSSVNTMQQLFLNRLPQFQIQGYQLLLLPLFAQAANMHLSFIRDVILNADEWGISAATLRTYRDYLRNYTRDYSNYCINTYQTAFRGLNTRLHDMLEFRTYMFLNVFEYVSIWSLFKYQSLMVSSGANLYASGSGPQQTQSFTAQNWPFLYSLFQVNSNYILSGISGTRLSITFPNIGGLPGSTTTHSLNSARVNYSGGVSSGLIGATNLNHNFNCSTVLPPLSTPFVRSWLDSGTDREGVATSTNWQTESFQ…	ATGAATAATGTATTGAATAGTGGAAGAACAACTATTTGTGATGCGTATAATGTAGTAGCCCATGATCCATTTAGTTTTGAACATAAATCATTAGATACCATCCAAAAAGAATGGATGGAGTGGAAAAGAACAGATCATAGTTTATATGTAGCTCCTGTAGTCGGAACTGTGTCTAGTTTTTTGCTAAAGAAAGTGGGGAGTCTTATTGGAAAAAGGATATTGAGTGAATTATGGGGGATAATATTTCCTAGTGGTAGTACAAATCTAATGCAAGATATTTTAAGGGAGACAGAACAATTCCTAAATCAAAGACTTAATACAGATACCCTTGCTCGTGTAAATGCAGAATTGATAGGGCTCCAAGCGAATATAAGGGAGTTTAATCAACAAGTAGATAAT…
	371	B. cereus	371_id371_0119	Duplicate of better existing hit (Cry2Aa9)	Cry2Ab3	Rank4	633	100	100	100	-	-	-	-	-	-	-	MNSVLNSGRTTICDAYNVAAHDPFSFQHKSLDTVQKEWTEWKKNNHSLYLDPIVGTVASFLLKKVGSLVGKRILSELRNLIFPSGSTNLMQDILRETEKFLNQRLNTDTLARVNAELTGLQANVEEFNRQVDNFLNPNRNAVPLSITSSVNTMQQLFLNRLPQFQMQGYQLLLLPLFAQAANLHLSFIRDVILNADEWGISAATLRTYRDYLKNYTRDYSNYCINTYQSAFKGLNTRLHDMLEFRTYMFLNVFEYVSIWSLFKYQSLLVSSGANLYASGSGPQQTQSFTSQDWPFLYSLFQVNSNYVLNGFSGARLSNTFPNIVGLPGSTTTHALLAARVNYSGGISSGDIGASPFNQNFNCSTFLPPLLTPFVRSWLDSGSDREGVATVTNWQTESFE…	ATGAATAGTGTATTGAATAGCGGAAGAACTACTATTTGTGATGCGTATAATGTAGCGGCTCATGATCCATTTAGTTTTCAACACAAATCATTAGATACCGTACAAAAGGAATGGACGGAGTGGAAAAAAAATAATCATAGTTTATACCTAGATCCTATTGTTGGAACTGTGGCTAGTTTTCTGTTAAAGAAAGTGGGGAGTCTTGTTGGAAAAAGGATACTAAGTGAGTTACGGAATTTAATATTTCCTAGTGGTAGTACAAATCTAATGCAAGATATTTTAAGAGAGACAGAAAAATTCCTGAATCAAAGACTTAATACAGACACTCTTGCCCGTGTAAATGCGGAATTGACAGGGCTGCAAGCAAATGTAGAAGAGTTTAATCGACAAGTAGATAAT…
	371	B. cereus	371_id371_0124	Vip3A	Vip3A	Rank4	795	100	100	99.25	-	-	-	-	-	-	-	MNKNNTKLSTRALPSFIDYFNGIYGFATGIKDIMNMIFKTDTGGDLTLDEILKNQQLLNDISGKLDGVNGSLNDLIAQGNLNTELSKEILKIANEQNQVLNDVNNKLDAINTMLRVYLPKITSMLSDVMKQNYALSLQIEYLSKQLQEISDKLDIINVNVLINSTLTEITPAYQRIKYVNEKFEELTFATETSSKVKKDGSPADILDELTELTELAKSVTKNDVDGFEFYLNTFHDVMVGNNLFGRSALKTASELITKENVKTSGSEVGNVYNFLIVLTALQAKAFLTLTTCRKLLGLADIDYTSIMNEHLNKEKEEFRVNILPTLSNTFSNPNYAKVKGSDEDAKMIVEAKPGHALIGFEISNDSITVLKVYEAKLKQNYQVDKDSLSEVIYGDMDKL…	ATGAACAAGAATAATACTAAATTAAGCACAAGAGCCTTACCAAGTTTTATTGATTATTTTAATGGCATTTATGGATTTGCCACTGGTATCAAAGACATTATGAACATGATTTTTAAAACGGATACAGGTGGTGATCTAACCCTAGACGAAATTTTAAAGAATCAGCAGTTACTAAATGATATTTCTGGTAAATTGGATGGGGTGAATGGAAGCTTAAATGATCTTATCGCACAGGGAAACTTAAATACAGAATTATCTAAGGAAATATTAAAAATTGCAAATGAACAAAATCAAGTTTTAAATGATGTTAATAACAAACTCGATGCGATAAATACGATGCTTCGGGTATATCTACCTAAAATTACCTCTATGTTGAGTGATGTAATGAAACAAAATTAT…
	373	B. cereus	373_id373_0560	Possible novel toxin	Cry49Ab1	Rank1	467	82.56	22.67	68.95	EEL19841.1	41.9 kDa insecticidal toxin [Bacillus cereus Rock1-3]	781	781	0.97	0	0.99	MRSVSKKVMAGLGVGAMSLSIWAPSSQAAVPANNEYHTIHLAANTNIAWDVYKGWQSDDAGIVLWDGARGDNEQFVFFPLDGGAYAIVNKNSGKPVGIGNAFIGSDGVRDFYNDNDQGLRQTSWTGAANEQWYLRDKGNNNFEIVNQGSGKVASWAGVQRYGFKDYVDLDESNPSDNNRVFHIPAARSTFSLPTLPAVGTRPNAPDYNTSGTIDQQLPQTSNSVVVGASLIPSIMVKDNGASDYTKIHNSPYYVLVKEEYWEKVRSEIIPAGATSKYTVKSGVSEIDQKKMSDTLAMSFGSDLGLKFGESSLSIKSSVSRTIQTEVTKTSTNATEETEEKSIPSIPGKNTGFTAYQLVTKYTVKRTDGSVVTDPSIVRDSKQTIARTIAK	ATGAGATCAGTATCAAAAAAAGTCATGGCAGGGTTAGGTGTAGGAGCAATGAGTCTATCTATCTGGGCTCCTTCAAGTCAAGCAGCAGTTCCAGCAAATAATGAATATCATACTATTCATTTGGCAGCTAATACAAACATAGCTTGGGATGTATATAAAGGGTGGCAATCTGATGATGCAGGTATTGTTCTATGGGATGGAGCCCGTGGTGACAATGAACAATTTGTATTTTTCCCACTTGATGGAGGAGCATATGCAATCGTAAATAAAAATAGTGGAAAACCTGTAGGGATTGGTAATGCTTTCATTGGTAGTGATGGTGTTCGTGATTTTTACAATGACAATGATCAGGGGTTGCGACAAACGAGTTGGACTGGTGCCGCTAATGAACAATGGTAT…
	374	B. cereus	374_id374_0463	Cry27Aa1	Cry27Aa1	Rank2	826	107.54	70.67	101.94	-	-	-	-	-	-	-	MNPYQDKNEYKILDAKRNNCHMSNCYPKYPLANDPQMYLRNTHYKDWLTMCNNTNLAGWIPPGSFEFTWLNATVAALTIISVTTALLIAPPLLVGGVIAAGAAILAGTLPLLWPADPKSEDNTFNEIMNATEALLNTKISDFVRQTADTKITSLQSLMFYYNNALDNWKKNPNDSAAINTVSTRFQIVNAFFVEAMPALSMPGYELAQLGAYAQAANLHLLLLRDGILYADKWNLAKEAAYKPGDLHYQEFLNYRNQYINHCSAWFNEGLIEANSKGNGLVYQRTMTILVLDLIAMFSTYDPRLYTMPIKTEILTRTIYTDGVNRNQTRSISNPSLFRRLEQMKFHIYDYQGAQFLSGHQNVFRSMNYTHPLIYGPLQGYRSSNINKITTINLGDYDKI…	ATGAATCCTTATCAGGATAAGAATGAATATAAAATCTTAGATGCTAAACGAAATAATTGTCACATGTCTAATTGTTATCCCAAATACCCATTGGCAAATGATCCTCAAATGTATTTGCGCAATACTCATTATAAGGATTGGCTAACTATGTGTAATAATACCAATCTTGCAGGTTGGATACCGCCAGGGAGCTTTGAGTTTACCTGGCTAAATGCAACTGTCGCTGCACTTACTATCATTAGTGTAACTACAGCTTTATTAATAGCTCCACCTCTTCTGGTAGGAGGTGTTATAGCTGCAGGAGCTGCTATTTTAGCAGGTACATTACCTCTTTTATGGCCTGCGGATCCTAAATCTGAAGATAATACATTTAATGAAATTATGAATGCAACAGAAGCT…
	374	B. cereus	374_id374_5525	Possible novel toxin	Cry30Fa1	Rank1	687	106.17	30.43	105.24	gi|206939340|ACI22625.1	Cry30-like protein [Bacillus thuringiensis]	229	229	0.99	4e-62	0.3	MNPYNNEGYEIIDSNTSPYPSNRNNSYSNSRYPYATNPNQPMQHTNYKDWVITSQNSQPYNGCNPDNSSSLTWSSGASTALIVIGTIILGSIAPVTLPVGIGTVLVSVGTLLPILWPGGITDTNSVWKNLISQGNNISCESASIIESIVLTKVNELRIYLHTYKTALENWKKEQNKNTTDEVAYQFRNAASEMLGAMPTFSMPGYEVVSLSSYAQAALLHITLLHEGIQYANKWYLGFNAGDLYRNQLMEAIRIYINHCEKWYKEGLNQLLNTSNIRWEEYNNYRKEYTISVLNVISTFPRFDINLYSPDVAVQLEFTQQLFTPSPELKGIESGNDIYYLENMLIPPLDLVTILRNIRFYTILDKDASGVYYLDSIENTLQYTNNNNTNNKRYGNTGNQ…	ATGAATCCATATAACAATGAGGGGTATGAAATTATTGATTCAAACACTTCACCTTATCCTTCTAACAGAAATAATTCCTATTCTAATTCTAGATATCCTTACGCTACTAATCCTAATCAACCCATGCAACATACCAATTATAAAGATTGGGTTATTACATCTCAAAATAGCCAACCATATAATGGTTGTAATCCTGATAATTCATCATCACTTACATGGTCTTCAGGTGCTAGTACAGCTTTAATTGTAATAGGAACTATAATATTAGGTTCTATAGCACCAGTTACATTACCTGTTGGAATTGGTACTGTTTTAGTATCAGTTGGTACATTACTTCCTATTCTCTGGCCAGGAGGAATAACAGATACCAATTCAGTTTGGAAAAATTTAATTAGTCAA…
	374	B. cereus	374_id374_5524	Possible novel toxin	Cry36Aa1	Rank1	520	98.06	29.84	97.31	gi|156711540|CAJ86542.1	Cry49Aa protein [Lysinibacillus sphaericus]	133	133	0.74	2e-30	0.31	MNGNGRNDGWNHNQQMPNGQMNQNHGGSCGCGCQQKQYGYEQQKQQYEQNNSQYMSNNQGNENMNGSYLYQGNSYDQQQSNENIYMQNQNDMYGNTNNFDSSYLYPSIRYTGGYNVLDVLPLESKQFQVIMNMKQIGESNRDHKHVLNAQENNSTGLYSTGKCSTKLINPYALVNEKINNYPNTQPFIFYKTDSGRFIIANWGNGRVLEIIDDPIDGKIIISNEFDGTNTNQFFTKNPINILTPPISGVDYHLFELSIERNGEKWWINNCNNRPDLQQRITAIRTFSDMNIYTFISENRKNINFPNNMVVNPNPLGNPRELKSLHDIGDEPKVLKGIALLPCIIVNDPGLSSLDQKIKQSPYYILEYTQSWNRTWTDALPSGSAATWPITLGILPSEQE…	ATGAATGGAAATGGAAGAAATGATGGATGGAATCATAATCAACAAATGCCAAATGGCCAGATGAACCAAAATCATGGTGGATCATGTGGTTGTGGTTGTCAACAAAAACAGTATGGGTATGAGCAACAAAAACAGCAGTATGAACAGAATAACAGCCAATATATGTCCAATAATCAGGGAAATGAAAATATGAATGGATCGTATCTTTATCAAGGAAATTCATATGATCAACAACAAAGTAATGAAAACATATATATGCAAAATCAAAATGATATGTATGGAAATACAAATAATTTTGATAGTTCCTATTTGTATCCATCTATTAGATATACAGGAGGATATAATGTATTAGATGTTTTACCACTTGAGAGTAAACAATTTCAAGTAATTATGAATATG…
	374	B. cereus	374_id374_0557	Possible novel toxin	Cry41Aa1-like	Rank1	802	94.02	42.73	13.72	gi|1209281063|WP_088328217.1	mosquitocidal toxin protein [Bacillus cereus]	82.4	82.4	0.9	6e-16	0.43	MNPQQISRNNHNVLLWEDRNQRNAQWNFVFNEQRNAYVIHNVLNPDLVLSATTTGTSGNAFAYLFRGYNDQFWIVDSTNNGYILRNFANRNLVLDVTNSGTNNGTNITVHPFHNGNN	ATGAATCCACAGCAAATTTCAAGAAATAATCATAATGTGCTTTTATGGGAAGATAGGAACCAAAGAAACGCACAATGGAATTTTGTGTTTAATGAACAAAGAAATGCATATGTAATACACAATGTTCTCAATCCAGATTTAGTTTTATCTGCAACTACAACTGGTACTTCTGGAAATGCATTTGCTTATCTATTTAGAGGGTACAACGATCAATTTTGGATTGTCGATTCTACTAATAATGGATATATCCTAAGGAATTTCGCAAATCGAAATTTAGTTTTAGATGTTACTAATTCAGGTACAAACAATGGAACAAATATAACAGTTCATCCTTTTCATAATGGAAATAATTAA
	374	B. cereus	374_id374_0051	Possible novel toxin	Cry4Aa1	Rank1	1180	92.63	35.8	14.92	gi|1196989764|WP_086408080.1	pesticidal crystal protein cry4Aa [Bacillus thuringiensis]	81.6	81.6	0.9	1e-14	0.36	MSNNKYNMTYVGDTSSFLYGFIWTHAESNPTNTISFTNDKNQKIITQISAVKAYELKGGLVVEGAGHTGGNLVQFNTPTDSLTMSCQIAQGRYKIRMRYASDIEQESYLNISIETSNSSHIGRITIKNTTHVIDAPHNKYKHFQYGSVTLQNGDINLLNNEPNVTISIENNQNIPSYSKTLIDKIEFIPQ	ATGTCTAACAATAAATATAATATGACTTATGTAGGTGACACGTCATCTTTTTTATATGGATTTATTTGGACACACGCTGAATCTAATCCTACAAATACTATTTCGTTTACAAATGATAAAAATCAAAAAATCATTACACAAATCTCTGCCGTAAAAGCTTATGAATTAAAGGGTGGTTTAGTTGTAGAAGGAGCTGGACATACAGGTGGAAATCTAGTTCAATTTAACACTCCAACCGATTCACTTACAATGTCTTGTCAAATTGCTCAAGGACGTTATAAAATAAGAATGCGTTATGCTTCTGATATAGAACAAGAATCATACCTAAATATCTCTATAGAAACATCTAATTCAAGTCATATAGGCCGCATTACTATAAAAAATACAACTCATGTTATA…
	374	B. cereus	374_id374_2640	Possible novel toxin	Cry55Aa2	Rank1	362	95.09	27.78	69.61	gi|937892062|CDJ79781.1	Cry55Aa protein [Bacillus thuringiensis]	77.4	77.4	0.89	9e-13	0.28	LYKDGIQTPVFESSKAKSIGAVEFPELSSNPLAGVPKEGEAISNLGSMGNIIYFEGTVNIGGGTLPNGKLPKYYLEKRSDGKIGMGYYDPDTLELYPVPQSIVDVMYGDRLYKAFDKNTKLKRETKYELIASDIMDNTVAYNFNKSVTHGVSTTGTVGLASTIGVKVSAEVGGGIILGKVASELSASLTASFAFGITITDQETITRNFSVEKVNNPLYQYNKYAVGAYQLRSTYSPIMGAGLEQFIKENPLFKGLSNKIYKYNEE	TTGTATAAAGATGGGATTCAAACACCTGTATTTGAATCATCAAAAGCTAAATCTATTGGTGCAGTAGAATTTCCTGAATTATCATCAAATCCATTAGCTGGTGTGCCCAAAGAAGGAGAAGCAATATCAAATCTTGGTTCAATGGGAAATATTATTTATTTTGAAGGGACAGTAAACATAGGCGGGGGAACTCTCCCAAATGGTAAATTACCAAAATATTATTTAGAAAAAAGATCTGATGGTAAGATTGGAATGGGATATTATGATCCTGATACACTTGAATTATATCCAGTACCCCAATCGATAGTCGATGTAATGTATGGAGACAGACTTTATAAAGCATTTGATAAAAATACAAAATTAAAAAGAGAAACAAAGTACGAATTAATTGCATCTGAC…
	374	B. cereus	374_id374_0544	Possible novel toxin	Cry59Aa1	Rank1	665	95.28	32.81	106.32	AFU17323.1	Pesticidal crystal protein cry9Aa [Bacillus thuringiensis MC28]	563	563	0.97	0	0.43	MNPYQNKNKNEYEILDAVPGNINTSNRYPFVSTPDIAMFDGISPSSIGLGTILSLFLDYKSLLGSPSISGGIGFLQSIIGLITGANLATVTIDDVQRLINQSLDTYTRQQAESRMDSITSNYNQYLLNLRDYINGRTHRDNFVPSLRANEQRLRNELDSFFSLRGRELLLLPNFVQVALLHLSILRDAVVYGGPDLERPFVSETAQTPFLIRPPSSSFREALLTSIRIYTNYCTREYHNGLNQMRNRGNSGRDWLNFNAYRRELTLSVLDFLALFPFFDETRYGVSRNGSFPVNLQLSRVIYTDPAGFLNANGREGWYAPRHNNTVTFSSIENDIPIPTTSRFLQAIDIFTNGLGVGANPNRTQSWQGNINSSLNNSRDNFGSNNGQPRIISGQNIFRV…	ATGAATCCATATCAGAATAAAAATAAAAATGAATATGAAATATTAGATGCTGTACCGGGTAATATCAATACTTCGAATAGGTATCCTTTTGTAAGTACTCCAGATATTGCAATGTTTGATGGGATTTCCCCTTCTAGTATAGGACTTGGAACTATATTAAGTCTTTTTTTGGATTACAAATCTTTACTTGGAAGTCCTTCTATATCAGGAGGAATAGGTTTCTTACAAAGTATTATAGGTCTAATAACGGGTGCTAACTTAGCAACTGTTACTATAGATGATGTACAAAGACTTATTAATCAATCGTTAGATACGTATACGAGACAACAGGCAGAGAGTAGAATGGACTCTATAACGAGTAATTATAATCAATATCTTCTAAATTTAAGAGATTATATA…
	374	B. cereus	374_id374_4266	Possible novel toxin	Vip2Ba1	Rank1	451	84.91	31.11	49.89	AQM56945.1	Vip2Ac-like protein 2 [Bacillus thuringiensis]	155	155	0.78	3e-43	0.43	MKIQSKVLKSILAFSTVLSFISVPQAISVYAAESKVSVEIKDKNIIDFYSLEYLSQAKSWGNEYYSTWINTITELEKKEIGYYAGVGYRDINTYLRNYNGQLLGVKPDIEEKIKRLDYSLQTATLKDTIAVYRRVSETAFGLSNQSLIDQNSQINHDQLQEFKKKFLGKYKKEYAYMSTSIIKDPAPEFSKLPILLRMVVPKGNIAAYIAPLSPSPEEMELLLPRDTSYQITNITPVTQSESPYILIDATVVNIGSGMKNLKLVQ	ATGAAAATACAATCAAAAGTACTAAAATCGATCCTGGCTTTTAGTACAGTCTTATCTTTTATTTCAGTCCCTCAAGCAATATCAGTATATGCTGCTGAGTCTAAGGTTAGTGTTGAAATTAAAGATAAAAATATAATCGACTTTTATTCCTTAGAGTATTTATCACAAGCTAAGTCATGGGGGAACGAATATTATAGTACGTGGATTAATACCATTACCGAATTAGAAAAGAAAGAGATTGGTTACTATGCAGGGGTTGGATATCGTGATATTAATACCTATCTTCGTAATTACAATGGTCAATTACTAGGTGTAAAACCAGATATAGAAGAAAAGATTAAACGTCTGGATTATTCATTACAGACTGCAACATTAAAGGATACAATTGCTGTCTATCGA…
	379	B. cereus	379_id379_4691	Cry1Ab9	Cry1Ab9	Rank4	1155	100	100	52.03	-	-	-	-	-	-	-	MSSGSNLQSGSFRTVGFTTPFNFSNGSSVFTLSAHVFNSGNEVYIDRIEFVPAEVTFEAEYDLERAQKAVNELFTSSNQIGLKTDVTDYHIDQVSNLVECLSDEFCLDEKKELSEKVKHAKRLSDERNLLQDPNFRGINRQLDRGWRGSTDITIQGGDDVFKENYVTLLGTFDECYPTYLYQKIDESKLKAYTRYQLRGYIEDSQDLEIYLIRYNAKHETVNVPGTGSLWPLSAPSPIGKCAHHSHHFSLDIDVGCTDLNEDLGVWVIFKIKTQDGHARLGNLEFLEEKPLVGEALARVKRAEKKWRDKREKLEWETNIVYKEAKESVDALFVNSQYDRLQADTNIAMIHAADKRVHSIREAYLPELSVIPGVNAAIFEELEGRIFTAFSLYDARNVIK…	ATGAGTAGTGGGAGTAATTTACAGTCCGGAAGCTTTAGGACTGTAGGTTTTACTACTCCGTTTAACTTTTCAAATGGATCAAGTGTATTTACGTTAAGTGCTCATGTCTTCAATTCAGGCAATGAAGTTTATATAGATCGAATTGAATTTGTTCCGGCAGAAGTAACCTTTGAGGCAGAATATGATTTAGAAAGAGCACAAAAGGCGGTGAATGAGCTGTTTACTTCTTCCAATCAAATCGGGTTAAAAACAGATGTGACGGATTATCATATTGATCAAGTATCCAATTTAGTTGAGTGTTTATCTGATGAATTTTGTCTGGATGAAAAAAAAGAATTGTCCGAGAAAGTCAAACATGCGAAGCGACTTAGTGATGAGCGGAATTTACTTCAAGATCCA…
	379	B. cereus	379_id379_6212	Cry1Ia2	Cry1Ia2	Rank4	719	100	100	100	-	-	-	-	-	-	-	MKLKNQDKHQSFSSNAKVDKISTDSLKNETDIELQNINHEDCLKMSEYENVEPFVSASTIQTGIGIAGKILGTLGVPFAGQVASLYSFILGELWPKGKNQWEIFMEHVEEIINQKISTYARNKALTDLKGLGDALAVYHDSLESWVGNRNNTRARSVVKSQYIALELMFVQKLPSFAVSGEEVPLLPIYAQAANLHLLLLRDASIFGKEWGLSSSEISTFYNRQVERAGDYSDHCVKWYSTGLNNLRGTNAESWVRYNQFRRDMTLMVLDLVALFPSYDTQMYPIKTTAQLTREVYTDAIGTVHPHPSFTSTTWYNNNAPSFSAIEAAVVRNPHLLDFLEQVTIYSLLSRWSNTQYMNMWGGHKLEFRTIGGTLNISTQGSTNTSINPVTLPFTSRDVY…	ATGAAACTAAAGAATCAAGATAAGCATCAAAGTTTTTCTAGCAATGCGAAAGTAGATAAAATCTCTACGGATTCACTAAAAAATGAAACAGATATAGAATTACAAAACATTAATCATGAAGATTGTTTGAAAATGTCTGAGTATGAAAATGTAGAGCCGTTTGTTAGTGCATCAACAATTCAAACAGGTATTGGTATTGCGGGTAAAATACTTGGTACCCTAGGCGTTCCTTTTGCAGGACAAGTAGCTAGTCTTTATAGTTTTATCTTAGGTGAGCTATGGCCTAAGGGGAAAAATCAATGGGAAATCTTTATGGAACATGTAGAAGAGATTATTAATCAAAAAATATCAACTTATGCAAGAAATAAAGCACTTACAGACTTGAAAGGATTAGGAGAT…
	379	B. cereus	379_id379_6204	Cry2Aa9	Cry2Aa9	Rank4	633	100	100	100	-	-	-	-	-	-	-	MNNVLNSGRTTICDAYNVVAHDPFSFEHKSLDTIQKEWMEWKRTDHSLYVAPVVGTVSSFLLKKVGSLIGKRILSELWGIIFPSGSTNLMQDILRETEQFLNQRLNTDTLARVNAELIGLQANIREFNQQVDNFLNPTQNPVPLSITSSVNTMQQLFLNRLPQFQIQGYQLLLLPLFAQAANMHLSFIRDVILNADEWGISAATLRTYRDYLRNYTRDYSNYCINTYQTAFRGLNTRLHDMLEFRTYMFLNVFEYVSIWSLFKYQSLMVSSGANLYASGSGPQQTQSFTAQNWPFLYSLFQVNSNYILSGISGTRLSITFPNIGGLPGSTTTHSLNSARVNYSGGVSSGLIGATNLNHNFNCSTVLPPLSTPFVRSWLDSGTDREGVATSTNWQTESFQ…	ATGAATAATGTATTGAATAGTGGAAGAACAACTATTTGTGATGCGTATAATGTAGTAGCCCATGATCCATTTAGTTTTGAACATAAATCATTAGATACCATCCAAAAAGAATGGATGGAGTGGAAAAGAACAGATCATAGTTTATATGTAGCTCCTGTAGTCGGAACTGTGTCTAGTTTTTTGCTAAAGAAAGTGGGGAGTCTTATTGGAAAAAGGATATTGAGTGAATTATGGGGGATAATATTTCCTAGTGGTAGTACAAATCTAATGCAAGATATTTTAAGGGAGACAGAACAATTCCTAAATCAAAGACTTAATACAGATACCCTTGCTCGTGTAAATGCAGAATTGATAGGGCTCCAAGCGAATATAAGGGAGTTTAATCAACAAGTAGATAAT…
	379	B. cereus	379_id379_2681	Cry2Ab3	Cry2Ab3	Rank4	633	100	100	100	-	-	-	-	-	-	-	MNSVLNSGRTTICDAYNVAAHDPFSFQHKSLDTVQKEWTEWKKNNHSLYLDPIVGTVASFLLKKVGSLVGKRILSELRNLIFPSGSTNLMQDILRETEKFLNQRLNTDTLARVNAELTGLQANVEEFNRQVDNFLNPNRNAVPLSITSSVNTMQQLFLNRLPQFQMQGYQLLLLPLFAQAANLHLSFIRDVILNADEWGISAATLRTYRDYLKNYTRDYSNYCINTYQSAFKGLNTRLHDMLEFRTYMFLNVFEYVSIWSLFKYQSLLVSSGANLYASGSGPQQTQSFTSQDWPFLYSLFQVNSNYVLNGFSGARLSNTFPNIVGLPGSTTTHALLAARVNYSGGISSGDIGASPFNQNFNCSTFLPPLLTPFVRSWLDSGSDREGVATVTNWQTESFE…	ATGAATAGTGTATTGAATAGCGGAAGAACTACTATTTGTGATGCGTATAATGTAGCGGCTCATGATCCATTTAGTTTTCAACACAAATCATTAGATACCGTACAAAAGGAATGGACGGAGTGGAAAAAAAATAATCATAGTTTATACCTAGATCCTATTGTTGGAACTGTGGCTAGTTTTCTGTTAAAGAAAGTGGGGAGTCTTGTTGGAAAAAGGATACTAAGTGAGTTACGGAATTTAATATTTCCTAGTGGTAGTACAAATCTAATGCAAGATATTTTAAGAGAGACAGAAAAATTCCTGAATCAAAGACTTAATACAGACACTCTTGCCCGTGTAAATGCGGAATTGACAGGGCTGCAAGCAAATGTAGAAGAGTTTAATCGACAAGTAGATAAT…
	379	B. cereus	379_id379_2686	Vip3A	Vip3A	Rank4	795	100	100	99.25	-	-	-	-	-	-	-	MNKNNTKLSTRALPSFIDYFNGIYGFATGIKDIMNMIFKTDTGGDLTLDEILKNQQLLNDISGKLDGVNGSLNDLIAQGNLNTELSKEILKIANEQNQVLNDVNNKLDAINTMLRVYLPKITSMLSDVMKQNYALSLQIEYLSKQLQEISDKLDIINVNVLINSTLTEITPAYQRIKYVNEKFEELTFATETSSKVKKDGSPADILDELTELTELAKSVTKNDVDGFEFYLNTFHDVMVGNNLFGRSALKTASELITKENVKTSGSEVGNVYNFLIVLTALQAKAFLTLTTCRKLLGLADIDYTSIMNEHLNKEKEEFRVNILPTLSNTFSNPNYAKVKGSDEDAKMIVEAKPGHALIGFEISNDSITVLKVYEAKLKQNYQVDKDSLSEVIYGDMDKL…	ATGAACAAGAATAATACTAAATTAAGCACAAGAGCCTTACCAAGTTTTATTGATTATTTTAATGGCATTTATGGATTTGCCACTGGTATCAAAGACATTATGAACATGATTTTTAAAACGGATACAGGTGGTGATCTAACCCTAGACGAAATTTTAAAGAATCAGCAGTTACTAAATGATATTTCTGGTAAATTGGATGGGGTGAATGGAAGCTTAAATGATCTTATCGCACAGGGAAACTTAAATACAGAATTATCTAAGGAAATATTAAAAATTGCAAATGAACAAAATCAAGTTTTAAATGATGTTAATAACAAACTCGATGCGATAAATACGATGCTTCGGGTATATCTACCTAAAATTACCTCTATGTTGAGTGATGTAATGAAACAAAATTAT…
	381	B. cereus	381_id381_1431	Possible novel toxin	Cry6Aa3	Rank1	475	101.7	29.53	75.58	gi|1063146620|SCN05674.1	Pesticidal crystal protein cry6Ba [Bacillus cereus]	468	468	0.87	8e-164	0.72	MVKRDISPRDLGGKDESPFLLSKEEWITIQKYTGDGAYVPVNEAEMRKALALSSSDEIPDFNELYSVYTNVKNHCQNWTDNTYREVLGVANEIVNYARRAKVYYKPLLDYLPAIIDGDTEALEMFKKICERLAKEAAEFRDHAGILATMIGTFATDTANDYQDLTVVKDKYDKKYGEHSEEVKQLRASVERLRKDLEKYMDEYEDYQSQKWLSLLLGPLFGFALKEILDSTKGKALKARIDATKQQIEESGKIIQRNVYLMSLLDKTDTGTDKIQEQMAAALPIIQKIHGIWNSLHSDLDELSKIVMEDIHDDPEFADLGVELAIMQWEAVGKQADDFRVNADVGFVVEQYTA	ATGGTAAAACGAGATATTTCTCCAAGAGATCTTGGAGGTAAAGACGAGTCCCCATTCTTACTTTCTAAAGAGGAATGGATTACAATTCAAAAATATACAGGTGATGGAGCATATGTGCCTGTAAATGAAGCTGAGATGCGTAAAGCTTTAGCACTTTCATCTTCAGATGAAATACCAGATTTTAATGAATTATATTCTGTTTATACAAATGTTAAAAATCACTGTCAAAACTGGACAGATAACACATATAGAGAAGTTCTTGGAGTTGCTAATGAAATTGTAAATTATGCAAGGAGAGCAAAAGTTTACTACAAACCATTGCTCGATTATTTACCAGCTATTATAGATGGCGATACCGAAGCTTTAGAAATGTTTAAGAAAATTTGTGAGAGACTAGCA…
	381	B. cereus	381_id381_3512	Sip1A	Sip1A	Rank2	367	100.55	73.83	98.91	-	-	-	-	-	-	-	MKKTSSKLAVCTLSALILSTIGTSSIPTFAAETERTNFGNEQIEQYTEYYTDIVRDRMKQRDLESKLTGKPINMQEQIIDGWFLARFWIFNSQNNNHQTNRFIHWFKDNVASHGGYNSIAEQMGLKIEAINNMDVSNINYTSRAGETIYSGTAELKNYTGATQKMKTDSFQKDYTKSQSTAVTNGLQLGYKVSAKGIVALAGVDFETSVTYNLSSTATETSTVSDKYTVPSQEVTLAPGHKVIVKHDLKKMIYSGIHDLKGYLNVTFNDKELVQKFIYPNYRTINLSDIRKTMIEMDEWDHIEQPVDFYQLVGTKNYIKNGDTLYINTPATFTFDGANPYYRAEFIEYDKDGNLVQTKVLS	ATGAAAAAAACATCATCAAAATTAGCCGTATGCACTTTATCAGCTTTAATACTTTCTACTATTGGGACTTCAAGTATACCGACTTTTGCTGCAGAAACGGAACGTACTAATTTTGGGAATGAACAGATAGAGCAATATACCGAATATTATACCGATATTGTGCGTGATAGAATGAAACAAAGAGATTTAGAATCAAAACTTACTGGCAAACCAATTAATATGCAAGAACAAATAATAGATGGTTGGTTTTTGGCTAGATTTTGGATTTTTAATAGTCAAAATAATAACCATCAGACAAATAGATTTATACATTGGTTTAAAGATAATGTTGCGAGTCATGGAGGATACAACAGTATTGCTGAACAAATGGGATTAAAGATAGAAGCGATTAACAATATG…
	385	B. cereus	385_id385_2271	Possible novel toxin	Cry18Aa1	Rank1	706	95.83	31.01	97.73	gi|573586440|ETT84679.1	Cry2Aa [Bacillus weihenstephanensis FSL H7-687]	304	304	0.9	1e-89	0.33	MNNNQTHFSNDHSNNDNSQNELQNNIENLNYAYSNDSVPNYEDVNMNNVPLDNLSSIRNFETTTEAFEPYNVLADEIVDVDQIRSMWETWEMQTADTKMPAVVGMVGTYLAKELAKMASKKVLTKLYDFLFPNNNELTMKAILEATEEMMDRKIVETVRQIVEQELVGLQEIIKACLEDIEAFEASISLPEEQKKLRRLKEYQRTGNPNIEPKSIIEILNRTHAFFVNRMPQFSSNNPEWSIELLPLYAQAANLHLLFLRDIIKSATDWQLPDAELKKYKERFKENINKYSNYALNTYTEGFNATYNSTFKERINYRNFMVFNVLDYVSTWSMLRYEAVSINSSANIYITKDVTKATNFTSWEIVNQFLQGKPYKIFSGVEAKGVYWGTHPSGPPANIP…	ATGAATAATAATCAAACCCATTTCTCGAATGATCATTCTAATAACGATAACTCCCAAAATGAACTTCAAAATAATATAGAAAATTTAAATTATGCGTATTCCAATGACAGTGTACCTAACTACGAGGATGTAAATATGAACAATGTACCCCTAGACAATCTATCTTCTATTCGTAATTTTGAAACAACTACAGAAGCATTCGAACCTTACAACGTACTGGCTGATGAAATTGTCGATGTCGATCAGATTCGTAGTATGTGGGAAACTTGGGAAATGCAAACCGCAGATACTAAAATGCCAGCAGTGGTTGGAATGGTGGGGACCTATTTAGCGAAAGAACTTGCAAAAATGGCTTCAAAAAAGGTGTTGACTAAACTATACGATTTCCTTTTTCCAAAT…
	385	B. cereus	385_id385_3496	Possible novel toxin	Cry18Ca1	Rank1	695	82.24	44.32	25.32	gi|573586440|ETT84679.1	Cry2Aa [Bacillus weihenstephanensis FSL H7-687]	193	193	0.95	3e-54	0.47	LEDIENLENFNSLSPELRQLHRLNQYQKSGDFNKEPRGAIDSINSLNNTFVNRMPQFSSSHTDWKVELLPLYAQAANLHLVFLRDVVKNATDWGLTPSQIQTYKNRLKEKVIEYSNYCLKIYGEAFDKLESDTFQNRLDFRNFMVFNVLDYVSSWSMLRYEGILVNSSANIYLSDGVAHSSNSTRWPAINQFLQGKPYKIFSGLSSKGFTLEVT	TTGGAAGATATAGAGAATTTAGAGAATTTCAACTCCCTTAGTCCTGAGCTTCGACAATTACACCGATTAAATCAGTACCAAAAAAGTGGGGATTTTAATAAGGAACCACGTGGGGCTATAGATTCTATTAATTCACTAAACAACACTTTTGTCAATCGCATGCCTCAATTTTCGTCATCTCATACAGATTGGAAAGTCGAATTATTGCCTTTGTATGCACAAGCCGCAAATCTCCACCTTGTATTTTTAAGAGATGTAGTTAAAAACGCAACAGATTGGGGGCTTACCCCTTCACAAATTCAAACCTATAAAAACAGACTCAAAGAAAAAGTGATAGAATACTCAAATTACTGTTTAAAGATATATGGAGAAGCGTTTGACAAGTTAGAGTCCGACACA…
	385	B. cereus	385_id385_3497	Possible novel toxin	Cry2Aa11	Rank1	635	70.99	26.96	36.22	gi|695117884|AIS85927.1	Cry2Aa17 [Bacillus thuringiensis]	75.1	75.1	0.69	3e-11	0.27	MLVDTIYRMTTSYKGGGSVGPFGGPVPSPPDSSAVTYYNHYDRNFTLRNPIDLPLYAVAQKMHAFSSSTHLETTDITQYKEPDIGYHNLTETNLTTSFTSYPDYTVKHVIGLPSKDQKLTLPIDGSNISLLDFISIPTGSGYIFATPIAIFHRKPQIAPYTNLGNYTYKHTVPSDGLGFTISPLQFYKLESYHADKAYIRELLANHGDGVVFPESINTDTTYKYVIYNPTSTDRQYRIYLKLATPNGAATFKLIFNDNSTVSYHVDTRNLNDGIDEKNALFYEKHYNTITIKAGQSYILGLRHQGPAAILGSIMLTPTNVTPIY	ATGCTTGTTGATACTATTTATCGGATGACAACGAGTTATAAAGGAGGAGGATCTGTAGGGCCTTTTGGCGGACCAGTTCCCTCCCCACCTGACAGCTCAGCAGTAACTTACTATAACCATTACGATAGAAACTTTACTCTGCGGAACCCAATTGATCTCCCTTTATATGCGGTTGCTCAAAAAATGCATGCATTTTCGTCAAGTACTCATTTGGAAACTACAGATATCACCCAATACAAGGAACCTGATATTGGATACCACAACCTAACAGAAACCAATTTGACGACCAGCTTTACTTCTTACCCTGATTATACGGTCAAACATGTGATTGGATTACCTAGTAAGGACCAGAAACTTACACTACCAATAGATGGATCAAATATTTCTTTATTAGACTTT…
	385	B. cereus	385_id385_3930	Possible novel toxin	Cry2Ac4	Rank1	623	93.93	29.45	111.72	gi|573586440|ETT84679.1	Cry2Aa [Bacillus weihenstephanensis FSL H7-687]	422	422	0.92	2e-134	0.38	MVNRNMNNGSKYGADMNNLDYEYFDGPVSNHETENIRGALEGVKPKMITPSKIRPKDEIEESYVPYNVLINSTEVIHNNWKIWGQSTPPVFMPYAIGTIIGLIAKELGKQTFKLLAKKIYSSLFPVESIDIMKAILEATEELVDRKLENLVRQQIEAELIGLQQNLQNFYEDIENFEIQNTINQDEIFRRIQHNPTGEIIQSPRGIIDSINTLNQFFTNRMPQFMLSDWKIELLPLYAQAANLHLLFIRDVLKNAQEWNLTSTEINTYKNRMKEYTKKYSNYCIETYQGGFTERLSSTRFKKILKFRTYMVLNVLDYVGIWSLLRFDKFLLNSSITLFEPLRLGPAINQPDNSPVISETNWKFFNDFLQGRPNKILTGFAAKTLDGFIPSYTEGWSVIP…	ATGGTAAATAGAAATATGAATAATGGCTCAAAATACGGAGCCGATATGAATAACTTAGATTACGAGTATTTCGATGGCCCGGTATCCAACCATGAGACTGAAAATATAAGAGGTGCATTAGAGGGTGTTAAGCCTAAAATGATAACACCCAGTAAAATTCGCCCTAAAGATGAGATTGAAGAATCGTATGTACCATATAATGTACTTATCAATTCCACGGAGGTAATTCATAATAATTGGAAAATATGGGGCCAATCTACACCTCCTGTTTTTATGCCTTATGCAATAGGTACAATTATTGGTTTAATTGCTAAAGAATTGGGAAAGCAAACATTTAAGTTACTTGCAAAAAAAATATATAGTAGCTTGTTCCCAGTAGAAAGTATCGATATTATGAAG…
	385	B. cereus	385_id385_3937	Possible novel toxin	Cry49Ab1	Rank1	467	88.56	31.25	51.39	CAJ86542.1	Cry49Aa protein [Lysinibacillus sphaericus]	114	114	0.87	2e-25	0.31	METSTLGNKQIYPFNLMMAVMVTIGRILYLTGSLIFMMIAIPTDLFSFKSMMVDLSLLIEWMDGKLIEWFTVGDGVYQICSNGWKGELDQTWSKIQINSTNFRLAERSKSMNVCGWRNNQKIKYTATNSTNNNDTNLHFRKAIYPSSLPVQMPILPAKQPLPPLPIIDSLHDVPPVESEKAITGGSLVPCIMINDTGVPLAQRIKDNPYYIIVKKQYWKRLWSYVFTPGYSQKIVEKTGITNTTQTSIKNTLNIGINADFKLNFLKILGCV	ATGGAGACCTCTACACTTGGAAACAAACAAATCTACCCATTCAATTTAATGATGGCTGTCATGGTAACTATAGGGAGAATCCTTTATTTAACTGGCTCGCTGATCTTTATGATGATCGCGATCCCCACCGATTTATTTTCTTTCAAATCGATGATGGTAGATTTGTCATTGTTAATAGAATGGATGGATGGAAAACTTATAGAATGGTTTACTGTAGGTGACGGAGTATATCAAATATGTTCCAATGGTTGGAAAGGCGAATTAGATCAAACATGGTCAAAAATTCAAATTAATTCTACTAATTTTAGATTAGCAGAGCGTTCTAAATCTATGAATGTATGTGGTTGGAGAAATAATCAAAAGATTAAATATACCGCAACAAATTCAACAAATAATAAT…
	385	B. cereus	385_id385_5149	Possible novel toxin	Vip2A	Rank1	453	75.36	23.56	45.92	AQM56945.1	Vip2Ac-like protein 2 [Bacillus thuringiensis]	107	107	0.73	1e-24	0.31	MILKNQKVVHACMIGASVVSLFTVPSGTSAETTMTQQCHATSPLHFHSECKIEAMDWGNNLFNLWDKLTPRIEKDIIRGYTAANYQTINGYLRSEYFNPLDQEKVERSVKLMDRAFSRVRLQEDMIVYRRVSERSFGLKSGEFGELMNEESRINMSAFETFKRLFQGKYKKDPTYISTSIVKDAAESFSHLPILMKIHIPKGVPAIYVAPLSHLPEEDELLLPRNRTYKVTNILPVIEEDREYIMLDIEILDIASNYRNKRSNDIVYDDNLPSLSK	ATGATTTTAAAAAACCAAAAGGTAGTACATGCATGTATGATAGGGGCAAGTGTTGTATCATTATTCACAGTACCTTCTGGTACTTCAGCAGAGACCACTATGACTCAACAGTGTCATGCTACAAGTCCATTACATTTTCATTCAGAATGTAAAATAGAAGCAATGGATTGGGGGAACAATCTATTTAACTTATGGGATAAGCTTACTCCAAGAATAGAAAAAGATATAATAAGGGGGTATACTGCGGCTAATTATCAAACTATTAATGGATATCTTCGTTCAGAGTATTTTAATCCTCTCGATCAAGAAAAGGTGGAAAGAAGTGTTAAATTGATGGATCGCGCCTTTTCTAGAGTAAGATTACAAGAGGATATGATAGTGTATCGTCGTGTGAGTGAA…
	390	B. cereus	390_id390_0131	Possible novel toxin	Cry46Ab	Rank1	304	95.26	34.02	79.28	gi|312299429|ADQ73630.1	cry46-like protein [Bacillus thuringiensis]	497	497	1	1e-177	0.95	MIIQEKLSFSDLDSLDSTTDSIMDAFKDLYGILPDEIALNNETFPIHNKPAITERYDHACYKMLGPFIFRDLEKPSIDEITLKEQFVCNPNNEEKEIVVTIEEQWANIQSWTSKSITGLTLKSDLIIAGKFQSGNEFNISTFVGESNSKSIHISPSIEHSIKVPPNSKIKIAMIGTLNTEVLHFQSIITVQGMFGACFPRMVRGHYVGFKSAGHILNKTFGMIEGSINNTVLQDIEIHIKGIEPYSFKQEVIK	ATGATTATACAAGAAAAATTATCTTTTTCAGATTTAGATTCATTAGATTCAACTACAGACTCCATAATGGATGCATTTAAAGATCTTTATGGAATACTTCCTGACGAAATTGCATTAAATAATGAGACGTTTCCAATTCATAATAAGCCTGCTATTACTGAACGTTATGATCACGCTTGTTATAAAATGCTGGGCCCTTTTATATTTCGAGATCTTGAAAAACCTTCAATAGATGAAATAACCCTAAAGGAACAATTTGTATGTAATCCTAATAATGAAGAAAAAGAGATTGTAGTGACAATCGAAGAACAATGGGCCAATATACAATCTTGGACTTCGAAATCTATTACAGGTTTAACTTTAAAATCAGATCTTATTATCGCAGGTAAATTTCAATCG…
	390	B. cereus	390_id390_0169	Possible novel toxin	Cry6Aa2	Rank1	475	98.58	29.02	73.26	gi|1063146620|SCN05674.1	Pesticidal crystal protein cry6Ba [Bacillus cereus]	474	474	0.87	7e-166	0.72	MVKRDISPRDLGGKEDSPFLLSKEEWITIQKYTGDGAYVPVNEAEMRKALALSSSDEMPDFNELYSVYTNVKSHCQNWTDNTYREVLGVANEIVNYARRAKVYYKPLLDYLPAIIDGDTEALEMFKKICERLAKEAAEFGDHAGALATMIGTFANDTANDYQSLTVVKDKYDKKYGEHSDEVKQLRASVERLREDLEKYMDEYEDYQSQSWLSLLLGPVFGFALKGILDSTKGKALKARIDATKQQIEESGKIIQRNVYLMSLLDKTDTGTDKIQEQMAAALPIIQKIHGIWNSLHSDLDELSKIVMEDIRDDPEFADLGVELAIMQWEAVGKQADDFRVNADVGFVVEQYTA	ATGGTAAAACGAGATATTTCTCCAAGAGATCTTGGAGGTAAAGAAGATTCCCCATTTTTACTTTCTAAAGAGGAATGGATTACGATTCAAAAATATACAGGTGATGGAGCATATGTGCCTGTGAATGAAGCTGAGATGCGTAAAGCTTTAGCACTTTCATCTTCAGATGAGATGCCGGATTTTAATGAATTATATTCTGTTTATACAAATGTTAAAAGTCACTGTCAAAATTGGACAGATAACACATATAGAGAAGTTCTTGGAGTTGCTAATGAAATTGTAAATTATGCAAGGAGAGCAAAAGTTTACTATAAGCCATTACTCGATTATTTACCCGCTATTATAGATGGCGATACTGAAGCTTTAGAAATGTTTAAGAAAATATGTGAGCGGTTAGCA…
	390	B. cereus	390_id390_3999	Sip1A	Sip1A	Rank4	367	100	100	100	-	-	-	-	-	-	-	MKNRFSKVALCTVPILMVSTFASSSMSAFAAEAKSPDLNVSQQVIGPYAESYIDIVQDRMKQRDKGSKLTGKPINMQEQIIDGWFLARFWIFKDQNNNHQTNRFISWFKDNIASSKGYNSIAEQMGLKIEAENDMDVTNIDYTSKTGDTIYNGISELKNYTGSTQKMKTDSFQRDYTKSESTSVTNGLQLGFKVAAKGVVALAGADFETSVTYNLSTTTTETNTISDKFTVPSQEVTLPPGHKAIVKHDLRKMVYSGTHDLKGDLIVSFNDKEIVQKFIYPNYREINLSDIRETMIEIDEWNHVNPVNFYELVGVKNHIKNGETLYIDTPAKFMFNGANPYYRATFTEYDGNNNPVQTKVLSENFKL	ATGAAAAATAGATTTTCAAAAGTGGCATTATGCACCGTACCGATTTTAATGGTTTCTACATTCGCCAGTTCAAGCATGTCAGCTTTTGCTGCAGAAGCCAAATCACCAGATTTAAATGTATCTCAACAAGTAATAGGTCCCTATGCCGAATCTTATATTGATATTGTGCAGGATAGAATGAAACAAAGGGATAAGGGATCAAAATTAACTGGTAAACCAATAAATATGCAAGAACAAATAATAGATGGGTGGTTTCTAGCTAGATTTTGGATATTTAAGGATCAAAACAATAACCATCAGACAAATAGATTTATATCCTGGTTTAAAGATAATATTGCTAGTTCAAAAGGGTATAATAGTATTGCGGAGCAAATGGGTTTAAAAATAGAAGCAGAAAAC…
	390	B. cereus	390_id390_2005	Vip1A	Vip1A	Rank4	871	100	100	100	-	-	-	-	-	-	-	MKKKLASVVTCMLLAPMFLNGNVNAVNADSKINQISTTQENQQKEMDRKGLLGYYFKGKDFNNLTMFAPTRDNTLMYDQQTANALLDKKQQEYQSIRWIGLIQSKETGDFTFNLSKDEQAIIEIDGKIISNKGKEKQVVHLEKEKLVPIKIEYQSDTKFNIDSKTFKELKLFKIDSQNQSQQVQLRNPEFNKKESQEFLAKASKTNLFKQKMKRDIDEDTDTDGDSIPDLWEENGYTIQNKVAVKWDDSLASKGYTKFVSNPLDSHTVGDPYTDYEKAARDLDLSNAKETFNPLVAAFPSVNVSMEKVILSPNENLSNSVESHSSTNWSYTNTEGASIEAGGGPLGLSFGVSVNYQHSETVAQEWGTSTGNTSQFNTASAGYLNANVRYNNVGTGAIYD…	ATGAAGAAAAAGTTAGCAAGTGTTGTAACCTGTATGTTATTAGCTCCTATGTTTTTGAATGGAAATGTGAATGCTGTTAACGCGGATAGTAAAATAAATCAGATTTCTACAACGCAGGAAAACCAACAGAAAGAGATGGACCGAAAGGGATTATTGGGATATTATTTCAAAGGAAAAGATTTTAATAATCTTACTATGTTTGCACCGACACGTGATAATACCCTTATGTATGACCAACAAACAGCGAATGCATTATTAGATAAAAAACAACAAGAATATCAGTCCATTCGTTGGATTGGTTTGATTCAGAGTAAAGAAACGGGCGATTTCACATTTAACTTATCAAAGGATGAACAGGCAATTATAGAAATCGATGGGAAAATCATTTCTAATAAAGGG…
	390	B. cereus	390_id390_1186	Vip1Da1	Vip1Da1	Rank2	871	86.71	63.77	88.4	-	-	-	-	-	-	-	MKKKLATIVTCTFLTSLIPNGSIHSVYAENSEKTVSTTQTQKEEVSRGGLIGYYFKGKDFNNLTMFAPTINNTLIYDQQTADTLLNKQQQEFNSIRWIGLIQSKETGDFTFQLSDDKNAIIEIDGKVVSRRGEDKQTIHLEKGKMVPIKIEYQSNEPLTVDSKVFNDLKLFKIDGHNQSHQIQQDELKNPEFNKKETKELLSKTAKRNLFSSNEVRSDEDDDLDTDGDSIPDNWEMNGYTIQRKMAVKWDDSFAEKGYTKFVSNPYEAHTVGDPYTDYEKAAKDIPLSNAKEAFNPLVAAFPSVNVGLEKVVISKNEDMSQGVSSSTSNSASNTNSIGVTVDAGWEGLFPKFGISTNYQHTWTTAQEWGSSKEDSTHINGAQSAFLNANVRYQNVGTGA…	ATGAAGAAAAAACTAGCAACCATTGTTACATGTACATTCTTAACTTCCCTAATTCCTAATGGAAGTATACATTCAGTTTATGCAGAGAATAGTGAAAAAACAGTCAGTACAACACAAACTCAAAAAGAAGAAGTATCTCGTGGAGGACTAATTGGGTACTATTTTAAAGGGAAAGATTTTAATAATCTGACTATGTTTGCACCAACCATAAATAATACGCTTATTTATGATCAGCAAACAGCAGATACACTATTAAATAAGCAGCAACAAGAGTTCAATTCTATTCGATGGATTGGTTTAATACAAAGTAAAGAAACAGGTGACTTTACATTCCAATTATCAGATGATAAAAATGCCATCATTGAAATAGATGGAAAAGTTGTTTCTCGTAGAGGAGAA…
	390	B. cereus	390_id390_2006	Vip2A	Vip2A	Rank4	453	100	100	100	-	-	-	-	-	-	-	MVSKKLQAVTKTVLLSTVLSISLLNNEEVKAEQLNINSQNKYTNFQNLKITDNAEDFKEDKEKAKEWGEEKEKEWKLTATEKGKMNNFLDNKNDIKTNYKEITFSMAGSFEDEIKDLKEIDKIFDKANLSSSIITYKNVEPATIGFNKSLTEGNTINSDAMAQFKEQFLGKDMKFDSYLDTHLTAQQVSSKKRVILKVTVPSGKGSTTPTKAGVILNNNEYKMLIDNGYVLHVDKVSKVVKKGMECLQVEGTLKKSLDFKNDINAEAHSWGMKIYEDWAKNLTASQREALDGYARQDYKEINNYLRNQGGSGNEKLDAQIKNISDALGKKPIPENITVYRWCGMPEFGYQISDPLPSLKDFEEQFLNTIKEDKGYMSTSLSSERLAAFGSRKIILRLQV…	ATGGTGTCCAAAAAATTACAAGCAGTTACTAAAACTGTATTGCTTAGTACAGTTTTATCTATATCTTTATTAAATAATGAGGAGGTAAAGGCTGAACAATTAAATATAAATTCTCAAAATAAATATACTAATTTTCAAAATCTAAAAATCACTGATAATGCAGAGGATTTTAAAGAAGATAAGGAAAAAGCGAAAGAATGGGGGGAAGAGAAAGAAAAAGAGTGGAAACTAACTGCTACTGAAAAAGGAAAAATGAATAATTTTTTAGATAATAAAAATGATATAAAAACAAATTATAAAGAAATTACTTTTTCTATGGCAGGTTCATTTGAAGATGAAATAAAAGATTTAAAAGAAATTGATAAGATCTTTGATAAAGCCAATCTCTCGAGTTCTATT…
	390	B. cereus	390_id390_1185	Vip2Ba1	Vip2Ba1	Rank3	451	100.22	78.52	99.11	-	-	-	-	-	-	-	LKKKFRKSLVCASLLLLSVPLSNESVSAAYSDLVPDAQNYMTKINSDKLVDFKQDKEKAEKWGKEKEKEWKLTATEKTEINKFLDDKDGLKTKHKEITFSKNFEYEKELKELEKINAGLDRANLTNSIVTYKNMDPTIIGFNTPLTNGNQINSEASQKFKEQFLGKDIKFDSYLDTHLTEQNVSSKERVILKITVPSGKGSTPTKAGVILNNSEYKLLIDNGYVLHVDNVSKVVKKGKECLQVEASLKKSLDFKNDSEGKGDSWGKKNYKEWSESLTADQRKDLNDYGARGYSEINKYLREEGTGNIELEKKINNISEALQKNPIPENITVYRYCGMKEFGYEISDPLPSVKDFEKQFLNTIKEEKGYMSTSLSSDATSFGARKIILRLQVPKGSSGAY…	TTGAAGAAAAAATTTAGAAAAAGTTTAGTTTGTGCATCCCTATTATTGTTATCTGTTCCTTTATCAAATGAAAGTGTAAGTGCAGCTTATAGTGACTTAGTTCCTGATGCTCAAAATTATATGACTAAAATCAACAGTGATAAATTAGTTGATTTTAAACAAGATAAGGAAAAAGCAGAAAAATGGGGAAAGGAAAAAGAGAAAGAGTGGAAGCTAACTGCCACTGAAAAAACAGAAATTAATAAGTTTTTAGATGATAAGGATGGATTAAAAACAAAACATAAAGAAATTACTTTTTCTAAAAACTTTGAGTATGAAAAGGAACTTAAAGAGTTAGAAAAAATTAATGCAGGACTAGATAGGGCAAATTTAACAAATTCAATTGTTACTTATAAAAAT…
	392	B. cereus	392_id392_3334	Possible novel toxin	Vip1Aa2	Rank1	881	73.29	34.35	70.72	gi|738779493|AJA74459.1	Vip1-like protein [Bacillus cereus]	904	904	0.99	0	0.58	VVPTHTLQKGLLSHYFKDKDFQTLSHMATQTTGDLSEVSPEIKPLLEGENKFQSAYWEGRIKIDESQMYQFTTSADKFVKLWIDGVQVIDQGKGDSMYKYKQRVYLKKGKVYNIRIEYQNPYQASKDLGVKLYWTKGNDLSGAKKELIPEDHLFLPKLEPKNRNENLEKHSRVARSIAEPEEQQGEEKKKLPDSDNDGVPDTLETNGYTVVVKGGKIHLFPWIESMYGNKKELTKYLSSPEKWSTTMDPYSDFQKVTGMVDKQVKYEARNPLVAAYPIVNVDMEQIILSKNQTVSSNDGGSKSNTVSRSTSKSATDTTTESISTEVSASLSDFGVKVTGSLSMEQSTTVGIDNSKSDTSESNWSKTIGVQTGEAAYFAAGIRYYNQGTAPIYTVKPTMT…	GTGGTACCGACTCATACACTACAAAAAGGGCTGTTAAGTCATTATTTTAAAGATAAGGACTTTCAAACTCTTTCACATATGGCTACCCAAACAACTGGGGATTTATCTGAGGTATCACCAGAAATTAAACCTTTATTAGAGGGTGAAAATAAATTCCAATCAGCTTATTGGGAAGGGCGCATTAAGATAGATGAAAGTCAAATGTATCAATTTACTACATCAGCAGATAAATTTGTAAAGCTTTGGATTGATGGAGTGCAAGTCATCGATCAAGGAAAAGGCGATAGCATGTACAAATATAAACAACGAGTTTATTTGAAAAAAGGGAAAGTTTACAATATTAGAATAGAATATCAGAACCCTTACCAAGCAAGCAAAGATTTAGGAGTGAAATTATAT…
	392	B. cereus	392_id392_2023	Possible novel toxin	Vip2Ad1	Rank1	457	91.73	22.75	50.98	AJA74460.1	Vip2-like protein [Bacillus cereus]	183	183	0.75	2e-51	0.5	MLKRSLGLLSTAVVTASMLFGVSGHSAYADSLSEEKNMYQVAAKESTECKKQGQYKVCETPEQAKKWGEKQYNKWKPNKNEQTVLNSYTKYAGKFNTPLRDNKGDITKIKNPNDKNNILALDSVLNRGEIPEDVILFRGDDPIAFMDDPNKLIKNGKIDKEEFNKLKAKYKGKSRTEYGYISTSLLSNTPIVSTKVFQIEFKTLAGTHGGYIEKHSSYPGQYEFLLPRNTTYIISKMELSNDEKHIKIEALVKR	ATGTTGAAACGTTCACTAGGTTTATTATCAACTGCTGTTGTAACAGCATCAATGTTATTCGGTGTAAGTGGTCACAGTGCATATGCTGATTCACTTTCAGAAGAAAAAAATATGTATCAAGTAGCGGCAAAAGAATCAACTGAATGTAAGAAACAAGGACAGTATAAAGTGTGTGAAACGCCAGAACAAGCAAAAAAATGGGGAGAAAAACAATATAATAAATGGAAACCAAACAAAAATGAACAGACTGTTTTAAATAGCTATACAAAATATGCTGGGAAATTTAATACACCACTTAGAGATAACAAAGGAGACATAACAAAGATTAAAAATCCAAACGACAAAAATAATATTCTAGCTTTAGACAGCGTATTAAATAGGGGTGAGATACCTGAGGAT…
	393	B. cereus	393_id393_4940	Sip1A	Sip1A	Rank4	367	100	100	100	-	-	-	-	-	-	-	MKNRFSKVALCTVPILMVSTFASSSMSAFAAEAKSPDLNVSQQVIGPYAESYIDIVQDRMKQRDKGSKLTGKPINMQEQIIDGWFLARFWIFKDQNNNHQTNRFISWFKDNIASSKGYNSIAEQMGLKIEAENDMDVTNIDYTSKTGDTIYNGISELKNYTGSTQKMKTDSFQRDYTKSESTSVTNGLQLGFKVAAKGVVALAGADFETSVTYNLSTTTTETNTISDKFTVPSQEVTLPPGHKAIVKHDLRKMVYSGTHDLKGDLIVSFNDKEIVQKFIYPNYREINLSDIRETMIEIDEWNHVNPVNFYELVGVKNHIKNGETLYIDTPAKFMFNGANPYYRATFTEYDGNNNPVQTKVLSENFKL	ATGAAAAATAGATTTTCAAAAGTGGCATTATGCACCGTACCGATTTTAATGGTTTCTACATTCGCCAGTTCAAGCATGTCAGCTTTTGCTGCAGAAGCCAAATCACCAGATTTAAATGTATCTCAACAAGTAATAGGTCCCTATGCCGAATCTTATATTGATATTGTGCAGGATAGAATGAAACAAAGGGATAAGGGATCAAAATTAACTGGTAAACCAATAAATATGCAAGAACAAATAATAGATGGGTGGTTTCTAGCTAGATTTTGGATATTTAAGGATCAAAACAATAACCATCAGACAAATAGATTTATATCCTGGTTTAAAGATAATATTGCTAGTTCAAAAGGGTATAATAGTATTGCGGAGCAAATGGGTTTAAAAATAGAAGCAGAAAAC…
	393	B. cereus	393_id393_4183	Vip1A	Vip1A	Rank4	871	100	100	100	-	-	-	-	-	-	-	MKKKLASVVTCMLLAPMFLNGNVNAVNADSKINQISTTQENQQKEMDRKGLLGYYFKGKDFNNLTMFAPTRDNTLMYDQQTANALLDKKQQEYQSIRWIGLIQSKETGDFTFNLSKDEQAIIEIDGKIISNKGKEKQVVHLEKEKLVPIKIEYQSDTKFNIDSKTFKELKLFKIDSQNQSQQVQLRNPEFNKKESQEFLAKASKTNLFKQKMKRDIDEDTDTDGDSIPDLWEENGYTIQNKVAVKWDDSLASKGYTKFVSNPLDSHTVGDPYTDYEKAARDLDLSNAKETFNPLVAAFPSVNVSMEKVILSPNENLSNSVESHSSTNWSYTNTEGASIEAGGGPLGLSFGVSVNYQHSETVAQEWGTSTGNTSQFNTASAGYLNANVRYNNVGTGAIYD…	ATGAAGAAAAAGTTAGCAAGTGTTGTAACCTGTATGTTATTAGCTCCTATGTTTTTGAATGGAAATGTGAATGCTGTTAACGCGGATAGTAAAATAAATCAGATTTCTACAACGCAGGAAAACCAACAGAAAGAGATGGACCGAAAGGGATTATTGGGATATTATTTCAAAGGAAAAGATTTTAATAATCTTACTATGTTTGCACCGACACGTGATAATACCCTTATGTATGACCAACAAACAGCGAATGCATTATTAGATAAAAAACAACAAGAATATCAGTCCATTCGTTGGATTGGTTTGATTCAGAGTAAAGAAACGGGCGATTTCACATTTAACTTATCAAAGGATGAACAGGCAATTATAGAAATCGATGGGAAAATCATTTCTAATAAAGGG…
	393	B. cereus	393_id393_4182	Vip2A	Vip2A	Rank4	453	100	100	100	-	-	-	-	-	-	-	MVSKKLQAVTKTVLLSTVLSISLLNNEEVKAEQLNINSQNKYTNFQNLKITDNAEDFKEDKEKAKEWGEEKEKEWKLTATEKGKMNNFLDNKNDIKTNYKEITFSMAGSFEDEIKDLKEIDKIFDKANLSSSIITYKNVEPATIGFNKSLTEGNTINSDAMAQFKEQFLGKDMKFDSYLDTHLTAQQVSSKKRVILKVTVPSGKGSTTPTKAGVILNNNEYKMLIDNGYVLHVDKVSKVVKKGMECLQVEGTLKKSLDFKNDINAEAHSWGMKIYEDWAKNLTASQREALDGYARQDYKEINNYLRNQGGSGNEKLDAQIKNISDALGKKPIPENITVYRWCGMPEFGYQISDPLPSLKDFEEQFLNTIKEDKGYMSTSLSSERLAAFGSRKIILRLQV…	ATGGTGTCCAAAAAATTACAAGCAGTTACTAAAACTGTATTGCTTAGTACAGTTTTATCTATATCTTTATTAAATAATGAGGAGGTAAAGGCTGAACAATTAAATATAAATTCTCAAAATAAATATACTAATTTTCAAAATCTAAAAATCACTGATAATGCAGAGGATTTTAAAGAAGATAAGGAAAAAGCGAAAGAATGGGGGGAAGAGAAAGAAAAAGAGTGGAAACTAACTGCTACTGAAAAAGGAAAAATGAATAATTTTTTAGATAATAAAAATGATATAAAAACAAATTATAAAGAAATTACTTTTTCTATGGCAGGTTCATTTGAAGATGAAATAAAAGATTTAAAAGAAATTGATAAGATCTTTGATAAAGCCAATCTCTCGAGTTCTATT…
	395	B. cereus	395_id395_3742	Possible novel toxin	Cry35Aa3	Rank1	385	93.61	26.41	87.53	AEX56523.1	cry-like protein [Bacillus thuringiensis]	221	221	0.92	1e-65	0.36	MDITKNEFYKLVNKNSGKVADVSWKSTDDSAALEQYTWSDEDFQKWLLIALDGGYYALANKNSGLVADVSWKSKDDSAALEQYTWSGEDFQQWIVQDAEEGYVSLWNKNSGKVADVSWKSKDDSAALEQYTWSDEDFQKWSLVEVESFDLPSVEISTLPPVPQYTSLNDNLPDVTDSVITAYTLIPCIMVNDSWNSIDKMKNSPYYVLQKSQYWKKLDSHTFAPNISYTSDTTYGMTNTDQESMTNTISISVTVDAGFSFKTLSSSISTTVTDELQVSRSTTTELMTEQENKETIENNNDYEIAWSLYALVTEYELNRADGTSVAPSWTVINKNDERESYYPLESKLQKNSLEGGSLQNK	ATGGATATTACGAAAAATGAATTTTACAAATTGGTTAATAAAAATAGTGGTAAGGTAGCTGATGTATCATGGAAATCTACAGATGACAGTGCGGCTCTTGAGCAATATACATGGAGTGACGAAGATTTTCAAAAATGGTTATTAATAGCGTTGGATGGTGGATATTATGCACTAGCTAATAAAAATAGTGGATTGGTAGCGGATGTATCATGGAAATCCAAAGATGACAGTGCGGCTTTAGAGCAATATACATGGAGTGGTGAAGATTTTCAACAGTGGATTGTCCAAGACGCGGAAGAGGGCTATGTTTCCCTTTGGAATAAAAATAGTGGTAAGGTAGCTGATGTATCATGGAAATCCAAAGACGACAGTGCGGCTTTGGAGCAATATACATGGAGT…
	395	B. cereus	395_id395_3735	Possible novel toxin	Cry35Aa4	Rank1	385	74.48	24.72	46.23	KEZ80012.1	insecticidal toxin [Bacillus weihenstephanensis]	224	224	1	1e-68	0.5	MTNELDSNTQDSNKIDNGILTLDPFTFYYIRTFCGKVLDVARGSIDDKTPIVQYHSTNQQLNQQFLIFALDDGYSIITSLISGKVLDIAQTGPVPPGSVIQHRLLGGDNQKFLLGNDGTIAAKHNGKVFDVYKGLTDNDVAITEHIFHNGVNQKFIFEPVSTFTVPSPSKGTLPPAPDFKNDINEVLPDKTNPVITHDSNIPCIMIDDKTFTSQQKIQSSPYYKLVKIQYWEKVTQRTL	ATGACTAATGAATTAGATAGTAATACGCAGGATTCCAATAAAATAGATAATGGAATATTAACTCTTGATCCATTTACTTTTTATTATATTCGCACTTTCTGTGGGAAGGTGCTTGATGTAGCGCGCGGTTCAATTGATGATAAAACACCGATTGTACAATACCATAGTACCAATCAGCAGCTTAACCAGCAATTCCTTATTTTCGCTCTTGATGATGGTTATTCAATTATTACATCATTAATTAGCGGTAAAGTACTTGATATAGCACAAACTGGTCCAGTACCACCAGGATCTGTAATACAACACCGTTTACTCGGTGGGGATAATCAGAAGTTTCTTTTAGGTAATGATGGAACTATTGCAGCAAAACATAATGGGAAAGTATTTGATGTATATAAA…
	395	B. cereus	395_id395_1334	Possible novel toxin	Cry49Aa4	Rank1	464	82.03	26.67	67.89	gi|1089142747|SDZ44649.1	Insecticidal Crystal Toxin, P42 [Bacillus sp. 166amftsu]	472	472	1	2e-163	0.62	MKSISKKVMAGLGVGAMSLSIWAPVSEAAPANNQYYSINLKANTNLVWNVAGNSPDNDRAILLWNGNRGDNEQFVFFKLDGQNYAIVNKNSGKPVTFGVGGWFGNGGLPGDGNLQQKSWTGSPNEQWYLRDKGSNNYEIVNQGNGKVASYSWSGSLAQHVEYVDLDEANPSDSNRVFNINNSYGTISLPTLPATGSRPNAPEYTQGGSIDQQLPQTSNSVVVGASLIPCIMVKDNQADDYTKIHNSPYYTLVKEEYWDKTFSAVIPAGLTRNYTFKTGMTSVDQQKMTDTLSMKIGADFGLKFGDASASIKSEISRTIQTEISTTNTEATEETITSTVASEPGKTTGFTEYQLATKYTLKRADGSVVSDPWVVKNNKITVARKI	ATGAAATCAATATCAAAAAAAGTCATGGCAGGGTTAGGTGTAGGAGCAATGAGTCTATCTATTTGGGCTCCTGTAAGTGAGGCAGCACCAGCGAATAATCAATATTATTCTATAAATTTGAAAGCTAATACCAACTTAGTTTGGAATGTAGCTGGAAATTCTCCTGATAATGATAGAGCGATTCTTTTATGGAATGGAAACCGTGGTGACAATGAACAATTTGTATTTTTTAAACTTGATGGACAAAATTATGCAATTGTAAATAAAAATAGTGGAAAACCTGTAACATTTGGTGTTGGTGGTTGGTTTGGTAATGGTGGGCTTCCGGGTGATGGTAATTTACAACAAAAGAGTTGGACTGGTTCTCCTAATGAACAATGGTATTTACGAGACAAAGGA…
	395	B. cereus	395_id395_3740	Possible novel toxin	Vip1A	Rank1	871	77.2	30.34	70.38	gi|1143643289|AQM56941.1	Vip4Aa1-like protein 2 [Bacillus thuringiensis]	279	279	0.72	1e-78	0.33	MENEKNYGTGTTQHSDQLSATMTEDKHQIRKQHGLMGYFYGDKDFKNLLLIRGNSLVNEDIHSHSIKTARFKASQQIQSVRWQGFIQPKEDGDYFFSAGKHEQVMIQVDQTIVVDTLGREHEVKLQKGCLYKVIVEYQVNSDVKDAFTLLWGTEEKKMVVPHEVLYAPSLAQKDIPTVTGSLHKLKSVVADFIREETDTDGDNIPDSWEYEGYTVVDGDFGVKDLVKWDDDVHAPPLIKYKTSPSKWSTSDDPYSDYEKVTGIQMDTRVIKEAHHPLVAAYPDVHISMEKYLVIPNTNFQSGEGGSSSKQVTRGTSNTVSNTESWGVTVEASASLLDFGGSVSTSYESSTTTSVTNEYSESDSTTRDWNEVLGINNAEAGKILPNVRYVNTGTAPVFNV…	ATGGAAAATGAAAAAAACTATGGTACAGGAACTACACAACATTCTGATCAATTAAGTGCTACTATGACAGAGGATAAGCATCAGATACGAAAACAACATGGATTAATGGGCTATTTTTATGGGGATAAAGATTTTAAGAATTTGTTATTAATAAGAGGAAATAGCTTAGTAAATGAAGATATCCATTCACATAGTATAAAAACAGCAAGATTTAAGGCAAGTCAGCAAATTCAATCGGTTCGCTGGCAAGGATTTATTCAACCAAAAGAAGATGGGGATTACTTCTTCTCAGCAGGAAAACATGAGCAGGTTATGATTCAGGTAGATCAAACAATTGTAGTTGATACTCTTGGAAGAGAGCACGAAGTTAAGCTTCAAAAAGGTTGCCTTTATAAAGTT…
	395	B. cereus	395_id395_1278	Possible novel toxin	Vip2Ad1	Rank1	457	91.73	23.61	50.98	AJA74460.1	Vip2-like protein [Bacillus cereus]	184	184	0.75	9e-52	0.5	MLKRSLGLLSTAVVTASMLFGVSGHSAYADSLSEEKDMYQVAAKESTECKKQGQYKVCETPEQAKKWGEKQYNKWKLNKNEQTVLNSYTKYAGKFNTPLRDNKGDITKIKNPNDKNNILALDSVLNRGEIPEDVILFRGDDPIAFMDDPNKLIKNGKIDKEEFNKLKEKYKGKSKTEYGYISTSLLSNTPIVSTKVFQIEFKTLAGTHGGYIEKHSSYPGQYEFLLPRNTTYIISKMELSNDEKHIKIEALVKR	ATGTTGAAACGTTCACTAGGTTTATTATCAACTGCTGTTGTAACAGCATCAATGTTATTCGGTGTAAGTGGTCACAGTGCATATGCTGATTCACTTTCAGAAGAAAAAGATATGTATCAAGTAGCGGCAAAAGAATCAACTGAATGTAAGAAACAAGGACAGTATAAAGTGTGTGAAACGCCAGAACAAGCAAAAAAATGGGGAGAAAAACAATACAATAAATGGAAACTAAACAAAAATGAACAGACTGTTTTAAATAGCTATACAAAATATGCTGGGAAATTTAATACACCACTTAGAGATAACAAAGGAGACATAACAAAGATTAAAAATCCAAACGACAAAAATAATATTCTAGCTTTAGACAGCGTATTAAATAGGGGGGAGATACCTGAGGAT…
	396	B. cereus	396_id396_4672	Cry41Ba2	Cry41Ba2	Rank2	864	105.67	51.69	99.19	-	-	-	-	-	-	-	MNQNYKNNEYEILDNGNAGYQPRYPLTKAPYSELRNMNYKDWMNRCPNRIAVVPAEGYDVNIRDAVITSINILTSLLSLAIPVAGVAGGIISAIFGWLWPTNTEEVWQAFMSAVEDLVDQKIDDFAREQAIARLRGMHGVLELYETAVSNLQKDPQNERLKENVRDQFVATNTFVVGSLPLFRVRGYEVPMLVAYAEAANLHLLLLRDAVKFGTSWGMDAATVNGYQRNLETGITVYTDSCVETYNKGIEKTKTLKANVKDYDRYPWAQYHDLLPSLGGSPEKDFQNIENWNLLNSFQRDMTLMALDLVSIWPTYNSKEYPLPVKAQLTREIYTDLRGCYAGDINSTEAQIVRPPHLFTFFQSATLYTGNNPFTPYVGIQQSGHYTLGPSFTTAVNGIS…	ATGAATCAAAATTACAAAAACAATGAGTATGAGATTTTAGATAATGGTAATGCAGGCTATCAACCAAGGTATCCGCTTACGAAGGCACCGTATTCTGAATTACGAAATATGAATTACAAAGATTGGATGAATAGGTGTCCAAATAGAATCGCTGTTGTTCCTGCGGAAGGTTACGATGTAAATATAAGAGATGCAGTCATTACAAGTATCAACATCCTCACCTCCCTTCTTTCACTTGCAATCCCAGTAGCTGGAGTAGCGGGAGGGATCATCAGTGCAATTTTTGGTTGGCTTTGGCCTACTAATACAGAGGAAGTATGGCAGGCTTTTATGTCAGCAGTCGAAGATCTCGTGGACCAAAAGATTGACGATTTTGCACGAGAGCAAGCTATTGCCCGG…
	396	B. cereus	396_id396_4656	Possible novel toxin	Cry6Ba1	Rank1	395	101.98	30.28	91.14	gi|1063146620|SCN05674.1	Pesticidal crystal protein cry6Ba [Bacillus cereus]	449	449	0.87	4e-156	0.7	MVKRDISARDLGGKEGVAFLLKKEEWIKIQKYTGDGAYLPVNVNEMRKALMLENTAELPDFGELYTVNTSIKGHCKNWNDTTYREILDIANQIVQYSRRAEVFYAPLLVYIPDILEGDTVALEKFQKICKKLANEAKDFSDHAGTLAKNVKQFADDTANDLQNLIHVKAKYDALYGQNSEEEKKLRAEVEKLREELEKYTEDYEDYESESWLSLLLGPVFGFILKGILDSTHGKMLKAKVDATKQKIDATCATIKRNVYLMSLLDKADVGTDRTQKQISEALPVINKIKGIWSALQSDLLDLSVITMKDIHDDPEFADLGIELAIKQWVDVGKQADDFRINADVGFIVDQYIA	ATGGTGAAAAGAGATATTTCAGCAAGAGATCTTGGAGGTAAGGAGGGGGTTGCTTTTTTACTAAAAAAAGAAGAATGGATTAAAATTCAAAAATACACAGGCGATGGTGCATATTTACCTGTAAATGTTAATGAGATGCGTAAAGCTTTAATGTTGGAAAACACAGCGGAGCTTCCCGATTTCGGAGAGCTGTATACGGTTAATACAAGCATTAAAGGCCATTGTAAAAACTGGAATGATACTACCTACAGAGAAATTCTTGATATTGCGAATCAAATTGTTCAGTATTCAAGAAGAGCGGAAGTTTTCTATGCACCCTTACTTGTATATATACCGGATATTTTAGAAGGTGATACTGTGGCCTTAGAAAAGTTCCAGAAAATTTGTAAAAAGTTAGCG…
	399	B. cereus	399_id399_1703	Possible novel toxin	Cry46Ab	Rank1	304	93.68	34.18	77.96	gi|1079418543|WP_070169500.1	MULTISPECIES: hydralysin-2 [Bacillus cereus group]	512	512	1	0	0.99	MIIQEKLSFSDLDSLGSTTDSIMDAFKDLYGLLPYEIAINNETFPIHNKPAITERYGHACYKTLGPFIFSNIEEPSKNEVSLGEQFVFNPSNEEAEIIVTIKEKWANIQSWTSESTTGLTLTSDFTMEGEFQFGNKFNISTFVGESNSKSIITSLSIERSIKVPPNSKIKVTTVGTLITEILHFQSIISVNGMFGACFPRMVRGHYVGFKSAGHILNKTFGSIKGAINSTTIKDIQIKTGKIEPYFINQKWES	ATGATTATACAAGAAAAATTATCTTTTTCAGATTTAGATTCATTAGGTTCAACTACAGATTCCATAATGGACGCGTTTAAAGATCTTTATGGGCTACTTCCTTATGAAATCGCAATAAATAATGAGACATTTCCAATTCATAATAAGCCTGCTATTACTGAACGTTATGGTCACGCTTGTTATAAAACGCTTGGCCCTTTTATATTCAGCAATATTGAAGAGCCTTCAAAGAATGAAGTAAGCCTAGGGGAACAATTTGTATTTAATCCTAGCAATGAAGAAGCAGAAATTATAGTCACAATAAAAGAGAAATGGGCTAATATTCAATCTTGGACTTCGGAATCTACTACAGGTTTAACTTTAACATCAGATTTTACCATGGAAGGTGAATTTCAATTC…
	401	B. cereus	401_id401_5279	Possible novel toxin	Cry49Ab1	Rank1	467	80.6	23.46	69.38	SDZ44649.1	Insecticidal Crystal Toxin, P42 [Bacillus sp. 166amftsu]	444	444	0.99	4e-152	0.57	MKSISKKVMAGLAVGAMSLSIWAPVSEAAPDNNRYYSIHLKADPRLAWDVAGNSGDNNRAILLWNGNRGDNEQFVFFKLDGQNYAIVNKNSGKPVTFGGASATYGNRKALLWDGPLLQRSWTGSPTEQWYLRDKGYNNYEIVNQGNQKVASYAYTWASEHVEFVDLDEANPSDSNKVFNIAKNPLEASGLPSPFPGFDYDTFSLPTLPAIGSRPKVPEYNNSGPIDQELPEKTESAVVGASLIPCIMVNDNQASDYTKIHNSPYYTLVKEEYWERIYSKVVPDGAPDKTTNKVGVTSTDQQKMTDTLSMKIGVDLGLKFGQQSASLKSEISRTLQTEISTSNTESKETTTDHVFISAPGKTTGFSKYQQVIKYTLKRADGSLVSDPWLVKNPDQTVTRK…	ATGAAATCAATATCAAAAAAAGTCATGGCAGGGTTAGCGGTAGGAGCAATGAGTCTATCTATCTGGGCTCCTGTAAGTGAAGCAGCTCCAGATAATAATCGATATTATTCTATTCATTTGAAAGCTGATCCGAGATTAGCTTGGGATGTAGCTGGAAATTCTGGTGATAATAATAGAGCGATTCTTTTATGGAATGGAAACCGTGGTGACAATGAACAATTTGTATTTTTTAAACTTGATGGACAAAATTATGCAATTGTAAATAAAAATAGTGGAAAACCTGTAACATTTGGTGGGGCTTCTGCTACCTATGGTAATCGCAAGGCATTGCTTTGGGATGGACCTTTGCTACAACGGAGTTGGACTGGTTCCCCTACTGAACAATGGTATTTACGAGAC…
	402	B. cereus	402_id402_1751	Cyt2Aa1	Cyt2Aa1	Rank2	259	91.14	46.76	83.4	-	-	-	-	-	-	-	MYNLMLNDIDKNQIFHRSPSRIMNLIVPSRDESNLKNIFQLEPQYIHQALAASNAFQGAIGPDLNFDFNKAWEIGQNLPRLNILLSGLNDTVVQETLQVSSMISKLKGILKEYLYFIDISNTTFWNEVEATITNTFTNLYTQTNSAWIFFYRSTSTSTSYYYNTLFAIQYASFMIVVPIVFEITVRLEKQKVLFITIKDRSEYRVTMKLIIAFLSLQGNRNKSIEDVFYPKTKILYR	ATGTATAATTTAATGTTAAATGACATAGATAAAAATCAAATTTTTCATCGTTCACCTTCTCGTATCATGAATTTAATAGTTCCATCTAGAGATGAGAGTAACTTAAAGAACATTTTTCAACTAGAACCACAATATATTCACCAAGCTCTAGCTGCAAGTAACGCTTTCCAAGGAGCTATAGGTCCAGATTTAAATTTTGATTTCAATAAAGCATGGGAGATTGGACAGAATCTTCCAAGACTTAATATACTTCTTTCGGGTTTAAATGACACAGTAGTACAGGAAACCCTTCAAGTATCATCCATGATAAGTAAGCTCAAGGGGATTTTAAAGGAATATCTTTATTTTATTGATATTTCTAATACAACTTTTTGGAATGAAGTAGAAGCTACTATTACA…
	402	B. cereus	402_id402_0041	Possible novel toxin	Cry31Aa6-like	Rank1	802	74.81	25.76	74.06	ANS52111.1	putative pesticidal crystal-like protein [Bacillus thuringiensis]	368	470	0.95	2e-110	0.32	MKNKKKYMKPLAVGLLASNILAFGSQTVAFAATDKAPTKEQEQKELKTQNTVLASVASDTSELQKMIEDAITNKDTKITPELVKKLKDKGFDYISIVKAVTSGVIKKIPAVGSYLSPVVDFAFPKKHYVTKEELWGEIQDKVSNLIDQKLTEKQINSLVAELEGVQNLLKDYQVDVGLVNGIKPTVEFAVQPQDTNKENLRKTIGELDKILDERVPTFAVQGFEAVSIPYYVQIANVHLFLLKDAVTHAEEWGFTEDEKTKYLSKLQQKIKEYSNNVYTYFTNGVEAAKKQAGNPTNEALWNKVNGYVRTMTSYGLDFAALWPTFDPSRYNQPTNLQQTREVYSDMMGQMILSKSESYDTMLSKIFNSGYTGYPGELKQITVSQWDRIDGIKQVFNWNG…	ATGAAAAACAAAAAGAAATACATGAAGCCACTCGCAGTTGGTTTATTAGCAAGTAACATCCTTGCATTTGGTAGTCAAACAGTCGCGTTTGCTGCGACAGATAAGGCACCTACGAAAGAACAGGAACAGAAAGAATTAAAAACACAGAATACGGTATTAGCCAGTGTGGCATCTGATACATCGGAGTTACAAAAAATGATAGAAGATGCTATCACAAATAAGGATACTAAGATCACCCCTGAGTTAGTAAAGAAACTTAAAGACAAAGGCTTTGATTATATAAGTATTGTCAAAGCTGTCACTAGTGGAGTAATCAAAAAAATTCCCGCTGTGGGTTCCTATTTATCTCCTGTAGTCGATTTTGCGTTTCCTAAAAAACACTATGTAACGAAGGAAGAA…
	402	B. cereus	402_id402_6423	Possible novel toxin	Cry49Aa4	Rank1	464	80	24.01	65.52	SDZ44649.1	Insecticidal Crystal Toxin, P42 [Bacillus sp. 166amftsu]	485	485	0.97	1e-168	0.66	MKKKKIKRFPLPKKVITGLFAGAMALSIWAPESQAATPENNKYYNINLKANTWLKWNVEGASTNNGPTIRLWGGSNNENEKFTFFPLDGGLYAIVNKNSGKPVTVQSGSNILTQYSWTGSSNEQWYLRNQGNNYYEIVHQATGKVASYARNGNAEYVDLDDSNPYDPDRVFQISDAGASVQLPTLPTIGSRPNAPEYNPTGPIDQQLPQTSGSVVVGATSIPCIMVNDNQASDYTKIHNSPYYVLVKEEYWEKVRSEIIPAGGSSKYTVTTGVSTEDQQRMTDTLSMNFGADLGFKFKAVSASLQYGISKTLQTEISTTSTESTESTEEKTITSISGKDTGYTAYQLVTKYTLKRTDGSAVSSSWTVRDPNQTLVRTITN	ATGAAAAAAAAGAAGATTAAGAGATTTCCGTTACCAAAAAAAGTTATAACAGGGTTATTTGCCGGAGCAATGGCTTTATCTATCTGGGCTCCGGAAAGTCAAGCGGCAACTCCAGAGAACAATAAATATTATAATATTAATTTGAAAGCTAATACATGGTTAAAGTGGAATGTAGAGGGAGCATCTACTAATAATGGTCCCACAATTCGTTTATGGGGTGGAAGCAATAATGAAAATGAAAAATTCACATTTTTTCCACTTGATGGAGGATTATATGCAATTGTAAATAAAAATAGTGGAAAACCTGTAACAGTTCAAAGTGGATCCAATATATTGACTCAATATAGTTGGACTGGTTCTTCTAATGAACAATGGTATTTACGAAACCAGGGAAATAAT…
	402	B. cereus	402_id402_3846	Possible novel toxin	Cry6Aa3	Rank1	475	102.24	27.67	76.84	gi|1063146620|SCN05674.1	Pesticidal crystal protein cry6Ba [Bacillus cereus]	321	321	0.85	1e-105	0.5	MTKIAKKYDISPRDLGGKKESPFLLQKKDWVIIQKYTGDGMVLPTNEKEMRKTLELKDSIKLPDFKELYAAYQPIQSHCQNWVNDTYKQVIQTADGIVTYARKAKVFYKPLDEAIQNIQNAESQEGVDKYVKRFNEICVKLAQDVAKYRDDAKTLAEKIQQFSRDTESDFRNLKPVYDSYVKQYGEHSEEIKQLTTDIENLRKELEKETEDYNTYESDSWLSLLLGPIFGFILKAILDDTRGKELQAKIDATKKKIQQETDELQRDIALVALLKKSNSGIEKIMTDMNNALPIIQKIQGIWDALHNDLSALSQAVKEDIQDDPDLADIGEESVLEQWGNVGDEANDFRVNADVEFLS	ATGACAAAAATCGCTAAAAAATATGATATTTCCCCAAGAGATCTTGGTGGTAAAAAAGAGTCTCCCTTTCTTCTTCAGAAAAAGGATTGGGTTATCATTCAAAAATATACAGGGGATGGCATGGTTTTACCCACAAATGAGAAAGAGATGCGCAAAACATTAGAGTTGAAAGATTCAATAAAACTTCCAGACTTTAAAGAGTTGTATGCTGCATATCAACCAATTCAAAGCCATTGTCAAAATTGGGTAAATGATACTTACAAACAAGTTATTCAAACAGCTGATGGAATTGTTACTTACGCTAGGAAAGCAAAAGTCTTTTATAAACCACTGGACGAAGCAATCCAAAACATTCAAAATGCTGAAAGTCAAGAAGGTGTCGATAAATATGTTAAGCGC…
	402	B. cereus	402_id402_4975	Possible novel toxin	Vip1Ba2	Rank1	784	84.25	34.27	81.89	gi|738779493|AJA74459.1	Vip1-like protein [Bacillus cereus]	582	640	0.94	0	0.53	MKHLVKLLLLLLLLPQFHSVTKAEEYTNTETESPPLVYQDVSAGLIGYHFNDTNFNDLALITNHPTGDLEVSFEEMGELVMNQQRYQSACWMGKIKISESGLYTFKTSANKYIRLWINNQQLINEDENVTPIELESGNSYDIKIEYQNKDAEPNNEHLYLHWIKPNNQEEIVPTNNFLFPDNIVSQEEDLKNSKRNKRNVTIPTLPDSDDDGIPDSLETNGYTVDVRNGKLVVVGWNENVHRRKGLTKYYSSPMKWSTASDPYSDFQKVTGLIDKQIKPEARNPLVVAYPIVNTDMEQIIVSKNNNISIGNSQNTSQTVTKSMNNSKTDSISASVNAELSASLSDITAKVATSFSKEHSTTTSVEEGTSDTSDTGWSNSIGIQTGESAYFGANVRYKNR…	ATGAAGCATCTTGTTAAATTATTACTTTTATTACTTTTGTTACCACAATTTCACAGCGTAACAAAAGCTGAGGAATACACAAATACCGAAACAGAAAGTCCCCCACTTGTATATCAGGATGTATCAGCGGGTCTGATTGGCTATCATTTTAATGATACAAATTTCAATGATTTAGCGCTGATAACGAATCACCCTACAGGAGATTTGGAGGTTTCTTTTGAAGAGATGGGTGAGTTAGTAATGAATCAGCAACGATATCAATCTGCTTGTTGGATGGGTAAAATAAAAATTAGTGAATCCGGGTTGTATACATTTAAAACTTCTGCTAACAAATACATCAGACTTTGGATAAATAACCAACAACTAATTAATGAGGATGAAAATGTTACCCCTATTGAA…
	405	B. cereus	405_id405_0349	Possible novel toxin	Cry35Aa3	Rank1	385	93.82	28.74	86.75	gi|371768655|AEX56523.1	cry-like protein [Bacillus thuringiensis]	197	197	0.96	1e-56	0.35	MEIKKNAFYQLSNQNSAKVADIYSSSTDDNAQMVQYSSHEGTDQQFLFFKLDNNCYAVANQNSGKVMDVYSSSKDDNANLVQYYWHGSSNQQWLPIELPDNSFNLQNNNSGKVMDVYSSSKDDNAHLVQYHSHGSSNQQWSFVEGDNFSLPSIATDTLPDVPQYTTLNDNLSDTTPVITAYTLIPCIMVNDSWDETLKIQSTPYYMLYKKQYWKNIDSHTFSPYTTNTSKTTYGMNNTDQQNMEVTTGISVTADAGFSFGPISTSISGTVTEELKVGQSTTTELMTTQENDETISNDSNSTVAWTKFALVSEYYLARADGTNIGSSPWVVINKNDERESYYPLDANLQKNVNLQNK	ATGGAAATTAAAAAAAATGCGTTTTACCAATTATCTAATCAAAATAGTGCTAAAGTTGCTGATATTTACTCAAGTTCAACAGATGATAATGCACAGATGGTACAATATTCTTCGCACGAAGGTACTGATCAGCAATTTTTATTTTTTAAGCTTGATAATAATTGTTATGCAGTTGCCAATCAAAATAGTGGTAAGGTAATGGATGTATATTCAAGTTCAAAAGATGATAATGCAAATCTTGTTCAATATTATTGGCACGGAAGTAGTAATCAACAATGGCTTCCAATAGAACTACCAGATAATTCTTTTAACCTTCAAAACAATAACTCTGGTAAGGTAATGGATGTATATTCAAGTTCAAAAGATGATAACGCACACCTTGTTCAATATCATTCGCAT…
	405	B. cereus	405_id405_0416	Possible novel toxin	Sip1A	Rank1	367	59.6	30.51	32.15	gi|407386718|AFU17215.1	Sip1A [Bacillus thuringiensis MC28]	376	376	1	4e-130	0.95	MPSTGYEHEFEETTSTTNTSGWTFGYNYNASFSVLMVSASQSFSVEYNMSTSNTHETKEKRKFTVPSIEVPVPAGKKYKVEYVFEKVKVSGKNKIDANLYGDVTYYYNNQPMSPQLLYSVQGLAADKQGFEQVIRDSAVGNDRFGIKATGIGQFSTEFGTRLTRTLTDITDSRNPLKLEKKNVPVEFKTLSTDTRVIK	ATGCCTAGCACTGGGTATGAACATGAGTTTGAAGAAACGACTAGTACAACTAATACAAGCGGATGGACATTTGGATATAATTATAACGCAAGTTTTTCGGTATTGATGGTTTCAGCTTCACAAAGTTTTAGTGTTGAATATAACATGTCTACTTCAAACACTCATGAAACAAAGGAGAAAAGAAAATTTACTGTTCCCTCAATAGAAGTTCCAGTTCCTGCTGGAAAAAAATATAAAGTTGAATATGTGTTTGAAAAAGTTAAGGTTTCAGGAAAAAATAAAATTGATGCAAATCTCTACGGTGATGTTACTTATTATTATAATAATCAGCCGATGTCACCACAGCTTTTATATTCAGTACAAGGACTTGCAGCTGATAAGCAAGGATTTGAGCAAGTC…
	405	B. cereus	405_id405_1561	Possible novel toxin	Vip2Ba1	Rank1	451	85.32	32.56	47.67	AQM56945.1	Vip2Ac-like protein 2 [Bacillus thuringiensis]	138	138	0.82	7e-37	0.37	MKIKTTFLPVVLALSTMVTGSTVFLNSTVHAATEPVVQKNIPKVLDFNRSADKPLATAWGNKFYNKWITNVSSAEEKEFVSYTDLGYFHLNAYLQDNKGQLTGKDIDMEQKIKHLDRAFIVSSVPDNIVVYRRSNESAFGLEKGTLIKGNKLNKQEFLEFKNKFLGKYQIDYTYMSTSILKDASESFSGRPILIRLTVPKGNHGAYLASLSPSPWEMEMLLPRNTTYKVNGISYVKNGNSNYVLVEASIMKA	ATGAAAATCAAGACAACGTTTTTACCAGTTGTCCTAGCACTCAGTACAATGGTTACTGGAAGTACAGTATTTTTAAATTCAACAGTTCATGCGGCTACAGAACCTGTAGTACAAAAAAATATCCCAAAGGTCTTAGATTTTAATCGTTCGGCCGATAAACCTCTTGCTACTGCATGGGGAAACAAATTCTATAATAAGTGGATTACAAACGTTAGTAGTGCAGAGGAAAAAGAATTCGTGTCATATACAGATCTAGGCTATTTTCATTTAAATGCTTATCTTCAGGATAATAAAGGTCAATTAACAGGAAAAGATATTGATATGGAACAAAAAATAAAGCATTTAGATCGAGCATTTATTGTGTCCAGTGTACCTGATAACATAGTGGTATATCGTAGG…
	407	B. cereus	407_id407_5010	Possible novel toxin	Cry49Aa4	Rank1	464	81.59	25.71	68.75	EEL19841.1	41.9 kDa insecticidal toxin [Bacillus cereus Rock1-3]	533	533	0.97	0	0.72	MKSMSKKVTAGLLVGATSLSIWAPSSEAATPAKNEYHTIHLAANSSIVWDVYKGWESDDAGIILWNGSRGDNEQFVFFPLDGGTYAIVNKNSGKPVGLNDGSAKYWTDGVRNSGVNNVEALRQKSWTGAANEQWYLRDKGNNNYEIVNQGNGKVASWAGSSVTGGYLDYVDLDNSNPSDNNRLFNIPAASSTFSLPTLPAVGTRPEAPKYTEGGANDQQLPQTSNSVVVGASLVPCIMVKDSQASDYTKIHNSPYYTLVKEEYWDKTFSAVIPAGLTRNYTFKTGMTSVDQQKMTDTLSMKIGADFGLKFGDASASIKSEISKTIQTEISTTNTEATEETITSSVTSEPGKTTGFTEYQLATKYTLKRADGSVVSDPWVVKNNKITVARKI	ATGAAATCAATGTCAAAAAAAGTCACGGCAGGATTACTTGTAGGAGCAACAAGCCTATCTATCTGGGCTCCTTCAAGTGAAGCAGCAACTCCAGCGAAAAATGAATATCATACTATTCATTTGGCAGCTAACTCAAGCATAGTTTGGGATGTATATAAAGGATGGGAATCTGATGATGCAGGAATTATTCTATGGAATGGAAGCCGTGGTGATAATGAACAATTTGTATTTTTCCCACTTGACGGAGGGACATATGCAATTGTAAATAAAAATAGTGGAAAACCTGTAGGACTTAATGATGGTAGTGCTAAATATTGGACTGATGGTGTTCGTAATTCTGGTGTTAACAATGTTGAGGCTTTGCGACAAAAGAGTTGGACTGGTGCCGCTAATGAACAA…
	408	B. cereus	408_id408_0429	Cry5Aa1	Cry5Aa1	Rank3	1385	91.13	82.88	18.56	-	-	-	-	-	-	-	LAQNVSDHDIEEVVLKVDALSDEVFGEEKKALRKLVNQAKRLSKARNLLVGGSFENWDAWYKGRSVVRLSDHELLKSDYVFLPPPKFSPSYIFQKVEESKLKANTRYVVSGFIAHAEDLEIVVSRYGQEIQKVVQVPYGEAFPLTSGGVLCCMSRPSSDRTSTNPHFFSYSIDVGELDMTAGPGIEFGLRIVGRTGVARVSNLEIREERSLTADEIRKVQRVARNWRSEYEKERAEVTALIQPVINRINRLYENGNWVFLPIPPKRGNKDSDTLFFQGVFSC	TTGGCTCAAAATGTAAGTGATCATGATATTGAAGAAGTTGTACTGAAAGTAGATGCCTTATCAGATGAGGTATTTGGAGAAGAGAAGAAGGCATTACGTAAATTAGTGAATCAGGCAAAACGTTTAAGTAAAGCAAGAAATCTTCTGGTAGGCGGTAGTTTTGAAAATTGGGATGCATGGTATAAAGGAAGAAGTGTTGTAAGATTATCAGATCATGAATTATTGAAAAGTGATTATGTATTCTTACCACCACCAAAATTCTCTCCATCTTATATATTCCAAAAAGTAGAAGAGTCAAAATTAAAAGCAAATACACGTTATGTGGTTTCTGGATTTATTGCGCATGCGGAAGATTTAGAGATTGTCGTTTCTCGTTATGGGCAAGAAATACAAAAAGTT…
	408	B. cereus	408_id408_4415	Cry5Ca2	Cry5Ca2	Rank4	1327	100	100	100	-	-	-	-	-	-	-	MATLNNMFSVPYNVLALPIIPNSILTFEDNRKKIEEGIKEFEKTGRIKPLKDLIELIFKGYSDDESSYAALVQTMLVVIPLAFPELAPVLPIIGVVINFVFPGLKGSAKSTYTMITEMVDKAINQSFTAQITNILTNNITGIQNNIQSVYDAMSNAIGTNDTIHNFIRNNDTTPCSQNNQPACPCPPNNQCLQKVVDEYTKAIANIDLIIPQFHDPLTGVISDLATANMYILPLYAQTVNLKLILRQSFIEFMEKYKYDEKETVFQAFINADIPEQIKKLRQDIITYTKDIYMQFEAHAPYPTYNSKKQLNDYIRYTRIIQVYCLDLVAMWPTLDRVNYALPVQQNMTRIIFGDLIGPVETVPQVPRQNSDNFHFNLSDVYRNPLPNNDIFNYRYGGLQ…	ATGGCAACACTTAATAATATGTTTTCAGTTCCTTATAATGTACTAGCTCTACCCATTATCCCCAATTCTATCTTAACTTTTGAAGATAATCGAAAAAAAATAGAAGAGGGTATTAAAGAGTTTGAAAAGACTGGACGTATAAAACCCCTTAAAGATTTAATAGAGCTCATATTCAAAGGGTATAGTGACGATGAATCTTCTTACGCAGCATTAGTTCAAACTATGCTTGTCGTTATTCCCTTGGCGTTCCCTGAATTAGCCCCAGTTCTTCCAATTATTGGCGTAGTAATTAATTTCGTTTTTCCAGGTTTGAAGGGTTCTGCTAAATCAACCTATACAATGATTACAGAGATGGTTGATAAAGCCATTAACCAATCATTCACGGCCCAGATTACAAAT…
	408	B. cereus	408_id408_4281	Cry5Da2	Cry5Da2	Rank4	1179	100	100	100	-	-	-	-	-	-	-	MVTVNEIYPSYYNVLASPYVFESNTDSIEKAVDDFRKGLAKGDVTKQVVNIIESIKDGKFNYQTVITSILSLASMVLPEIGFFMPIIGLFFSALSGGGPSIDIGSIFKAIQPAIQQMIDKSLTEDNIKDMDTQATVLQTQLKAYQTQLKAYTSITNPGTTDISDLHRVLDNTIEQLNSNLAFFQKEGYKDIGLPYYCLFATLYFTLLSDKIKNGVKWGYNSQAIPSFQTTFDTDLASHTQYVLNTYFENMPKSDDPARDARDDGDDGDAKFENKKAKYIRGMTLSCLDYVSLWPTFSPRDYSQEVDVEQTRTIVASPNISYFAHNIAPPPYHSPLSRIKIYNIVDPLYYGLPIIGAEKWDQSGGYETEGKLNGVQTPSVTFPQNDPVIQTLPCVAGPAE…	ATGGTAACAGTAAATGAAATATATCCAAGTTATTATAATGTGTTAGCTTCTCCCTATGTATTTGAAAGCAATACGGATTCTATTGAAAAAGCTGTAGATGATTTTAGAAAAGGGTTAGCAAAAGGGGATGTTACAAAGCAAGTCGTTAATATTATAGAAAGCATTAAAGATGGAAAATTTAATTATCAAACTGTCATTACGTCAATACTTTCATTGGCTAGTATGGTACTTCCTGAAATCGGTTTTTTCATGCCTATTATAGGATTGTTTTTTTCTGCTTTGTCAGGTGGTGGCCCATCTATAGACATAGGAAGTATCTTTAAAGCTATTCAACCAGCTATTCAACAGATGATCGATAAATCTCTTACAGAGGACAATATTAAGGATATGGATACGCAA…
	408	B. cereus	408_id408_0430	Cry5Ea2	Cry5Ea2	Rank4	869	100	100	100	-	-	-	-	-	-	-	MKNLEKGLTGQDATKAIANALQLIFIDDTVNYQSYVNFALSLITIAVPEIGILTPFIGLFFAALNKNSATPPSATDIFQAMQPAIQAMIDKSLETEELKHLNDAAAELRGALSAYQDEMDTIQGLGGFDKVDQATKDLFWGKLIDVDTFFRVKVPVFIQPNPQFPDLVLISAPYYTMFASMHLIFLRDIIYHGQTWNAKKFTQGVNGVSGSLDAYKIDLKKLIKTYSKNIHDIFNQGLQRYGDSFNDTVQFRKKQQYIEIMTTHCLDFARLFPTFDPDLYPIGSSGINLQKTRRLLSPILPIREFDVVSIDTSKWPDYNNGLLPDPNKRVLKKVTLYPYYGSRWDPNRNILWAVEIEDSFGTQLYGTIPPDSSSIDTGDKGGAHPIPIDPSNPVVDIYM…	ATGAAGAATTTAGAAAAAGGATTAACGGGTCAAGATGCTACAAAAGCAATAGCCAATGCACTTCAGCTTATTTTTATAGATGATACAGTTAACTATCAATCATATGTAAATTTTGCTTTAAGTTTAATCACAATAGCTGTACCAGAAATTGGTATTCTTACACCTTTTATTGGATTGTTTTTTGCTGCATTGAATAAAAATAGTGCAACACCTCCGTCTGCTACAGATATATTTCAAGCCATGCAACCTGCAATTCAAGCGATGATTGATAAGTCTTTAGAAACGGAAGAATTAAAGCATTTAAATGATGCAGCGGCTGAATTGCGTGGGGCTTTATCTGCTTATCAAGATGAGATGGATACTATTCAAGGTTTGGGTGGATTTGATAAGGTAGATCAA…
	408	B. cereus	408_id408_2187	Cry65Aa2	Cry65Aa2	Rank4	1060	100	99.91	100	-	-	-	-	-	-	-	LADNNLQYTPPLRLDAEEYVPWKDVDSDVIIDAVAGAEGALFNLLIPGSGKIVEWGVSKFLKWATGDTYKPPSLSQEITRVEGMIATLQQQMYNVISATKAEILQNVAGLFFSNVVSAVNDYHHYLERWLDNSDDSNRLAELKSSLDKAIDEAHKAVSASYYNQNAQYTFAYNVNAATFSLILMRDKYLNYTQWGYGDAAGAQNFYEGTFLYRLKDYTTNILTQYNAILKLVHDLAVNPYSEPYREVTNRNPLQVTTNPLYNGKSDQRSMYWPSAYYGGSDNMRKKCISPMASDPYKHFSDSRIENQWNDDQHRSCQTPLPNGGLEMQINMPDQLKLSFQWNAYNRTRNVLTQTGLDFIAIWPYFDPIQYPPGEVTADLTRMLYSDLAGAITKNDIQSV…	TTGGCAGATAATAATTTACAGTATACACCACCACTAAGATTAGATGCTGAAGAATATGTACCTTGGAAAGATGTAGATTCTGATGTCATTATTGACGCTGTAGCTGGAGCTGAAGGAGCCCTTTTCAATCTATTAATTCCAGGCTCAGGTAAAATTGTAGAATGGGGAGTAAGTAAGTTTTTAAAATGGGCTACTGGTGACACATATAAGCCTCCTAGTTTATCACAAGAAATTACAAGAGTTGAAGGAATGATCGCAACACTACAACAACAAATGTATAATGTAATTAGCGCTACGAAAGCTGAAATTTTACAAAATGTAGCAGGCTTATTTTTCTCGAACGTAGTAAGCGCTGTAAATGATTATCACCATTACTTAGAGCGATGGCTAGACAACTCT…
	412	B. cereus	412_id412_0944	Possible novel toxin	Cry42Aa1	Rank1	810	75.13	33.11	18.27	BAD35166.1	Cry protein [Bacillus thuringiensis]	65.1	65.1	0.74	7e-09	0.33	MQLFLQKALTRTLATTALAAAVLVTPLIESKADTHRPGDSSTKAQNSQELRVENGIYTIQSAREDSKRVGMGPANSGNYHNIQLFSYNPGALDTEFQFSYNASKDAYTIKSQKYSYKYMMVDVPGYFGGLVGTVMYPSDGDSGYWKIKDAGNGYVYLESLKSGTVMSQVFYGPVFKDDLTVSYNTGEVHQKFKLHNK	ATGCAATTATTTTTACAGAAAGCATTAACGCGTACTTTAGCAACAACAGCACTGGCCGCAGCAGTATTAGTTACACCTTTGATTGAATCAAAAGCAGATACACATAGACCTGGGGATTCTAGCACAAAAGCTCAAAATTCACAAGAGCTTAGAGTAGAGAATGGTATATATACTATTCAGTCTGCTAGAGAGGACTCAAAGCGTGTGGGTATGGGTCCGGCAAACTCTGGTAATTATCATAATATACAATTGTTTTCCTATAATCCTGGGGCATTAGATACAGAGTTTCAATTTTCCTATAATGCATCCAAAGACGCCTATACAATTAAAAGTCAAAAATATAGCTACAAATACATGATGGTTGATGTGCCCGGATACTTTGGCGGCCTAGTGGGAACC…
	412	B. cereus	412_id412_5081	Possible novel toxin	Vip1A	Rank1	871	82.45	31.92	89.55	AQM56941.1	Vip4Aa1-like protein 2 [Bacillus thuringiensis]	467	467	0.78	4e-148	0.38	MQLKNIYKCLTITALLAHIAVFPSSSVAEEAKTKKSSTPKTEQQQKNQRADVGLVGYYFVDDQFNESAFVQTGEKGKLLDTKKVKQDTSQIKSIRWEGNIKPSKTGEYILSTSSNKHVTMKINGETIIKQADMEKVMKLEKEKNYSITIEYHVPESGKDLQLFWEMSGEEKVQIPDNNILSPNFSETNQLQSRSGQQQSTSGDFDGDGIPDSLEENGYTFKDAAIVPWKDEYTSQGYKKYTSNSRKAKTSADPYTDFEKVIGRMPEATKREARDPLVAAYPSVGVGMEKFHFSKNENVQEGASGTKTKTVTDTSTTTHSVDIGGSFGWGDKGPSFTFSPKYTHSWSNSTSVANSESDTWSSQIGTNPSEAAYLNANVRYYNGGNAPIYDLRPTSNFVLQ…	ATGCAATTAAAAAATATTTACAAGTGTTTAACAATTACAGCTCTTTTAGCACACATTGCTGTATTTCCAAGTTCATCTGTGGCAGAAGAAGCAAAAACAAAGAAATCAAGTACACCAAAAACGGAACAACAACAAAAAAACCAGCGAGCTGATGTGGGACTAGTCGGATATTATTTTGTTGATGATCAATTCAATGAAAGCGCCTTCGTACAAACCGGTGAAAAAGGAAAATTACTAGATACGAAAAAAGTAAAACAAGATACATCTCAAATTAAATCCATTCGATGGGAAGGGAATATTAAGCCTTCTAAAACAGGTGAATATATACTATCTACCTCTTCAAACAAGCATGTAACAATGAAAATTAATGGAGAAACAATAATCAAACAAGCTGATATG…
	412	B. cereus	412_id412_0941	Possible novel toxin	Vip1Bb1	Rank1	860	55.04	29.02	26.05	gi|1143643289|AQM56941.1	Vip4Aa1-like protein 2 [Bacillus thuringiensis]	93.6	93.6	0.51	7e-17	0.34	LTIKEAIKKAFDAEEVGGRLLYKDANGKDIVLDESAVNVVTDENTKKEIDAQLANMPDKKVYDVKWKRGMKMTLHVPEKYFDFEKSDTGFYYTYGESGGYTGSKRGRINAGGNGYSKENLQLKPYTSYTARAYVKSDSSNGLSDVIFYVDNNQGEGNGAKVNGKVNGQQWQQIEFSFNTGANPEYFSNIGFKNNGNAQLHFDEVSVTEWTETEDIQKAHVFDTFIAQYDIFSSNIEGIKFSKTSHTKVRYQLFLNNTWKEIRSDVLNEDGTIDLTKWNGGNGLPAHQSSFVLYAVDEKNDNLKVKVAERHPLAYDHGYQSWNQVGSYMNGIFFKAPDSKVRYQIAIDNQPTVILPGYPLNPQGVRYINFLEFNAGMGIPLNKQIRVFVVDEKNDNLREQ…	TTGACAATAAAAGAGGCAATAAAAAAAGCATTTGATGCAGAAGAAGTAGGCGGTAGATTACTATACAAGGATGCCAATGGAAAAGACATTGTATTAGATGAATCGGCGGTAAATGTTGTTACAGATGAAAATACGAAAAAAGAAATTGACGCACAACTCGCAAATATGCCAGACAAAAAGGTTTACGATGTAAAATGGAAACGTGGGATGAAGATGACACTTCATGTACCGGAAAAATATTTTGATTTCGAAAAATCAGATACTGGATTTTACTACACTTATGGAGAATCTGGAGGATATACTGGAAGCAAAAGGGGACGTATTAATGCTGGAGGGAATGGGTACTCAAAGGAAAATCTACAGTTAAAACCATATACATCATATACAGCTCGTGCCTAT…
	413	B. cereus	413_id413_0357	False positive	Cry32Aa1-like	Rank1	1360	72.07	29.46	9.49	gi|401285355|EJR91199.1	hypothetical protein IKG_05741 [Bacillus cereus VD200]	367	367	1	3e-128	1	MTQQYMTELEGRVHRISDERKEKEIFQKEIDRAKKLLKERENGQARNLVKNGSFDSGLDNWKTWASSGAKKPEVQRDGGKSENVVKVDPNSSIEQVVTGLEPNTAYEFTLYAKVENGEKLSVGVKNTGAANVSAAISSTEYNQATLRFKTGSNATTATVYVYKPSGTKPGYADGVIAKK	ATGACACAGCAATACATGACAGAACTAGAGGGACGAGTACATAGGATTTCAGATGAACGTAAGGAAAAAGAGATATTCCAAAAAGAAATTGATCGTGCAAAGAAATTGTTGAAAGAACGCGAAAATGGACAAGCAAGAAATTTAGTGAAAAATGGATCATTTGATTCGGGATTAGACAACTGGAAGACATGGGCAAGTTCTGGCGCAAAGAAACCAGAAGTGCAACGTGATGGTGGAAAGAGTGAAAATGTAGTCAAAGTGGATCCGAATTCTAGTATAGAACAAGTAGTAACAGGATTAGAACCAAATACAGCATATGAATTCACTCTCTATGCTAAAGTTGAAAATGGAGAGAAATTAAGTGTGGGTGTGAAAAATACGGGAGCAGCCAATGTTAGC…
	413	B. cereus	413_id413_0106	False positive	Cry9Ea2	Rank1	1158	68.92	26.8	13.21	gi|507055242|WP_016126179.1	hypothetical protein [Bacillus cereus]	452	452	1	6e-161	1	VQEAKQTIDRLFVNSIQARYSHGYTTVRKSAIQVDVTQQHITEAEEKLRQISDGNKEKVAFQKEIERAKKLLQEREIEQTGNLVKNGLFDSKLENWKPWIGSGATAPEVQVDGGKSVNVIKIHPNSSVEQVLTGLEPNTAYELTLYAKTENSEKFSIGVKNTGTANVSVPIYSKEYSQAHLRFKTGPNATTATVYIYKSSGTKSGYADVVTAQKAKEVLVQN	GTGCAAGAAGCAAAACAAACAATTGATCGATTGTTTGTAAATTCTATTCAAGCGCGTTATAGCCATGGCTATACGACTGTAAGAAAAAGTGCGATACAGGTAGATGTGACACAACAACACATTACAGAAGCAGAGGAAAAATTACGCCAAATTTCAGATGGAAACAAGGAAAAAGTAGCATTTCAAAAAGAAATTGAACGTGCGAAAAAATTGTTGCAGGAACGTGAAATTGAACAAACTGGTAATTTGGTGAAAAACGGTTTGTTTGATTCGAAATTAGAGAATTGGAAACCATGGATAGGTTCTGGTGCAACGGCCCCAGAGGTGCAAGTAGATGGTGGAAAGAGTGTCAATGTTATCAAAATCCATCCTAATTCTAGTGTAGAACAAGTATTAACT…
	413	B. cereus	413_id413_0349	False positive	Cry9Ea6	Rank1	1150	69.11	24.58	15.57	EOO62412.1	hypothetical protein IKE_05691 [Bacillus cereus VD196]	526	526	1	0	1	VDIPKQPGGAEVIVTLIDAAGNTSQPTTTKVKTDLATQEKAVKEAKYTIDHLFTDSSRAKYDHDFTTVKKGAIQIHVTEQHMTEAMEKLSAVSDDHKEKAALQKEMERAQKLLKDREKEQEGNLVQNGLFDSGLDKWKPWLGTGATTPTVKTDDEKSKNVIKVDPNSSVEQVLTGLEPNTTYELTAYAKTENNEKFSIGVKNIGTANVTVPIYSKEYSQAHLTFKTGPNSTTATIYLYKNGGTKAGYADVVIAKKVVGK	GTGGATATTCCAAAGCAACCAGGTGGAGCAGAGGTGATTGTGACACTAATCGATGCGGCTGGGAATACAAGTCAACCAACAACAACCAAGGTAAAGACAGATCTTGCTACCCAAGAAAAGGCAGTGAAGGAAGCGAAATACACAATTGACCATCTGTTCACCGATTCTAGCCGAGCAAAATATGATCATGACTTTACAACTGTAAAAAAAGGTGCGATCCAGATCCATGTGACGGAGCAACATATGACAGAGGCAATGGAAAAATTAAGTGCAGTTTCGGATGACCATAAAGAAAAAGCGGCGCTTCAAAAAGAAATGGAACGTGCACAAAAACTGTTGAAGGATCGCGAAAAAGAGCAAGAAGGAAACCTTGTACAAAACGGGCTGTTTGACTCCGGA…
	413	B. cereus	413_id413_5863	Possible novel toxin	Cry37Aa1	Rank1	126	81.82	38.1	100	gi|557884471|AHA43421.1	Cry37 [Bacillus thuringiensis]	78.2	78.2	0.75	1e-15	0.37	MKKVCTRRRKAIEHIYTVTAEVQFINNDDIPEPYGWINIHQDGVCTTLWTQQEDGNKTPKVSKITASADIAAYTIPNQLCFSGDVQEYSYLNGTNILAFSTKKVCGTAHQTIKLSGKDKNHYVILKYQLKPKYAFTESPSISNLKYMDFNSKFF	ATGAAAAAGGTTTGTACTCGCAGAAGAAAAGCTATAGAACATATATATACTGTGACCGCAGAAGTTCAATTTATTAATAATGATGATATTCCCGAACCATATGGATGGATTAACATACATCAAGATGGGGTATGTACCACACTATGGACTCAGCAGGAAGATGGTAATAAAACACCGAAAGTCTCTAAAATAACAGCAAGCGCTGATATTGCTGCTTATACGATTCCAAATCAATTATGTTTTAGTGGAGATGTGCAAGAATATAGTTATTTGAATGGCACTAACATACTCGCATTTTCTACTAAAAAAGTATGTGGAACTGCTCATCAGACCATTAAACTTTCAGGGAAAGATAAAAATCATTATGTTATTTTGAAATATCAATTAAAGCCGAAATAT…
	413	B. cereus	413_id413_6026	Possible novel toxin	Vip1Aa2	Rank1	881	72.21	33.27	63.11	AQM56941.1	Vip4Aa1-like protein 2 [Bacillus thuringiensis]	355	355	0.68	3e-107	0.39	MIKPSESGIYKFSTSDDEHAVIQLNGEALKGDVKLEKEKVYKILVECHTERREEENPLLNFELFWSRDGGNKETVPEENLVLPTYSKGDSSVNSFSLMDSGNITVALDSDSDGIDDDWEVSGYTVNKGIVVKWDDEIHKDKGFTKYKSDPFSKYTTGDPFTDIDKVISLIKGKVIDGGILSEAHNPVIAAYPKVGVDMEKMILTKNHNITHEQGQTETNEFSHTVGISTTNNHTESNTVGASASVSFPLGVSVAANYSHEWSNSVSVDNSSQKTSGHNNGKSWVETLGINTSEAAFLNGNVRYINVGTAPIYNVKPTLNFVVGLGNLATTVATVVAKSNTIANVLDPGGKYPELSQNPIAWNTMDDFNAQPIKLNFEQVQAIEKGTPLQIQTTQTSGLY…	ATGATTAAGCCAAGTGAAAGTGGGATATATAAATTTTCAACTTCAGATGATGAACACGCTGTTATACAACTTAATGGCGAGGCTCTTAAGGGAGATGTTAAGTTAGAGAAAGAAAAAGTGTATAAAATTTTAGTTGAATGTCATACGGAGAGGAGAGAGGAAGAGAATCCTTTGTTGAATTTTGAGTTGTTCTGGTCTAGAGATGGTGGTAACAAAGAAACAGTTCCGGAAGAAAATTTGGTATTACCTACTTACTCTAAAGGTGATTCTTCTGTAAATTCATTTTCATTAATGGATTCAGGTAATATTACAGTTGCGCTGGATAGTGATAGCGATGGAATTGATGATGATTGGGAAGTTAGTGGATATACTGTCAATAAAGGAATCGTTGTAAAATGG…
	413	B. cereus	413_id413_6035	Possible novel toxin	Vip1Da1	Rank1	871	80.03	33.72	69.46	gi|738779493|AJA74459.1	Vip1-like protein [Bacillus cereus]	575	575	0.79	0	0.51	MRYISKLLIFLFFLLQFCNVAKAGEHTKIEAKEPPSIYQDLSGGLIGYHFNDTNFNDLALITNHSTGNLEVDFEEIDERYQSAFWNGKIQISEAGMYTFKTPADRYIKLWINNQQLINEDENVTPIELESGKSYEIRIEYKNKDSEPNNEHLNLYWIKPNNQEEIIPAGTFLFPDNIINQEEEQQVSQRNRRSINIPTLPDSDNDGIPDSLETNGYTVDVKNGKLIVLGWNENIHRSKNLTKYYSSAMKWSTASDPYSDFQKVTGLIDKQIKPEARNPLLVAYPIVNTDMERIVISKNNNITVENNGNNIHTVSKSMNNSKTDAISSSINAEFTASLTGINTKVATSFSKEHSSTTSIEESDSSTNETGWTNAIGIQTGESAYFGANVRYKNIGTAPIY…	ATGAGGTATATTAGTAAATTATTAATCTTTTTATTTTTTTTATTACAATTTTGCAACGTAGCAAAAGCGGGGGAACATACAAAGATAGAAGCTAAAGAACCACCTTCTATCTATCAGGATTTATCAGGCGGTCTAATTGGTTATCATTTTAATGATACAAATTTCAATGATTTAGCTTTAATAACGAATCATTCTACTGGTAATTTAGAAGTTGATTTTGAGGAGATAGATGAAAGATATCAATCAGCCTTTTGGAATGGAAAAATACAAATTAGTGAAGCTGGAATGTATACATTTAAAACTCCTGCTGACAGATACATTAAACTTTGGATAAATAATCAACAACTAATTAATGAAGATGAAAATGTTACCCCGATTGAATTAGAATCTGGTAAATCT…
	413	B. cereus	413_id413_0241	Possible novel toxin	Vip2A	Rank1	453	76.33	25.46	47.68	AQM56945.1	Vip2Ac-like protein 2 [Bacillus thuringiensis]	118	118	0.76	9e-29	0.33	MILKKRILHAFIVCASFISILAVPINTSAENTTNRQCHSTNPLDFQSVCKSEATAWGNELFNLWNKLTPRVEKDVVRGYTAADYHIINGYLRSDYFNVLDQEKVEKGIKLMDRAFSRVRLHDDMIVYRRVSERAFGLSEGSLVTSDIKENDSLVNINSKIDMGNFETFKNMFQGKYKKDPTYISTSIVKDAAEGFRDLPILLKIHIPKGVPAIYVDPISNVPGEMELLLPRNRTYKVTNISPVIEKDREYIMLDVEILDIPSNYRNRRAVDIKYEDRLPSLSK	ATGATTTTGAAAAAACGGATACTACATGCATTTATAGTATGTGCCAGTTTTATATCGATACTAGCAGTACCTATTAACACTTCAGCAGAGAACACTACAAATCGACAGTGTCATTCTACAAATCCATTGGATTTTCAGTCAGTATGTAAATCAGAAGCTACAGCTTGGGGAAACGAATTATTTAACCTTTGGAATAAGCTCACTCCAAGAGTAGAAAAAGATGTAGTAAGGGGATATACAGCGGCGGATTATCACATCATTAATGGATATCTGCGTTCTGATTATTTTAATGTTCTAGATCAAGAAAAAGTGGAGAAAGGTATTAAATTGATGGATCGCGCTTTTTCCAGGGTAAGACTACATGATGATATGATAGTTTATCGTCGAGTAAGCGAAAGA…
	413	B. cereus	413_id413_6025	Possible novel toxin	Vip2Ad1	Rank1	457	85.5	28.57	49.02	gi|1143643297|AQM56945.1	Vip2Ac-like protein 2 [Bacillus thuringiensis]	157	157	0.85	3e-44	0.41	MNFKKGILVSLLSSVTFIMPITHEANVISVATVYANSVDLDFTDNKEAARKWGEKEYGDWKKNKLTAEERTAMENYTGSGYAAINEYLGKTNGELIEKQEELPEGYQLSDAKKLNKKIMKLDSALDKARLTETIMVYRRVSEQQFSMEASKLRPAGSTRIDPEKAENLSLEFTGKSFDQYNFMSTSIAKDPHKSYGPQRYAILMKIKLPKGTHAAYVADISKYPDQLELLVKRGYTFKYDKFSIINDHGWESLQVDVSLIKK	ATGAATTTTAAAAAAGGGATATTGGTAAGTTTATTATCAAGTGTAACGTTTATTATGCCTATCACCCATGAAGCGAATGTGATATCAGTAGCTACTGTCTATGCTAATTCTGTTGATCTAGATTTTACAGATAATAAGGAAGCTGCTAGAAAATGGGGAGAAAAAGAGTATGGGGACTGGAAGAAAAACAAATTAACTGCAGAAGAAAGAACGGCAATGGAGAATTATACGGGTAGTGGTTATGCGGCTATCAATGAATATTTAGGAAAAACAAATGGCGAATTGATTGAAAAACAAGAAGAGTTGCCGGAAGGATATCAACTTTCTGATGCAAAGAAATTGAATAAAAAAATAATGAAGTTAGATTCTGCTTTAGACAAAGCACGACTAACTGAAACG…
	414	B. cereus	414_id414_0610	False positive	Cry9Ea6	Rank1	1150	72.18	24.58	15.57	WP_080117574.1	hypothetical protein [Bacillus cereus]	503	503	1	4e-180	1	VIVTLIDAAGNTSQPTTTKVKTDLATQEKAVKEAKYTIDHLFTDSSRAKYDHDFTTVKKGAIQIHVTEQHMTEAMEKLSAVSDDHKEKAALQKEMERAQKLLKDREKEQEGNLVQNGLFDSGLDKWKPWLGTGATTPTVKTDDEKSKNVIKVDPNSSVEQVLTGLEPNTTYELTAYAKTENNEKFSIGVKNIGTANVTVPIYSKEYSQAHLTFKTGPNSTTATIYLYKNGGTKAGYADVVIAKKVVGK	GTGATTGTGACACTAATCGATGCGGCTGGGAATACAAGTCAACCAACAACAACCAAGGTAAAGACAGATCTTGCTACCCAAGAAAAGGCAGTGAAGGAAGCGAAATACACAATTGACCATCTGTTCACCGATTCTAGCCGAGCAAAATATGATCATGACTTTACAACTGTAAAAAAAGGTGCGATCCAGATCCATGTGACGGAGCAACATATGACAGAGGCAATGGAAAAATTAAGTGCAGTTTCGGATGACCATAAAGAAAAAGCGGCGCTTCAAAAAGAAATGGAACGTGCACAAAAACTGTTGAAGGATCGCGAAAAAGAGCAAGAAGGAAACCTTGTACAAAACGGGCTGTTTGACTCCGGATTAGACAAGTGGAAGCCATGGTTAGGAACTGGT…
	414	B. cereus	414_id414_5314	Possible novel toxin	Vip1Da1	Rank1	871	80.03	33.72	69.46	gi|738779493|AJA74459.1	Vip1-like protein [Bacillus cereus]	575	575	0.79	0	0.51	MRYISKLLIFLFFLLQFCNVAKAGEHTKIEAKEPPSIYQDLSGGLIGYHFNDTNFNDLALITNHSTGNLEVDFEEIDERYQSAFWNGKIQISEAGMYTFKTPADRYIKLWINNQQLINEDENVTPIELESGKSYEIRIEYKNKDSEPNNEHLNLYWIKPNNQEEIIPAGTFLFPDNIINQEEEQQVSQRNRRSINIPTLPDSDNDGIPDSLETNGYTVDVKNGKLIVLGWNENIHRSKNLTKYYSSAMKWSTASDPYSDFQKVTGLIDKQIKPEARNPLLVAYPIVNTDMERIVISKNNNITVENNGNTIHTVSKSMNNSKTDAISSSINAEFTASLTGINTKVATSFSKEHSSTTSIEESDSSTNETGWTNAIGIQTGESAYFGANVRYKNIGTAPIY…	ATGAGATATATTAGTAAATTATTAATCTTTTTATTTTTTTTATTACAATTTTGCAACGTAGCAAAAGCGGGGGAACATACAAAGATAGAAGCTAAAGAACCACCTTCTATCTATCAGGATTTATCAGGCGGTCTAATTGGTTATCATTTTAATGATACAAATTTCAATGATTTAGCTTTAATAACGAATCATTCTACTGGTAATTTAGAAGTTGATTTTGAGGAGATAGATGAAAGATATCAATCAGCCTTTTGGAATGGAAAAATACAAATTAGTGAAGCTGGAATGTATACATTTAAAACTCCTGCTGACAGATACATTAAACTTTGGATAAATAATCAACAACTAATTAATGAAGATGAAAATGTTACCCCGATTGAATTAGAATCTGGTAAATCT…
	417	B. cereus	417_id417_6225	Possible novel toxin	Cry35Ac1	Rank1	383	83.93	24.62	85.9	EEL19841.1	41.9 kDa insecticidal toxin [Bacillus cereus Rock1-3]	665	665	0.97	0	0.91	MKSISKKVMAGLGVGAMSLSIWAPSSQAAAPANNEYHTIHLAANSNIVWDVYKGWDSDNAGIILYNGDRGDNEQFVFFPLDGGAYAIVNKSTGKPVGLGNAYIWSDGVRDAMSNNDQGLRQTNWTGAASEQWYLRDKGNNNYEIVNQGNGKVASWAWNQIRGAHSRDYVDLDESNPSDNDRLFNIPAARSTFSLPTLPPVGTRPNAPEYNTSGAIDQQLPQTSNSVVVGASLIPSIMVKDNGASDYTKIHNSPYYVLVKEEYWEKVRSEIIPAGATSKYTVKSGVSEIDQKKMSDTLAMSFGSDLGLKFGESSLSIKSSVSRTIQTEVTKTSTNATEETEEKSIPSIPGKNTGFTAYQLVTKYTVKRTDGSVVTDPSIVRDSKQTIARTIAN	ATGAAATCAATATCAAAAAAAGTCATGGCAGGGTTAGGCGTAGGAGCAATGAGTCTATCTATCTGGGCTCCTTCAAGTCAAGCAGCAGCTCCAGCGAATAATGAATATCATACTATTCATTTGGCAGCTAATTCAAACATTGTTTGGGATGTATATAAAGGATGGGACTCTGATAATGCAGGAATTATTCTATATAATGGAGACCGTGGTGACAATGAACAATTTGTATTTTTCCCACTTGATGGAGGAGCATATGCAATTGTAAACAAAAGTACTGGAAAACCTGTAGGACTTGGTAATGCTTACATTTGGAGTGATGGTGTTCGTGATGCTATGTCTAACAATGATCAGGGATTGCGACAAACGAATTGGACTGGTGCGGCTTCTGAACAATGGTAT…
	419	B. cereus	419_id419_0602	Cry32Aa1-like	Cry32Aa1-like	Rank2	1360	100.76	47.04	48.46	-	-	-	-	-	-	-	MNQHVTRAREAVNALFLNDTLQLKVTDYQIDQAAQLVECISDETYSKEKMCLLDQVKVAKRLSQARNLLNYGDFESSDWSGVDGWNISAHVYAVADNPIFKGQYLNLPSVNNPQFSDKIFPSYAYQKIDESKLKPYTRYMVRGFVGNSKDLELLVARYDKEVHKKMNVPNDIISTDPCTGGYLLEQGSYPVLTNQMMPQNMSCDPCDTGYRNEVGTMVPNTSMMCQDPHTFKLHIDIGELDMDRNFGIWIGFKIGTTDGMATLDNLEVVEVGPLTGDALTRMKKREQKWQKKWAEKRIKIEKAVQTARGAIQALFTDANQNRLKPDITLNHILQAEKWVQKIPYVYNQFLLGALPSVPGEQYDIFQKLSDAVAIAQSLYRQRNVLNNSDFSAGLSGWNA…	ATGAATCAACACGTTACAAGAGCACGAGAGGCAGTCAATGCCTTGTTCTTGAATGATACGTTACAATTGAAAGTCACGGATTATCAGATAGATCAGGCCGCACAGTTAGTAGAATGTATATCTGATGAGACTTATTCAAAAGAAAAGATGTGTTTGCTGGATCAAGTGAAAGTGGCAAAGCGACTCAGTCAAGCACGTAATCTATTAAACTATGGGGACTTTGAATCCTCTGATTGGTCTGGCGTAGATGGATGGAACATAAGCGCTCATGTATACGCGGTAGCCGATAATCCAATCTTTAAAGGACAGTACCTTAATTTACCAAGCGTGAATAATCCGCAGTTTAGTGACAAGATATTCCCATCGTATGCATATCAAAAGATAGATGAATCAAAGTTA…
	419	B. cereus	419_id419_0603	Cry41Aa1-like	Cry41Aa1-like	Rank3	802	101.39	82.21	100.25	-	-	-	-	-	-	-	MNQNYNNNEYEILDNGVQCCPPRYPLAQAPGSELQNMNYQDVMNTSIRRECQAVQQVNVGESVSAALGILTTILKAVNPTLGAAAGVISSIFGFLWKRFGTDPQAQWKQFMDAVEYLVNQKITDAVRSKAVSELEGVQRALELYQEAANAWNMNPDDAAVKERIRRQYTATNTVIEYAMPSFRVGGFEVPLLTVYAQAANLHLLLLRDAVKFGAGWGFSPIEVEDNYTRLQARTAEYTNHCTNTYDKGLKQAYDLAPNPTDYNKYPYLNPYSKDPIYGKYYTTPVDWNLFNDFRRDMTLMVLDIVAVWPTYNPRLYNNPYGVQIELSREVYSTVYGRGWSNNSTVDAIESILVRPPHLVTELTKLTFDERNLYEAETIPVAFRKVTNTLHYVGSSTTWE…	ATGAATCAAAATTATAATAACAATGAATATGAAATTCTGGATAATGGTGTTCAATGCTGTCCACCAAGGTATCCACTTGCGCAGGCACCAGGTTCTGAGCTACAAAATATGAATTATCAAGATGTGATGAACACGAGTATCAGAAGAGAATGCCAAGCAGTACAACAGGTAAATGTGGGGGAATCTGTCAGTGCAGCACTGGGCATTCTGACAACTATTCTTAAGGCAGTCAATCCAACATTGGGAGCAGCAGCAGGGGTCATCAGTTCGATTTTTGGATTTCTCTGGAAACGATTTGGAACAGATCCTCAAGCTCAATGGAAACAGTTCATGGATGCAGTAGAATATTTGGTGAATCAAAAAATTACAGATGCAGTACGAAGTAAAGCAGTTTCGGAA…
	419	B. cereus	419_id419_3103	Possible novel toxin	Cry6Aa3	Rank1	475	98.58	28.74	73.26	gi|1063146620|SCN05674.1	Pesticidal crystal protein cry6Ba [Bacillus cereus]	462	462	0.87	3e-161	0.7	MVKRDISPRDLGGKEDSPFLLSKEEWITIQKYTGDGAYVPVNEAEMRKALALSASDEMPDFNELYSVYTNVKNHCQNWTDNTYREVLGVANEIVNYARRAKVYYKPLIDYLPAIIDGDTEALEMFKRICERLAREAAEFRDHAGALATMIGAFATDTANDYQSLTVVKDKYDKKYGEHSEEVKQLRASVERLREDLEEYMDEYEDYQSQSWLSLLLGPVFGFVLKGILDSTKGKALKARIDATKQQIEESDKIIQRNVYLMSLLDKTDTGTDKIQERMAAALPIIQKIHGIWNSLHSDLDELSKIVMEDIHDDPEFADLGVELAIMQWEAVGKQADDFRVNADVGFVVEQYTA	ATGGTAAAACGAGATATTTCTCCAAGAGATCTTGGAGGTAAAGAAGATTCCCCATTCTTACTTTCTAAAGAGGAATGGATTACGATTCAAAAATATACAGGTGATGGAGCATATGTACCCGTGAATGAAGCCGAAATGCGTAAAGCTTTAGCACTTTCAGCCTCAGACGAGATGCCAGATTTTAATGAATTATATTCTGTTTATACAAATGTTAAAAATCACTGTCAAAACTGGACAGATAACACATATAGAGAAGTTCTTGGAGTTGCTAATGAAATTGTAAATTATGCAAGAAGAGCAAAAGTTTACTACAAACCATTAATCGATTATTTACCAGCTATTATAGATGGCGATACTGAGGCTTTAGAAATGTTTAAGAGAATTTGTGAGAGGCTAGCA…
	420	B. cereus	420_id420_2993	Possible novel toxin	Cry49Aa4	Rank1	464	82.03	26.67	67.89	SDZ44649.1	Insecticidal Crystal Toxin, P42 [Bacillus sp. 166amftsu]	473	473	1	1e-163	0.63	MKSISKKVMAGLGVGAMSLSIWAPVSEAAPANNQYYSINLKANTNLVWNVAGNSPDNDRAILLWNGNRGDNEQFVFFKLDGQNYAIVNKNSGKPVTFGVGGWFGNGGLPGDGNLQQKSWTGSPNEQWYLRDKGSNNYEIVNQGNGKVASYSWSGSLAQHVEYVDLDEANPSDSNRVFNINNSYGTISLPTLPATGSRPNAPEYTQGGSIDQQLPQTSNSVVVGASLIPCIMVKDNQADDYTKIHNSPYYTLVKEEYWDKTFSAVIPAGLTRNYTFKTGMTSVDQQKMTDTLSMKIGADFGLKFGDASASIKSEISKTIQTEISTTNTEATEETITSTVASEPGKTTGFTEYQLATKYTLKRADGSVVSDPWVVKNNKITVARKI	ATGAAATCAATATCAAAAAAAGTCATGGCAGGGTTAGGTGTAGGAGCAATGAGTCTATCTATTTGGGCTCCTGTAAGTGAGGCAGCACCAGCGAATAATCAATATTATTCTATAAATTTGAAAGCTAATACCAACTTAGTTTGGAATGTAGCTGGAAATTCTCCTGATAATGATAGAGCGATTCTTTTATGGAATGGAAACCGTGGTGACAATGAACAATTTGTATTTTTTAAACTTGATGGACAAAATTATGCAATTGTAAATAAAAATAGTGGAAAACCTGTAACATTTGGTGTTGGTGGTTGGTTTGGTAATGGTGGGCTTCCGGGTGATGGTAATTTACAACAAAAGAGTTGGACTGGTTCTCCTAATGAACAATGGTATTTACGAGACAAAGGA…
	420	B. cereus	420_id420_2995	Possible novel toxin	Vip1A	Rank1	871	68.82	32.04	70.95	AQM56941.1	Vip4Aa1-like protein 2 [Bacillus thuringiensis]	295	295	0.65	6e-84	0.33	MENEKKAQSGAIMAEDKNIVRKQNGLMGNFYGDKEFKNLLLIRGNSCVNEQINSNEIQHFRLKENQKIQSVRWQGFIQPKEDGIYTFSTGKHDQVMIQVDNSIVVDTLGREIEIKLQKEKLYRIIVEYQVNPDVKDAFTLLWTTEEKKEVVPHEVLYAPSLAQKDQPTVIGSLHQLNYAVDDFIKEETDTDNDNIPDSWEYEGYTVVDGEFGVKDLVKWDDDLHEGAVDKEGNPLVKYVSSPMKWSTSDDPYSDYEKVTGIQMDTRVTKEAHHPLVAAYPDVHIDMEKYLLIPNTNFQSGEGGSSSKQVTRGTSSTVSNTESWGTTVTANASLLDFGGSVSASYESSTTTSTTKDESVSDSTTKDWNEVLGVNTAEAGKILPNVRYVNTGTAPVFNVKP…	ATGGAAAACGAGAAGAAAGCTCAATCAGGTGCTATTATGGCGGAGGATAAAAATATTGTTAGAAAACAAAATGGATTAATGGGTAATTTCTATGGAGATAAAGAGTTCAAGAATTTGTTATTAATACGAGGTAATAGTTGTGTTAATGAGCAGATCAATTCAAACGAAATACAACACTTTCGTTTGAAAGAGAATCAAAAGATTCAATCTGTTCGTTGGCAAGGGTTCATTCAGCCTAAAGAAGATGGAATATACACATTTTCAACAGGAAAGCATGATCAAGTCATGATTCAAGTAGATAACAGTATTGTAGTTGATACACTAGGGAGAGAAATAGAAATTAAGCTTCAAAAAGAAAAGCTATACAGAATAATAGTGGAGTATCAAGTGAATCCAGAT…
	422	B. cereus	422_id422_0768	Possible novel toxin	Cry14-4	Rank1	316	68.24	26.73	63.92	gi|447150522|WP_001227778.1	toxin ETX [Bacillus thuringiensis]	48.9	48.9	0.49	0.005	0.3	MSTIIDIDQYLYATIDRSAIGGSLCNHYREQYQKVIYNEISIPDHYKNNRVTISNQKLDYQLPPLSSKNVEPLIIIGGTFKNETNDTQPFKSTEIKKESSTAISSSVTSGFKASTKIGSSTTVKAEIPFVGGAETSLSMEFSFETDFSKTTSVVTTDGTSIIVPPQDIIVAPGQTKRLEVELYKVKIPEATFKIDGDVAGTISSQYATNQNIYDTLSYINRNCPNVYVNTDEKLRLDNNKKTLHFKGQGKAAFEVMAVEYVMRIITLDNKTGATLNEETAVRQLSRTVEGKSSTIS	ATGAGTACAATTATTGATATCGATCAATATCTTTATGCAACAATTGACCGTAGTGCTATAGGTGGGAGCTTGTGTAACCACTATCGAGAACAGTATCAAAAAGTAATATATAATGAAATTAGTATTCCAGACCATTATAAAAATAATAGGGTAACGATATCAAATCAGAAACTTGACTATCAACTACCACCGCTTTCATCTAAAAATGTTGAACCACTAATTATAATAGGAGGTACCTTTAAAAACGAAACTAATGATACGCAACCTTTCAAATCAACTGAAATCAAAAAAGAATCAAGTACTGCTATCTCAAGTAGTGTAACATCTGGTTTTAAGGCTAGTACGAAGATAGGTTCATCTACTACAGTAAAAGCAGAGATTCCTTTTGTGGGTGGGGCA…
	422	B. cereus	422_id422_0766	Possible novel toxin	Vip1Da1	Rank1	871	84.1	31.55	89.9	AQM56941.1	Vip4Aa1-like protein 2 [Bacillus thuringiensis]	486	486	0.78	2e-155	0.38	MQNTVSSKVDQVTVIGLVGFYFKDTAFKDLMFIQVGEKSNLMDKSRINTVSQQIQSVRWMGNLIPPQTGEYKLSTSFNNNVIMQINGETVINQSNIEKSLQIEKDKVYEIKIEYRDTSDTLSDLQLFWSIGDTERELIPEKYILSPNFSEKENVLAEKEVTPFFPDYNLFDRQQDNGQKQSISAPLDSDNDGIPDEWEEKGYTFKDNQIVAWNDSFSALGYRKYVSNPRKARTAADPYTDFEKVTGHMPAATKDDARDPLVAAYPAVGVGMEKLHFSKNDNVSEGDSGTVSKTTTKTDTTTNTVEAGGSAGWDGKKFSLSFSAKYSHSWSNSTSTADTDSRTWSSQIGINTAERAYLNANVRYYNAGSAPIYELRPTSNFVFQNSGDSITTITAGPNQI…	ATGCAAAATACCGTTTCTTCAAAAGTTGATCAGGTGACCGTCATTGGATTAGTTGGCTTTTACTTTAAAGACACAGCATTTAAAGATTTAATGTTCATCCAGGTGGGTGAAAAAAGTAATTTGATGGATAAATCAAGAATAAACACAGTTTCCCAACAGATTCAGTCTGTACGTTGGATGGGAAACTTAATACCACCTCAAACAGGAGAATATAAACTATCTACATCATTTAATAATAATGTAATTATGCAAATTAATGGCGAAACTGTCATTAATCAATCTAATATAGAAAAATCCCTCCAAATAGAAAAAGATAAAGTATATGAAATCAAGATTGAGTATCGCGATACATCGGATACATTATCAGACTTGCAACTATTTTGGTCAATCGGCGATACG…
