# Supplementary material for: Lineage‐specific plasmid acquisition and the evolution of specialized pathogens in Bacillus thuringiensis and the Bacillus cereus group
Source: Mol Ecol. 2018 Apr 2;27(7):1524–40. doi: 10.1111/mec.14546 (PMC5947300; doi:10.1111/mec.14546)
Supplement: Supplementary file 9 [file MEC-27-1524-s009.xlsx]

## Sheet: Sheet1
	Table S5. List of genes detected in more than 10 Cry-positive isolates and absent in all Cry-negative isolates. The gene name prefix "id_" denotes genes detected in novel genomes that do not correlate to any reference sequence in our analysis.
	Locus	Predicted description (RAST)	Prevalence in Cry-positive isolates (number of isolate, percentage of total)	Reference coding sequence	Reference coding sequence length (bp)
	HD73_2271	hypothetical protein	20 (26.32%)	ATGTTCTTTTTCAAAAGAAAGAAACGGAAGAAGGCAGTTGCTCAAAGCAATATAAAAAAGAATGCTGAAAGTACAAATAATGATTTGTTAATCCAAACGACAACAGCAAGTGTAATAAGCTCTAGTTCAGATTATGGTGGCTATAATAGTAATCATTCAACTTCATGTTCATCGCATTCATCGTATGATTTAGGAAGTTCATTTGATAGTTCGTCAAGTTGTGATTGA	228
	HD73_2270	hypothetical protein	20 (26.32%)	ATGAGTGGCTATTCTAAAATTATTTTATCCAATGGAAATGAATATATTGTGCCAATCCAGCCTAGTCTTTTGATTGAAAAGGAACTTATAGATAAGGATGGGGAAATTTACAATAAGTTTATTCTTGTTCCACAAATAGATATAGAAACAGGGAGTAAGATGCAATTTAATTTAAATCCTCAGCATATAGCAACAATTGAAGAATTTAGTATAAGAAGACAAAAGACCGTTCCTTCCGTATTTAGAGTGGAAACAAATAATGAAAGATTGAAGGGAAAGCATCCATAG	288
	id174_4339	N-acetyltransferase family protein	17 (22.37%)	ATGACTGACTTACAAAGGTATTTTTTCTCCAGATTACAGATGTCTCCGAAGAAAGATATACAATTTAACGATTTACATGAAATTCTTTTACAAATGGGACGCACGTTACCTTATGAAAATATTGATGTTATGGAAGGGGGATTTCGAGAAATTTCGAGAGCAAATCTCCAAGAGAAACTACTACTAAACAATCGCGGAGGGCTATGTTATGAACTCAATTCCCTTTTGTATTACTTTTTAAGTGATTGCGGATTTGACGTCTACCGAGTAGCTGGAACTGTCTATGATTTAAGCGGCGATAAGTGGAAACCTGATGATGGCCATGTGATTATTATTTTAAAACACACAGGACAAGAATATATTATTGACGGGGGTTTTGCCTCACACCTTCCTTTACAC…	840
	id176_0410	Mobile element protein	16 (21.05%)	TTGGGCCACAAAGGACATACCCTTAGTTTGACAGCGACTCCAGATCATACAATTACGTATTCTCCTACATATTGTACTTGTTGTCATACTTCTTTGGACCATGAGCCTGTAAATGGATACCGCATTCGCCAAGTGTATGATTTACCACCTATTCAGATAAAAGTAACAGAACATAAAGTAGAACAGAAAGAATGTCCACATTGCCATGCCATCCAAGAAGCTCAGTTTCCTTCTACAGTATCTCGTCCTGTTCAATACGGTCCAAATGTAAAAAGACTGATTCCCTATTTAACGCATTATCAGTGTCTTTCTTTGAAGCGAACAAAAGAATTCTTTCAAGATTGTTTTGGGCATGCTATCAGCGAAGGAACGTTAGTCAATCATACCCATGCTTTTTCA…	1179
	id186_1047	FIG01227022: hypothetical protein	16 (21.05%)	ATGACTAAATCAGTTCTAACAAAGGATCTTGAAAAGAAACAAATACTCGATAAATTCTTAAAGCATTGCGAACAACAACAAGTTAAAGCGCTACAAAAGAATGACCCATATCTATTTTGTATCTGGATTAAAGAAGCCCGATTAGCCCGAAGGGAATTGGCAGCACTCTACCGCGCGAAAGAAAAGTGTGATGAGGAACGAGCGCATATTCATGGGATTGTTCACCGCTTGAAAAGTATCGGTGTGAATGCAGATGTTGTGGAGAGGGTGCACTATATTACATTGGCAAACTAA	294
	id175_2701	Prophage helix-turn-helix protein	15 (19.74%)	ATGTTCGGAGAAGGGGGAAGTAAGTTTGTGAAGGAGTTAAAAGAAAGGACGATAAAAAATTCTAAAAAACATCTACAAAAAGAATTTAAGCACAATTTGATGAAAGAACTAATGAAGAAGATAAAGCAAGATATGGATGATAAAGGATTTAAGATTCGTCCATTAGCAAAGAAAGTAGGTGTGGATCGTTCTGTTATTACTGACGGAATTGTAACTGGTAAAACAGCTGAAATGAAATTAGACACATTTATGAAAATTATGGATGTTGTCTATGAAAATTTAGAAGAACGGCAAGAAGTGATACGGAATTTTATTAAACTTTCTCGAAATGATCTTAATATTCGTAAATCTTTGGTTTATTGTCAAGGTACTGGTGAGTATGATGTAATAGCAGATTTG…	1254
	YBT020_24380	Phage protein	15 (19.74%)	ATGTTAAATGAAGAATTATTAGAAGCACTAATGAAATATCGAAGGTTTAACGGGAAAAATCCTGATATCCTACAAGTAAATCCAAAATATTTCAGAAATCTACTGGAAGAATTAAATTATCCAGAGTGGCTTATTAAAAAGAAAGAAGCAGAAACAGGAACGAAAAAAAGCTTATTAGGAATAGCAGTTGAGCTAACAGATACAGTAGAAAAATTCAAACTATAA	225
	id175_2700	hypothetical protein	15 (19.74%)	ATGAGAAAAGTTGGTATACTATTGTTAAGTGTTGTCGGTGCGTTCGCACTAGTATTAAACACAGGGGTATTGGAGAAAGACCAAGCTGTTAGTAAGCAAACAAATAACGAATATGTACAATATATGAGTTCAGAACCCGGAGGGTCTTGA	150
	id176_3933	hypothetical protein	14 (18.42%)	ATGAATAGGGATCACTTTTATACGTTAAACATTGCAGAAATTGCGGAAAGAATTGGTAATGATGATTGTGCCTATCAAGTATTAATGGCATTTATTAATCAAAATGGTGAAGCGCAAATGCTTAATAAAACGGCTGTGGCAGAAATGATACAGCTAAGTAAACCTACTGTTTTTGCAACCGTAAATAGTTTCTATTGTGCAGGATATATTGATGAAACTAGAGTAGGAAGGTCCAAGATTTATACCTTATCGGATTTAGGCATAGAAATAGTAGAATGTTTTAAACAAAAAGCAATAGAAATGCGTAATTTATAA	315
	id182_3282	hypothetical protein	13 (17.11%)	ATGTGCTTAAGTCTATGTGACTATCGTTATGTGACAGATGGAGAGAATTTCGGAGTTATGGAGCATCAAAAATCCATTTTGGATACAAAACATAAGAAAAGAGTGCTTCTGCTGATTGAAATGGCTAGATTATATGATGAAGTGGATAATTTTAAAGTGATTGAAAGTGTCTTGGGAAGGGAGTAG	186
	id176_2600	hypothetical protein	13 (17.11%)	ATGAAAGTTATTAAATCGAAATCATTAGTAAAACAATGTACAAGTATTGCTTTGGCAGGTGTAATTGGGGTTAGTGGTTTAGGTGCTTTCGGATCAAGTGTAAGTGCGGCTGAGAATATAAGTCATGTGAAGGAAAAACAAGTAACTCAAAATTATGACATATCAATATTGCAGTTACAAGACGCTATACAGCAAAAAAATGACCCTTTTATTAATCAAGTCAAAATTTTTATTAATAAGCATTTTCAGGAATCAGAATTTTTGTGGGGGAAAGTTAGTAATCCATTAAAAAAAGATATAGTAGATATACTTACAGGAGATAAAAAAGATTACTCTACAAAAATTAACAAAGCCCTAATAAATCACTTTAGAGAAGTACCATCATTACTAAAACAAGCA…	453
	id176_2594	M protein trans-acting positive regulator (Mga)	13 (17.11%)	ATGGATAAATTTATTACAGACTTAATACAAGATAAATCAATAATACGACAACTTCAAATTTTAGAAACCTTGATTGATAGCAATGAAATAAAGTCTTCCAAGGATTTATCACAAAGTTTAAAGTGTACAAGTAGAACAATAATAAATGACATTTCTCAGTTAAAACTAGCGCTTCCCGAAAATTGGGATTTAATAAGTGTTCAATCCAAAGGGTACCTATTAAAACGTGATTTTTCAAACGATTTCTCCGAATTAATTATTCCCTATTTAATGAATAGTGAACTTTATACAATATTAATCGGTATATTTAATCAAAAATATTATTCTTTAGAAAAATGGTCCCAGTTGTTATATCTAGATAAAATTACACTAAAAAAAATGCTGAAAAACTTTCGGAAG…	1416
	id176_3932	hypothetical protein	13 (17.11%)	ATGTTATTAAACAGTAATGAACTAGAACATATCTATTCAGCTAACCATAGTGTAAATGATATTAGTATTCGATGGGGAGTTATTGGTGCTGGCCAAAAAGGTAATAAAGAGGCTGATTTATTCGCTGGTTACAAGTTTTCGAATGGAGCTAGTTGCTATCCGACATTAGCTGTTAACTTTGCAGAGTCAGATATGATGCATTTACAAAATATTATTAAAGAAGATCGTATTCATTTTGATGGTTTAAAGGGAGCTGCACGTACACCTGCTGTTGTGACTGACTTATTTGACCCGGAAATTAATCCTAATGCTAATGGATACCTTGATAAATTAGCACAAGAGCTAGGTCGAAAGTTTACAAATGAAGAGGGAGAGGTAATTGTAGACCAATTCTTAATC…	1455
	id175_2319	hypothetical protein	13 (17.11%)	ATGAAAGTTAAACAGATTTCAGCAGTTTTAAGTGGTGCATTATTACTTGGTAGTCTATCGCCTAGCATTTCTCAAGCCGCAACAGAAAAACAAACAGCAGTAAAAACAGAGCAAGTACAAGAAAATCAAAGTAATAAATTTATTCCCATTCAAACAAACGAACAATTTAATCAAACACTTAACACAACAAAAACATTTACTCCATATGTAAAAGTAAATGCAGAAGGACTTTTATATATTAATGCAACAGCAGATGAAATCGGTATAACAAATGAGGAATATCAAAATTTCTTAAATGGATTAAACTTAGAAAATGAATACATTAAAAAAGGATATTTCACTCTTGAACAAGATGAACAAGGAAACCCTGGAAAACTTTCCACAACACAAGCACTAAAT…	720
	id179_0801	Mobile element protein	12 (15.79%)	ATGCGTCAAATGAAACTGTATGCGAAAGGCAGTCGCTATCGTTATAAACATTATAATAAGAAATCACCTTCCATAGAAAGACCCAACCTCTTAAATCAAGTTTTTCAGACGGATCAACGAAATAAAATATGGGTTGGTGATATTACCTATATTCCTACCCAAAAAGGCACTTTATATCTTGCGGTATTTGTGGATATGTACTCCAGAAAAGTGATTGGTTGGTCCATGAGTACACGTATGAAAGATTCTCTCGTGATAGACGCTTTTTTACAAGGATATAAGAAAGAACATCCGAAAATAGGATTAATTATTCATACAGACCAAGGGTCTCAGTATACAAGCAGTAATTTTCAAGCCACACTCAAAAAGTATGGTGCTGTTTCGAGTGTCAGTAGAAAA…	600
	id175_5189	hypothetical protein	12 (15.79%)	TTGTTTCCTTCTTCTAAAACAGGAAAACGCCTACAAGAAAGAGCGATCCGCCATATTCTTCAGAAGTATATTAGACTTGCAAAGTTAGAAGGATTTAGTGCCCATGATTTAAGGCATCGCTTTGGTTATGTGATGGCTGAACGCACACCATTACATCGTCTTGCACAAATTATGGGACACGATAACTTGAATACCACGATGATTTATGTAAGAGCTACACAAGAAGATTTACAGGGAGAAGTAGAAAAGATTGCCTGGAACTAA	264
	id177_3071	Mobile element protein	12 (15.79%)	ATGCGAGAGATACGTTCTGTTTATGGATATAAAAACTTTACAGATTATCCGGCACATTGGCGATTCATCAGATGGTTATATGCACGCGCTTGGTTATATAATGAACGACCAAGTGTATTATTTGATTTAGCAACAGCACGATGCATCGAACAAAAAATTTTATTACCTGGTGTATCCGTATTAACAAGGTTAATATCGACAGTACGCGATCGTGCAGCTGAAAATATATGGAGAAAGCTCTCTTGTCTTCCAGACAATGCTCAGAAAAAACAATTAGAAAAACTTCTTCAGGTAGACCAAAAAACAAAGGAAACGTATCTAGAACGTTTAAGTAATCCGCCTGTTGCAATTAGTGTTACAGGAATTAAAAATGCTCTGCTTCGTTTACAGAAGTTGCGT…	870
	id178_4406	hypothetical protein	12 (15.79%)	ATGGGCGTGTATGAACGACGTGGATTTCAGCGAACATTTTTAAATGATATCTATCATGTGGAAGAACAGTTACAATCCTATGATCCCCACTTGTATCTTATGTGGAATCCTAAAAATGGGGAACATGTCATTATGGATGGACTATTAGATATGTCGATTATGAAAATTCCACAAATCGGATTTGAAGAATTAGATTCTCGTACGGTAGACCACATCAAGAGAATCCATACAGTGAACGGATTCTCCGCTGTTCAAACTGTGGAAGATACTGAGAAAAAGAGACAAAAAGAAGAAGAAAGAAAACTGAATGATCTAGCGGAAGATTATGCGAGAGAATCAAAAGAAGCATTTTGGAACGCGCATGCATATGGCCGTGTGGATGGCGTACAAAAATATGTA…	471
	id179_0800	Mobile element protein	12 (15.79%)	ATGAGTAGAAAAGTCTTTGATCGTCAATTTAAAATGGCTGCAGTTCAGCTGGTACTGGAAGAAAATATGTTTGTAAAAGAGGTTGCTAAAGAATTATCAATTCATTCTAATACTCTATATCGTTGGATAAATGAATATGAAGAATATGGGGAAAGTGCGTTTCCAGGTCGTGGAAGCGCACTTTATCATTCTCAGTATGAAATGAAAAAGCTCAAGCGTGAGAATGAAGAACTGAGAAAAGAACTTGATTTACTAAAAAAGTTCCAGGTCTTCTTGAAGAAAAAGAATGTGTAA	294
	id178_4404	hypothetical protein	12 (15.79%)	GTGAAGGATACTGCTGAATTCAAAGATTTTTCAATGGGATTGAATGATACAGTGTATGCAAATGTAATTGGGGATAAAGAACTAAGTAAAATAGAAAATGCAGTGATTGGTGTGGGGGAAATTCGGAAACGAACAGGTTATAAACAAGTTGCTTATGTAGGAGATAAGATAACAGGTGCCTATACATTTCTCAAGTCGGATGGCACAAATGAGCTATTGATGATGGGTGACCGTTTGAGGAGATGGAATGGGAAGTTCTTTGTTGATATCCCAGGTCCGCCCTCTACTGGTGACAGAGCGAATTTTATCACGATGAAAGACCGAAAAGGAAACCGTGTTGTTTTAGTTGCCAATAATATTTCTCTAAAAGTGTATGCTGAAAATCAATTGTCATCTGTA…	1509
	id178_4405	4Fe-4S ferredoxin, iron-sulfur binding	12 (15.79%)	GTGAATCTGCAAGAACTAATCCTGCAAGTGAACCGGGATGTTGACGACATTTTTGAAAATGGAGATATTCAACATTGGCTCAATCGTGCATTAGATGATATCACCCCGATTGCAAGGATAGAAAAGAAAGCCACTTTAACATATCCATACACATTACCAAATGACGTACAAGATATAGAACGAGTGATGCAAACGAACAAAGTATTTCCGCGTATACCTGTAGGGGAAGAAAATCAGCAAGGGTATTGGATGTGGGGAAATGAATTGATGTTACAAGGCGGGAGTCAACAACCTATTGAGGTCTATTATTATAAAAAGTTAAGTCATCTAAAAGGAATGGAAGATGTACCTGAAATTGATAGTCCCTATCACGATTTATTAATTTTATACGCTGTTGGA…	573
	id178_4411	hypothetical protein	12 (15.79%)	TTGTTTGGTCTCAATAAACCAAAGGAACAAAAGCAAGAACAGAAGCGTCCGGATGATTGGGTGTCTCTTGTGGAAGAACGTATTACCCAAGCCGAGGACTGGGAAGAAAAGCGCCAAATGATGGCACAAGTAAACTATTATCGTGGGAATCAGTGGCTTGTATGGAATCCGACAAGTAAGAAAATGATCACGGCACCTCTTGAAAATGGTGAACAACGCATTACAGTGAACCAAATTCGACCACGTATGATGGTAAAGCTTGCGAAACAAATTAAAAACCGTGTGAAATTCGATGTTGTACCTGATAGTAACGATGAAACACGCATTGAAATTGCGAAAGCAGCATCCAAATTCCTGAAATATTGGTGGGAACAAACGGGAATGGATCGGAAAACACGT…	2109
	id178_4415	Phage terminase, large subunit	12 (15.79%)	TTGAAAGCCTCCTTAAAAAATCTTCCGACAGTTGATGAAATTCAAAGAGAAATAGCACGTCGTGATTACTATGAGTATGTGTGTTATGTACATGAAGGTAGATATAAGAAAGCACCGCATAGTGAGTTTGTTGGTGGTGTCATTCAGGAAGCGATTGATAAAAAGAAACAAATGAATGCAGGCGAGATTCCGACCACGAACCAATACATTGCAATTAATATGCCACCACGTCATAGTAAATCGATGACCATTACAGAGACGTTACCATCGTATTATTTGGGGAACTTTCCAGAGGAGAGAGTGATTGAGATAAGTTATAGTGATACATTCGCTCGTCGTTTTGGTAAGAAGAATAAAGAGAAGGTAAAACAGTATGGACCAGATTTATTTGATATCCAA…	1494
	YBT020_24415	hypothetical protein	12 (15.79%)	ATGGGGAGAGAAGAACTTTTTCAAAGAGTGTTCAGTAGCGAACGAGAAGTAAGAAACTCAGTCAGTGTAGAGGAATTAATGAAGGCTATGTCACTTGAAGAAGGTGCATGGTGTAAAACTTGTAAAATATTCGTTCCGATGATGCAGTTGCCTATCTACTTATTAAAGCATTTAAAAGATGCAAAAGTACCGGGTGTTAATTCCACGGGGAAAGTGCAACCAGTATGCCCTAAATGCTTTAGGAAACCATCTGCGGAACAAGATGAGATTAGATATCAGGATGTTGTAGAGGCAGCACAAAAGAGAATGCAACGAGGAGAACAAAATCGATATTTAATGTCGACACCAGAAAGATATATCGATGCTACACTTGAGAACTTTGAAATGAGAGTGGGCGTT…	882
	id175_5860	hypothetical protein	12 (15.79%)	ATGATGATGAGAACAGTCGCGGATATCGGAAATAGTGAATTAAAAATGGTGATTAATGGTGGGGAGATAATCAAACTACCAGATGTGAATAAACGTGTATTTGGCCGCGTGAAAAATAAAGAAGGAAGTTTAAAACAAAGCGTAACTAACTTAATGAATGAGATTTGTACTCATGTAACGAGTGATGCAATTGAACGTGATGGGAAATTCTATGTAGGATACCGTGCTGCACACTCAAATGGTAAGCCTGATAGCCTTGACATTGAATTAGGAGATAAATATAAACGAGATATACCAGTGGTTAATGTTCTATCTGTTATGGCAACTAAAGCGGTTCAAACGATTTATGAAGAAGTAGGAGAATTACCAAAAAGTATAGAGGTACCTGCATCTCTAATA…	1227
	id178_4403	hypothetical protein	12 (15.79%)	ATGGTACAAATTCAAAGAAAATATAATTTTATGCCAGGTACAACCATTTCATCTGGGCAAGTAAATGAAGAATTTACGAATTTAATTAATGCTCATAATGACAATGATGGGATTTTACAAAATTTAAATGAGTATGGGTTCTATAAAAATAACATACGAGTGGGAAAGACAGAGTTTATTCAGATAAGTCGTGGGCAAACGTTGCAGAAACAAATCTTATTTACTCCTGCCTTTTCCCAAATTCCGTTTGTTACAGTGACAGCGGCGAATGGAGATATTGGAACAGGAGACATCGTGGTATATCTTTCACAAGTTACGGTAACTTCTTTTACACTTACTTTGCACAATAAGAATACAACAAGAGATACTTCACTGGCTTTTCATTATATGGCTATTTCA…	408
	id178_4414	Phage protein	12 (15.79%)	ATGACGTATGTTGTCTTATTTATATTGGTAGCCATTATCTTATACCAAGGCTATATGTTCCGATATATTGAAAGATTATATCGTGAAGAGAAATATAAATTGATTGAATTGTGGAGTCTAGAACGTAAGGAACTATATGATCGTATCCAAGCGCCATCTTTTGCTGAATACAAGCAGGGTGAAGTGAAGATGGTGAAAGCCCAGAAAGAAGAAAAGCCTGTACCAACATATCAGTTAGAATAG	243
	YBT020_24390	hypothetical protein	12 (15.79%)	GTGGCTAACTTAAAGAAAAAGAAGATAAAAAAAGCCATTGACCGACGTGCAAGAGCAATGGATAAGGAGAGAGTTACAAATGCATGGAGAAATATTTTTGTGCAAGCTGGCATCTTAAAATAA	123
	YBT020_24395	hypothetical protein	12 (15.79%)	ATGAAAACATTCAATGTTACCTTTACTCAAATGAAAATGTATGAAGCAGTTGTTGAAGCGGAAACAATGGAAAAAGCAGTTGAAAAAGTTCGTAATTGCCATGTGCAAGAGGAAGATTTAATTGAGAAGGATATAACGATTAATGACTTGCGTGAGGTGCTAGTCAAAGAACAACAGTTCGAATGA	186
	id174_4319	hypothetical protein	12 (15.79%)	ATGATTTTATCTATCCAAACAGAAAAAGATTTTAAAGAAAATTTTGAGTTTGCTCACAAAACGTTAGCGTTTATTGACGAAATTGACATTGAAAATCGCGCCAAATTTCAATCCATTTCACAGATTTCTAAAACAAAGTATTTAATCCGTTTCAAAAGTTATTCTTTTCCTGGTTGTCAAGACTACAGCATAACAATTGAAGCAATATATTCGGAGAACCAATGGCTAATTTCTCTTTTGAATAAACCCGTAGATTAA	258
	id194_4302	hypothetical protein	12 (15.79%)	ATGGCTCGGAGAACAGAAGAAATTAATCGAGATTTAATAGATAAAGGATTATTTTTCAGTTTAAATAAAGCTCAACTTGCACGTCACTATATAAGTAATGATCTTGAGACTGATGTATTTAATTTAGATATAGAGAAAGTTTTGAAAATAATTGGTGAACAATATGAATTGGAAGGTTTAGCAGATGAAGAAGAGGGAATTTATCATTTAGTAGCCCACGAAATAATGGGGATTAAAAAAGATATTGAGCCATATCAAGCCTTTAACCAAGAGGTTTTTCAAGTCATGAAGGATTTGAAAACAATAGATCTCATGATAAAGGAGTTTAGAATACAGAAAGAACTTGAGAGTAATAACAAGTATACAAAGAGAAAATATGAATATTTAGTAGAAAAGCTT…	1449
	id178_4408	4Fe-4S ferredoxin, iron-sulfur binding	12 (15.79%)	ATGTTAAAACCATTTCGTTTACGTTTAGGTAATTTTCAATTCTTTAATGGTTTGGAAGGCGGTGGTGAGGTCGTAACGGAAACGGTACCTCCTAGCGACTTAGGTGGAGAACTCACGCCCCCGCAAGGTACAGGAGAAATAACAGAGCCAACTGGGCAAATAGAAACAACACCCGGGCAACAATTGGAAGGTGGAGAAAATCCAGAAGGACAACCACCAGAAGGTATGGAACAATCACAAGCTTTTGCGAAGAGATTACAAGAACGTACACAAGCGGCTCTTATGGAAGAACGTCAGCGTTGGGAACAAGAAGTTTCTGAGCGATATGGTAACTATGACACATATGACCGTGCGATGAACTTCTTTATGAAACAAGCAGGTTATAACGACCTTGATAGT…	864
	id178_4407	hypothetical protein	11 (14.47%)	ATGGGTGCTACATTAACGACATTAGCGGATGTTTTAAAAATCGATTACTTGCCAGGGATTAAAGAACAGATTAACAATGCGAACTACATCGTTTCACAGTTAGAAAAGAAAGTGGAAAAGATTAATGGTGATGGTTCGAATTTCTTAATTCCTCACCACTTTGGACGTAACACGGGGGTTGGAGCAGTTGCTGAAAATGGTAATTTACCAACAGCGGGACAACAAGCGTATAAGAGCTCGACAGGTACAGCACGTATGGTGGCTGGTCGTTTAGAACTTACCGTACAAACCATTGAATCATCGAAGAAAAATGAGACATCTTATCTTCGCGCGGTAGAATCAGAGGTAAAGGGACTTACAACGGATATGAAAAACTTCCGTGCACGTGTTACCTTCGGT…	1191
	id177_3068	Mobile element protein	11 (14.47%)	ATGTTGCCAAATATAGATATTCCTCAATTGTTACTTGAAGTGAATCGTTGGACAGGATTTATGGAAGGTTTCCGACATATTAGTGAGGCTAAATCCAGAATTAACGAGTTACCAATAAGTATTTGTGCATTGCTTATATCTCAAGCATGTAATATTGGGTTAAGGCCTTTAGTTCAAGATGGGGTACCTTCATTAGAACGTGATCGTCTTACATGGATTGAACAAAATTATTTTCGTGCAGAAACACTCTCAGAAGCAAATGCGAAACTTGTAGATTTTCATAGCCAATTACATTTGGCTAATATGTGGGGTGGTGGAGAAATTGCTTCAGCTGATGGATTACGTTTCCTCACACCTGTAAAATCCGTACATTCTGGTCCCAATCCTAAATATTTTGGT…	1287
	id175_5858	pBt001	11 (14.47%)	ATGGAAACTGGTTTTGAAAACATAACCGCTATGGATCTAACTAGCGATATTCATTTGGACAAACGAACTTTCAATACAAACATGAAATTCAGCAAAAAAAATAAAAAATCAAAATTCCTCATGCATGGGCCAAAGTTTTTTGATGAGCTTCGTATATATTTAATCAAAAATAACGAGCTTGGAGAATATGCTTTGCCTTCATCAGCATTAGCCACTTACATTTTACTTCACTATAAAGTAAATGATTTAGGGCGACTTCCTCGCGATTTCAAACTATCTATTATCGCGAACGAATCCGATATCCCCTATACAACTATTCATACAGGTTTCCAAGCTTTACTTCATTCTGGACTTGTTAGAGAAATTTTTATTAACGGGAAAATTCCAGTGTATGAAATT…	1230
	id178_4402	Translation initiation factor 2	11 (14.47%)	ATGACGAATTATCCAGTGTTTACAACGCCAGAACGGCGTAATTTAAGTATGCAAGATGCACGCTTACAAGCGAATGACGAGCTGGGTTCTTTATATGAAAGAGCATTGCAAAACATGCAAACGAGTGTAGCGGATAGTCAAACGCAAGCAGCAGAACAAGCAGCTGCAAGAGGGATGGGAAGCTCGGGTTTATCACAAGATGCGATGAATAAAATCGCGATTGCAGGTTTATCACAAAGAGGAAATTTAGAAGCAGAGCGTACACAAAAAGTTGCTTCTTTAGCTCGCCAACTAATGGAACGTGACCAAGACCTTGGTTTCCGTGAACGCCAACAGGCGTTTCAGGAATGGAGTGGAGAACAAGGAATGAAGATGGATCAAGACCGCTTTGCCTATCAA…	1425
	id177_3069	Transposase for transposon Tn4556	11 (14.47%)	ATGGAAGAAATTGAATTACAAGCAACGCCTGCTGGATTACCCATCTTACAAGCATGGAATTTTGTAAAAGAGCATGGGAAATCTAATAAAAAAAGATGGAAAAATGCTCCTCTTGTTGGTTTGAATGCAAATTGGTCTAAGGCTGTAATTGAAAAAGATTCAGGAACTGTAAATCATCGAGCATATACGTTTTGGCTGCTGGAACAAGCATTAGAAGCTTTGCATCGACACGATTTATATATAGTAGGAAGTGAAAAGTACGGGGATCTTCGCGCGCAATTATTACAAGGTGAAGAATGGAAAAGTATTCGCCCTAGTATTCTTCGCTCATTAGACTGGTCAATAGATTCTTATGAATCATTGGAACCTTTAAAAGAAGAGTTAGACATAACTTATCAT…	552
	YBT020_24425	hypothetical protein	11 (14.47%)	GTGGAGATGATAACAAACAAAGAAGTGTTTAGAAGTATTGAAAAGAAAGCAAAACAACTTAGGTTAGTTCCTGATCAATTACAGGTGGAGCAATTAAAAAATGTTTTTCTTTTTAAAGAATATAAGGGTGAGTACATCTGCGTTTATTCGTGTGATAATCAAATGCATTTTGTTTCTGAAACATTTGGAAAAGGTAAAATGACCAATCAAGTCGGGTTTTTTAAAGTTTTTGGTGAAGAGTGGAATGAATATCCATATAAAATGATTGTTTTTAATGCAATTGCTTGGTACAAGCGATGGTTAAAATCGAATTTCAAAGATATGGACGAATTGTATGACCGAAAGAGAAGTTTACAAAAACAGCATGAATGGTTAATGGAGATTATGGAAATACAACGT…	882
	id186_1036	Antiphagocytic M protein	11 (14.47%)	ATGGCAGAGCAGATGGCTGAAGAGAGAAATTGGGATGTATTATGTGAGAAGGCGGAGAAGTTACGGGAACAGAAATTATCTTGGGCAAAAATTGCAAATCGTCTTGGTGTGAGTGAAAGCACATTGTATCACAATGTTGCAAAACGACGAGAGAAAAAAGAGGGGGTTAGGAAGTGCGCTAAGAGGTCGGGAACGAAAAAGAGTGCAAAACCATTGGTCCAGGGTGCAAAAGTTATTAGGGAGGAAAATGAACATTCTGAAGAGAGAGATAATGGGATGCATCAAATGGAATTAAAAGCGGAACTTGAAAAGTTAAAAAAACAATTTCAAAATCGTGAGGAAGAATACACAATGTTGCTTGGTGAACGCAACCAATTAAGCGAAAAGAAATGGGAACTG…	531
	id177_3074	Mobile element protein	11 (14.47%)	ATGCCTGTAGATTTTTTAACACCTGAGCAAGAGGGGAAATATGGTTGTTTTTGCGACAATCCAACATCCGAGCAATTAGCGAAATATTTTTGGTTAGATGATACAGACAAAGAACTGATATGGAATCGTCGTGGAGAACATAATCAACTTGGTTTTGCTGTTCAATTAGGAAACGTTAGGTTCTTAGGAACATTTTTATCTGATCCTACAGATGTACCACAATCGGTTATTACATATATGGCAAATCAGCTTCATTTAGGGGTAGAACCAGCATCTTCGAGTGAAATGGACATTTTTGAATATTCTGAATACAAGTCATTAATTAACGATGCTGGTTCTCCTTTTAAATAG	351
	YBT020_24430	antirepressor	11 (14.47%)	ATGGACCAATTAACACCAGTAAATGAACAAGCAACATTATCAAGTTTGGAAGTAGCAAAGATGGTAGGGAAGCGGCATGATAATTTAATGGCAGATATCAAAACGCATATAGGTTATCTAAGTGAAGATGACGCCCTGAAAAGTCAGGTGGTTGAATATTTTAGGCAAAGCACGTATTTAGATAAGAAAAATGAGGCGCGCCCATGTTATAACATCACGAAAAAAGGCTGCGAATTAATTGCTCATAAAATGACAGGTAAGAAAGGGACATTGTTTTCCGCTTCTTACATAGAACGATTTCATCAAATGGAACAACATATAAAAAAGCAAAATGAAATCCCTACTGACCCATTCAAACAAATCGAACTAATTGCAGCAGGAACAACCAACTTAAACAAT…	672
	id174_0362	hypothetical protein	11 (14.47%)	ATGAAGAAAATTGTAGCATCATTGATGAGTTTTGCTCTTTTAATGGGCGTAATGTTTCAAGGAAGTATGCAGGCAAAAGCCGCTGTAACAGAGGCAAGTGTAAAAGTATTTTCAGGTGAAGAATTATTTAAAGGGTTATTCTTTGGACAAGGAAAAGTGGCAGAAAAATTACCTAATTTCTATTCTAAGGAGTTAAGAAAAGCTACAAACACTCCTGAGATGGAAAAACAAGTTAATGATTTAGTGGGAAAAGTTAAAGAAAAAGATGCTTCTTATCTAGCAGAGTTAGAAGCTGCAGTTTATTCTAATAATCCTCAAAAAATTGAAAAAGCTTTAAATAAAGGTGGAGAAATTTTAACAGATATTACTAAAGATATGGGCGTTTCACCGAATAGCCTA…	621
	id178_4401	Phage protein	11 (14.47%)	ATGCCTCGTAAAAAGAAAAGTGACATAGAAAAAGAACAAGCTTCTTCTATGGTGAAGGATTGGGAAAAAGATAATGGTGGTCTAGATGATAAGCAGCGTGCTACGCTTCAACGCATGATTGAACTCAATTCAAATACAGCTCAGCAAGATGTTCGTCGTGTGGATTATTATAGTGGGAATCAAGATAAATATGAAAGAAGTACGCAACCCATTCAAGTTCGGAATGAAAATACAGGTAGTCTTGTAAAAAAGAAAAAAGAAATCTTCGCATTGAGAAATGGTGAGGAAGATGAACCAGTAGAGAATGTGTATCAAAATCTTGAATTTGATAAGAACAATGAGGATCATAGAAAACCACCAGAGAGAAATCCATTTTTAGATCAAATAAAAGCAGCTAAC…	4656
	id176_3947	alternate gene name: yugD	11 (14.47%)	ATGGGAAATATTGTATTATTTGATGGAGAGTGTAATTTTTGTAACCAAAGCGTACAATTTATTATTAAAAGAGACACTATTGGTAACTTTCAATACGCCTCACTTAGAGGGGATGTCGGAAGAGAATTACTAGAACGATATAATATAGATGTAAACATAGAAAGTATAGTCTTAATTAAACATAGTAAATATTATATTAAATCAGATGCTGTAATAAATATTTGTAAAGAGTTGGATTATCCTTGGAAGCTAGCAGTTTTTCTATTATTAATTCCAAAGTTTATTCGTAATTTTTTATATGATAAATTCTCCAAAAATCGATATAAGTTATTTGGAAAACGAAATACTTGTCAACTACCTCCGCCAGAAATAAGGAGAAGATTTTTAGATTAA	393
	id178_4412	Phage protein	11 (14.47%)	ATGGCAAAAGTATTTCGCCTAACGTTAGGTAGTATTGATAAATTTGCAGTAGCGGATGATTATGAGGAAATGTATGAAAAGAGAGCTGAAATTGACCTGACATTTGCTTATACACCTGTAGAGATAAAAGAACTGCAAATACCAGGTTATGAAATAGAAGTACACGAAATCAAAGAAGAAAAGAAAGTGTCGAAGTCAAGAATAAAGAAATCGTAA	216
	id195_3094	Methyl-accepting chemotaxis protein I (serine chemoreceptor protein)	11 (14.47%)	ATGATATCACAAGATGAAAAAAGAAGTAAAGAATTACTAGCGGAGATAAACGGGGCTCGAAAAGAAAATGATAAATTATTAAAACAATTGGAATCTAAAATTAATTCTAACCAAGAATTAAAATTGTATAAAGATTTCTATGGATCATTTGATGAATTAAGGATGCAAATAAAAAAATACAAGATGTAA	189
	id174_3087	hypothetical protein	11 (14.47%)	ATGGGATTACTAGTGGCACAAGTACAAAAAGAAAAATTCAATAAATGTGACGAAGATATTGATATATGTGTTAAAAAAACACATGAAAGAGTGAAGGTCAAAAATCCAACACCTAAACCAATTTTATGTGGGGATTATACACTAGTAACAAGAAAAGTAGTTCCTTGGGCCTGGGCAGGGATTACATCGCCTTCAGAAATGACTTCGGAATTTGTAAAGGTGGAATCAATATGTTCAAAAAAATAA	246
	id176_1858	hypothetical protein	11 (14.47%)	ATGATTAAAGTAAAACAAAAGCTGGTTACCTTGGCAACTACATTAGTATTAGGGTGTGGATTTACATTTGGTATAACACCTGCTTCTGCCGCATCGAACGAAAATACTACAGATCTTATTTCCACCTCGTCTTTTGAGAAACTACAGCAAATACATTTCACAGGCTATGTTGTTTCTGTTGATAGTAATTATATGACGATTGTGGATACACCAACCATGGAAAAAGCTCAAATGTATCAGGAAAATTGGTGGAATTTAGTTAACGAAAATAAAATATTGCTCGTTCCAGTTTTAGATAATAATTCTTATACTATAGGAGATAAATTAGATGTTTATTTTGAAGCAATGACTATGTCACTTCCTCCTATTGCGATGTCACCTATCGTTGAAAAAGTAGCA…	405
	id176_3942	FIG004131: Transcriptional regulator, ArsR family	11 (14.47%)	TTGAATGATCTTTTTAAAGCTTTAGCAGATCCAACAAGAAGGAAAATATTAGATTTGTTAAAGGAGAGAGATCTTACTGCCGGAGAAATAGCTTCTCATTTCAATATGTCAAAGCCCAGTATTTCTCAACATCTTAACATTCTGAAACAATCAAATTTAGTTAAAAATCGAAAAGAAGGGAAGTATGTCTATTACACATTAAATACAACCGTTGTTCAGGATATTTTGAATTGGCTTATAAGTATTAAAATCGGGGAGGAAAATAAATAA	270
	id176_3992	hypothetical protein	11 (14.47%)	ATGCATTCAAACACATTTATATATCATATGACTCATTATAGAAATTTATCAAAAATATTATCTTCAAATGGACTCGTGTGTGTCTCTAGCATCATGAATAATGGGCAAACATATTGTAATATTGCTAATAATGATATACAAAACAGACGAGCTTATTACTCAGTTCCAGTAGAACCATTTGGAACATTACATAAATATGTTCCATTCTATTTCGCTCCAAAATCACCTATGTTATACAGTATCTATAAAGGTAATGTCACACAATATAATGAGGGGCAAGGGCCTCTCATTTATTTTGTATCGTCAGCGCAAAAAATAAAGCAAAACGGGGTTCCTTTTTGTTTTACTGATGGCCATGGAATAATGCACTTCACTGAGTATTACAATGATCTTAAAGAA…	633
	id176_3993	ADP-ribose 1"-phosphate phophatase related protein	11 (14.47%)	TTGATTAAAATAACAAAAGGCAATTTGTTAGAAGCTGATGCACAAGCTTTGGTGAATACCGTTAATACAGTCGGTGTAATGGGAAAAGGTATCGCCCTTCAATTTAAACAAGCATTCCCTGATAATTTTAAAGCTTATCAGAAGGCATGTAAAATTAATCAAGTTCAGCCTGGGAAAATGTTTATATATAAAACACACCTCTTAGGATCACCAGAATACATTATAAACTTTCCAACTAAAAGGCATTGGAAGAATAAATCAAGAATTGAAGATATTAAGAGTGGGCTTAGTTCTTTAAGAAATGAAATTATTAATTATAATATAAAATCGATCGCATTACCTCCTCTTGGATGTGGTAATGGGGGCTTAGATTGGAGTGAAGTACAGCCTTTAATTATA…	1026
	id176_6093	hypothetical protein	11 (14.47%)	ATGAAAATACCTTGTTTTGTTATGCGTGGAGGAACGTCAAAAGGATTATTTTTTTTAGATAAACATTTACCTTCAAATAAATCAATTAGAGATGAGGTTATTTTAAAAGCGTTAGGGGCAGGAAATGCTCGTGGTGTTGATGGGATGGGTACGTTAGATCCTTTATCAAATAAAATTGCAATTATTCGAATTTCCACTACACCAGGAATAGATATTGATTATTTATTTTTACAGGCGGATTTAAAGAGAAGGATATTAGACGATAGTGTAAATTGTGGGAATATAATTGCAGCTGTTGCTCCTTATGCAGTAGAGAGCGGATTGATTAAAGTCGGGTCAGGAAAAGAAACTATAACAATTAGAAATTTAAATACAAATGTAATTGTTGAATCAACTATA…	1074
	id175_4041	hypothetical protein	11 (14.47%)	GTGGCGGGTAGTTCACAAGAATTAGATCAAAAGTCATTTTCTCATAATAGAGTACATAACGGATGGGCATTACTTTTTGATACTTTGTATGAGCATTGGACGATGTGGAAAGGGCCTTTTTTTGATGGCGCTCATAGGGAGAAGTATGTAGAATTTTTAAGTGTATTAGATAAAATAACTGATAACTTGGGCACAGCTGCTGATGCATATGATTATAAAACATTTTATATGAGGAAATTAAGATGTGAGATGATCCAATTACTATTACATTTCAGCCGAAAATTAATAATAGTATAG	297
