# Supplementary material for: Lineage‐specific plasmid acquisition and the evolution of specialized pathogens in Bacillus thuringiensis and the Bacillus cereus group
Source: Mol Ecol. 2018 Apr 2;27(7):1524–40. doi: 10.1111/mec.14546 (PMC5947300; doi:10.1111/mec.14546)
Supplement: Supplementary file 10 [file MEC-27-1524-s010.xlsx]

## Sheet: Sheet1
	Table S4. List of clade-specific genes present in all isolates from given clades. No gene was detected exclusively in Clade 1 excluding B. anthracis nor in Clade 5. The gene name prefix "id_" denotes genes detected in novel genomes that do not correlate to any reference sequence in our analysis.
	Locus	Predicted description (RAST)	Prevalence in B. anthracis (number of isolates, percentage of total)	Prevalence in Clade 2 (number of isolates, percentage of total)	Prevalence in Clade 3 (number of isolates, percentage of total)	Prevalence in Clade 4 (number of isolates, percentage of total)	Reference gene sequence	Reference gene sequence length
	BA_0447	hypothetical protein	17 (100%)	0 (0%)	0 (0%)	0 (0%)	ATGGCTAAAACAGAAAAATTCAGTGTAGTTCTTGAGTTGCCAAGGGATATAGAAGTAGGTTCAACTGTAAGGCAAAAAGGAAAGATATTAACTATTACGAGTATTAGAAAAATCGAGTGTATATCAAGCAGGTTAATTTTAGTTAGCGGGAATGCTACAGTTCAGAAATGA	171
	BA_0454	hypothetical protein	17 (100%)	0 (0%)	0 (0%)	0 (0%)	ATGAGTAAAGTAATTGAAGGACAAGAAGTTTATGTAAGCACAAGTGGTGGATGGGTAGGTAAGTCAGAACCTAATTTAAGAAAATACATCGTTGTCAGAGCTAATAAAACAAGTTTTTACGCTAATCCTGAAGGGGTAGAAGATAAATCACCATATAGATTCAACCAAAAGGATTTATCGCATAACACTGGATGGGGATATCATTATCAAGCTTATCGGACCGAAAAGGAATATTGGGACATGATTGAGAGAGGTAAAGAAAAAGCTCAATTAAGAAAAGAATTAAAGGATACGGTTGATAAGATGTCACTTATAGAATTACGGAAGTTAAAAGAAGTACTGTTTGTAACAAAATAA	357
	BA_0479	hypothetical protein	17 (100%)	0 (0%)	0 (0%)	0 (0%)	ATGGCTGATGCGCCTAAATTAACAGGTGAAGAAACAATTAAACAAAGTTATTATAAAATAAATATGGCGATTGATAACTCTAATGATGCATTAAAAACTGCAAAAGACAGCTTAACTAGTCCTGTATCAAATGCGAGGATTGATCCAAAAGCTGTTACAAAAGACAAGTTAGGTGATGATGTCGATTATCAAACAACTGCTCTTGGCGGTGCAATTATTGGCGATAATGTTATGTGGGAAAAGGTAGCAATTTTTGGTCCGAAGTCAAATATGACTGAAGAATTTACTGATAATAACGAATTAGAGTTTGGGAAAAAGCTCTTAAAATTGACTGTTACCAGTACATCAAATTACAAACAATTATTAAACCCTGGGACCTCTGAACACGCGAATGCTGGA…	3579
	BA_0480	hypothetical protein	17 (100%)	0 (0%)	0 (0%)	0 (0%)	ATGCATTTATTTGAAGTAGATAGAGAGTGTACTTATAAAAGTGTAGATTACAAAGTTATTTCTGTATTAGACAACGATCTATTATTAGTTGTACCTAAAGAAGATTTAGCAAATGAAAAATTCCCGTTACAAACTTACGTTATTCCAGAACAAATTGAATAA	162
	BA_3760	hypothetical protein	17 (100%)	0 (0%)	0 (0%)	0 (0%)	ATGGAGACAAAAATTTCTATTACTAGTAAGGGTTATGAACTATTAGAAGAATGGTATCATGAAATGCTTGCTCAGCATATAGAGAAGGCAAGTATTTTAAAAATTGAAGCAGATAATATATTTAATAAGGTTAAAGAAAATACAGACTCTTTTATTTATTACTCTCTGTTAAGATTCAGGTATCAAATGTTAAAGGGGAATTTTGAAAAAGGGCTAGAATACATAAAAGGTATGCCAGATGGTTTACTAAAATATTACTATCACTTCTTTAAATTTATTTATGCAACAGAAGTTGGAAACTACAATAGTGCAGAAAAACATCTTGAATCTGCAAGTGATTTATTAGATATGATGTCCGATGAAAAAGAAAAAGCAGAGTACAATTATCGTGTTGCGCTA…	1080
	BA_3770	hypothetical protein	17 (100%)	0 (0%)	0 (0%)	0 (0%)	ATGTCTGGAGGCGCACAAATCAACAAGGCTGGTCAAGCATTCTCTGAGGATTATGTAATCGTAGAATGTACGGATCATACCGACTCCTTCTATCAATTCCATTTAGATAATACTAAGATGGGTAATTTTGAAAAAGGTAAAGACATGACATTCAGTGTCGATCTTCAAAATGATGTTTACGTTACTTTTCTTGTATTCCAATTTATCAACGGATCATGGACAGAAAATCTACAAACTGAATTCCCTGCTGGTGATTGGTCAAGGCGTTCATTTACATTCCAGATAGACGGACGTGCCACAGGTTGGGGTATGCGTTTAAGGTTCGCTAGATTAGAAATGTCAAAAGGTAAGAGATTCCGCTTTAAACGTCCTAAACTAGAAAAGGGGTCAGTACCAACA…	2007
	BA_3804	hypothetical protein	17 (100%)	0 (0%)	0 (0%)	0 (0%)	GTGTTAACAATAATTGGTTTCAATTTGTCCCTGATAGTAATCTTTCTAATTATTTATTTTGTGTTGTGGAGTTTCGCAAGCAGAAACCTATTTTTTAACCTAACATCCTTTTTTATGTTAGCAATAGTAGTGGCTCCAATAATTTTATCAATTTTAAATATAGTATGGATTATAAAGAATGATTTATCCATTTGGAGCTACTTAATTCCAGTATTTTATATTTCGATCCCTATTGTGAAAATATTTCTTGAAGAAAAAGAACAAAAAAGAGATGATGAATTATATGAGAATTATACTCCGCAACTTCGTTTAGTAATTAACAGTTTTTTTAGTGAATTATCAATTGAAAATGATGAAGAAGACATTTTTATTGTGAAGTTAGATAATAAAAGAAATAAT…	564
	BA_3805	hypothetical protein	17 (100%)	0 (0%)	0 (0%)	0 (0%)	ATGCCCCAAGAAAATGAACATGTTAAACCAAATAAGCAAATAATAATTATACCTGGAATAATGGGAAGTAAATTGAAGGAACAGCAGTTAACTATTTGGATTCCACATATTAAAAGTACATTTAGTAGGGAATTTAACTTGCATGAAAAGCTAAAGTTAAAGCAGAAAAAGAACCATTTTGACGCTTCTACCGGGATTTTAGGACCGTTCTATGGAAGATTAAAATCGGTTCTACAAGATTATGCTAAACATGTAGACGAGTTTTTTTATGATTGGAGATTAGGAAATCAATATCACCTTGAAAGATTAAAAAAGTTAATAAAAACTGATGTAGATGAAGTGATAATTGTTGCTCATAGTATGGGGGGATTAATTGCAAAAGCGTGTTTAAATGAATTT…	2631
	BA_3807	hypothetical protein	17 (100%)	0 (0%)	0 (0%)	0 (0%)	TTGAATTATTACAATTATCCTTCATATTATCCATTTTATGCATATAATCCTATGTGTATTGATGCTCGTATAAATTGTTATTACCCCAATTTTTATAATGATGGATATTATCCGAATTCCTTTAACTCTTTCTACCCTTCTTATGAAATAGTAGATAAAGGTTTTCGACAAATTAGTTGTGAAGAAGCATCCCGAATTAATGCTAGTATGGACTATGTGGGTCATACTATGGGAAATCAAGGGTTCGCAGGAGGAGTTCCGAATTTCCACCAAGCTAAAAGGGGAGATGGAGAGCTAGTCTATGGAACTATTATATTTAAAAGAGAAGCGGTTGATTATAAAGATGTACTTAAATCAGAATTTGGTGATATCGATCGGAGAGATGTTGGAGCTATGATG…	1038
	BA_3809	hypothetical protein	17 (100%)	0 (0%)	0 (0%)	0 (0%)	TTGATCACATTTGTAGGAGTATTACTAACTATTAAATTTACTAGAGAGGAAAGTAGAAGAGAGAAACTTCCAGAAAAAATAAATAACATAGAAGAGTGTTTAGATTATATTGAAGATAAGCTTAATGAGATAGAAATATTAACTAGAGTTGATATGGAAGAGGCTTTGTGTAAACGTTCATTTGAAAGAACAACTCAGTTATTTACAATTGATGATAATTACGTAAATGAGAGAAAATAA	240
	BA_3810	hypothetical protein	17 (100%)	0 (0%)	0 (0%)	0 (0%)	ATGAGAGAAATAAAAATACCACAATTGAATGAAAATGCTACTAAAAAGAAAGTCCTGATTGCATTTGCAATATATAGGAGTTTTATAAAAAATAAGAACAAAACTAAGGATCGAATTGATTATATTAACGATATGAATGTTGCGTTACAAAAGTTAGTCAATAAAGAAGATAAGAAGATTATACAAGAGTATATGTTAAGAGAAAAGGTAAACAGGTTTCGTGTTATAAGAGAACTTAATATATCAGAAGGAAGTTATTATAGAATTAGAAATAAAGCGTTTTATAATTTTGCTTATGTTTTTGGAATAGCTGTAGAAAAAGAATAA	327
	BA_4098	hypothetical protein	17 (100%)	0 (0%)	0 (0%)	0 (0%)	ATGTATTATCATATTAGAATTAATTTAACAACTAGAGTTCAAGAGTCAAAGTTTAATATTACATTTGAAGAACTTGAAGAACGTTACCTTTCAAGGTATAGAAAAGGCGAAGATTTTACATTAAACGGAAGGGTAATAAAAATAAATGATATTCAAAAAATGAGTATAAATGTATCTGAGAATGAAAATGAATTGGATATTCTGGTAGATAGAATCGAATATGAAGATCAAAAGAGCTCTATCGTTAGAGTAGGTGGCCCTTCAAGAAAATGGAGAGCGGCAGGAAGATTGAAAGATGTAAGTGACGAGCTTCTTGAAGGACCTCCAGGTTATATGTTAAAAGAAGCAGAGGTTGCAGCTAGCGTGGAAGTTGATAACACTAAAGTATTCATCGTACAT…	822
	BA_5339	hypothetical protein	17 (100%)	0 (0%)	0 (0%)	0 (0%)	ATGGAGCTACAGATATTTAGTATAGACGAAGAAGCTGGCAAAATTGAAGTGTCATTGACTAAGAAAGAAGCTCTTTATTTTGCCGATAAACCAAAAAAAGAAAAAGAAAATTATATTATGTGGAAATTCGTTAACGAGTTTCAAATGTTTAACGGTGGATCTCAAGGAGAATGCTTCCGACAAATAAATGAGTTTCGAGTTGCTAGTGGATATCCAGAATGGAAAAGTCAACGTTCTGTAGCTAGAATATGGGAACAGGAATCTCCATTTTACGAGCATAAAAATGTATTAGGACCAAAATCAGCTGTAGCGATATTCCCAGATGGTAAAACAATTAACACATCAACAAGGGAAGAAATGTTTAACGTGATGAAAGAGCAATACAATATCAGTCGAGGG…	513
	BA_5340	hypothetical protein	17 (100%)	0 (0%)	0 (0%)	0 (0%)	ATGAAAAAAGAAATGGAAGTAACACTAAAATTGGACTATAAAGGTTGCGAAGCTATTGTTGATGAAGCCCGCAAACTTAACGCTGAAAATAAAGAATTGAAAGCAAAACTTGAAGCTCGTGAGAAATCAATCAAAAATTTATCAGAGTGGATAATTGAAATGGGAACGTATGCCGATGTTGATATTCAACGAGATTTCAGTGGGGTATTCGATGAACATTTTATTCAAGAAGTTGCTACTTGTCTTGAAGACGAAATTCTTGGTAGCAAATTTGACCTTGAACGACAAGATAAAATTATTAAAGCTCAGGAAAAGATGATTAAAGCTCAAGAAAATTTGATTGAAGCGGATAAAAAAGTTATTAACACTTCTAGTTTGGCTATCATGTCACTGGCAAAA…	459
	BA_5342	hypothetical protein	17 (100%)	0 (0%)	0 (0%)	0 (0%)	ATGTACCGAATGAAAAAGTTCATTCATGTATACCGATTATATGAGCTAGGTACACAAGCGGAGTGCTACAGAAAAATAAATGAATTTCGTGTAGCTAATCACTACAAGATATGGAAAGGTCACCGTTCACTGAGTCGATTATGGGACAAGCCATTTGATACTTTGGAATGGAAATGTTGCAATGATTGGGATTGGTAA	198
	BA_5344	HNH endonuclease	17 (100%)	0 (0%)	0 (0%)	0 (0%)	ATGATTTATAAAAATTTAAGCTTAGAAAATTTGCCAAATGAAATTTGGGAGAAATGCGATGAAAGCGAGCACATATTATACACAATATCAAGTATGGGACGAGTTAAGAGCACGAATAAAAATAGCGGGAAATCCATGATTATGAAACAAACCATCAATAACAGCGATTATTTAGTTGTAAATTTAACAAACAAGAAGACGCATTACGTACACAGATTGGTCGCTATGACATTCATTTCTAACCCGAAAAATAAACCAACTGTCAATCACATTAATATTGATGAATTGTCCCCAAAAGACAATAAGCTCGACAACCGAGTTATCAACCTTGAATGGGCGACGATGAAAGAGCAAAGCGACCATGCTTGGAAATCGGGTTTGAAAAGCTCCGAACAACTT…	810
	BA_5345	hypothetical protein	17 (100%)	0 (0%)	0 (0%)	0 (0%)	TTGACATTCGAAAGTAAGTATCTGATTAGATGGGGGATACCAGGATGGGTCTCGATTTTGTGGATTGCGTATGCAGTTCTACTTTTAAAAGGAATCAATCCTATAGAAGCGGATTTGTCACAAATGAGCAAAGGTTTGGGGTTACTGGTCTCTTTAGCCGCTGTGGGTGTACCTTTGGGGTATGTAATGCACCAAGTATATTTTGGAATTGCTTGGGTGATGAATCAATGGCGAAATTTTGATGAAATCAAAAGCATCATTGAAAAGAAATACCCTAAAAAGGGTGGATGGGGAAAAGACAAAAATGATGATTATTTTCATTGTGAATTTGTCTGGCACATGGTACTACTCAAACAAGATTCAGAGACTCGTACATACATAGAAGGACGATACAGACAT…	630
	BA_5350	hypothetical protein	17 (100%)	0 (0%)	0 (0%)	0 (0%)	ATGCAACCTGTTGATATACGTCAGTGGGTTTATGACAATGTCTACACAACTCCAGAAGCGCTGTCTTATCTTGGTGTTTCACGTTCAAGAATGTCAAGAATGATAAAAGATGGAAAAATAACGCCGATTAAGAAGCTCGGGTGCACTTCCCTGTTCCTACGTGAAGATTTAGAAAAGAAACTTGAAGAATTAATTGTGTTGAGGGCTAAATATTCGCCCAATGGGAGTTGA	231
	BA_5352	hypothetical protein	17 (100%)	0 (0%)	0 (0%)	0 (0%)	ATGGGAGATAAAAAACGAATTTTCAAAGTTAAAGTAGTCAATTTTTTATTAAAACATGGAGCTGAACTGTTAGAAGTTCGTACAGGGGAAGTGGAAAACGACCCAAAAGCTTGCACATTTTTATTTGCTAACGATGACAAGCTTTCTGGAGCATTAATCGCATTAAAAGAATACAACAAGGCGAAACGATTAACGCTCAAATAA	204
	BA_5354	hypothetical protein	17 (100%)	0 (0%)	0 (0%)	0 (0%)	ATGAACATCTTCTATTTACTTTTCTATCAGCACTATATAAATACTATATACATACTAAACAAGGAGGATAGAGCTATGAATGAAGATAAGCATTGTAAAGCATCGACTGATACAAAACAAGATGATAAAGAACCTGTTAAACAATTACATGTGTATGGTGTACCATTTTCTGTTTGTAAGAAGCTTGAGGAAAAAGCTAAACAAGACGGATTAAAACTTACACCATTTATACGAATGAAGTTGATTCAAATTGCTGATGAAGAATAG	267
	BA_5355	hypothetical protein	17 (100%)	0 (0%)	0 (0%)	0 (0%)	ATGGGAAATGCGGTTAAATCAGTCGCTCAAGTGAAACAAAAGATGTCAAAAGATACTCGTGAAGCAAGAATTGAAGCGGAAAAACAAGTTGTAACCAATATAAAAACGAAACCCAAAGCTTACCCATTTGTCAGCAAGCCCATGAAAAGAATCTTCAATAAATTAATCAAGTTGAATGAAAACTTTACCGAATCCGATTCTATGAGCTTATCAATGCTAACAAAAAGTTTATACCGTTATGAACTATTGAACACTGAGTTGGAAGAGCTAGAGATATTCGACGAGCTTTCTGTGGATCTGGAAAAACGTATTCATGCTTACGAACGTTCTATAATAGCTCATATGAAGGACTTGTGTATTCCATTATCTCAACGTTTACGATTAAGTAACGATATAGCT…	501
	BA_5356	terminase large subunit	17 (100%)	0 (0%)	0 (0%)	0 (0%)	ATGAATAAGTCGGTAGCTTATGCAAAAGCTGTGGTTTTCGGTGACATCGTTGCACCTTCACAAGTGAGACAAGCATGTATTAATTTCCTACATGAATACTACGTCCTCCAAGACCAAGCTGATTACATATACAAATGGAACACCAAAATAGAAAAGAAAATTGATAAAATCATTAAGAATCTTAACTTCGCCCGTGGAGCAAAATCCGCTCAACCTATGTTCCCCAACCTTGCTTTGTTCCAATGGTTTATCATTCAGAATACATTTTGCTGGGTCTACAAGGAGTTCCCAACCAAACGTAAAATTCGTGAAGTTATTTTCACTGTAGCTCGTAAAAATGCTAAGTCAGTATTAAGCTGTATCATTCATATCCTAGCATTCTTCCTTGATGAAGCTAAC…	1572
	BA_5357	hypothetical protein	17 (100%)	0 (0%)	0 (0%)	0 (0%)	GTGAAAGCTGGCGACAAGTGTTCTTGTAAACGCAGAAAGACAGATTCACAGAAGAAACACCCCAGCGGAACATGGGAGTTTCAAAAGCTACGGAAACGTGTCATTGACCGAGACGCTGGGCACTGTCAACGGTGTAGGATTAAGTTTGGGCTTATGAATTTCGATGATTTGCAATGCCATCACATCAAGTCATGGCGTGACTACCCAGACTTGGCTTATGATGAACTAAATCTCATAACAATATGCCGACACTGTAACTTGGACTTAGGAAATAGCAACAAGCTCGATTTCTTTTGGGAAACACCTGAAGAGATTTCATATTTCTTGTAG	330
	BA_5358	hypothetical protein	17 (100%)	0 (0%)	0 (0%)	0 (0%)	ATGGGACTTTTTAGTGGCTTATTTTCAAAAAAACCTGTACTGGAAGAGCGTTCAACATATGACTCAATGGAAGTTGACGGAGCTTTTTCTCTTGATAGTTTACTAGTTACAGATGCTGTAACTGAAGAAAAAGTATTGAAAATTCCTACAGCTCGTTCGTGTGTTGAATTAATTACAAGCTCAATCGCACAGATGCCTGTTTATTTATACAAGGAAAATGCTGATGGCTCAGTCGAGCGAATTTTAGACGACAATCGTGTTCATTTGCTAAATCATGAAGCCAATGACTTTTTAAACGGTTATTCCTTAAAGAAACACATGGTCAAGGATTACTTATTACATGGTTCCTCTTATGTATCAATCATTGAGGCAGGTAACACAATTTTAGAGCTTCACCCA…	1311
	BA_5359	prohead protease	17 (100%)	0 (0%)	0 (0%)	0 (0%)	ATGACAAAACTGGAACTCAGACAGATTGACGTTGAATTGTCTGGCGTGAAAGAAGAATCTGGTGATTTGCTGGTTTCTGGTTACGTTAACCAAACTGGGCAATGGTCACAACCGCTAGGTCGTGAAAATCGTTTTATTGAACGCATTGAATCAGGAGCATTCACACGTGCTTTAGAACGAGGAAATGATGTTCATTTCTTAGCTGAGCATGACAACGCCAAACTATTGGCTTCAACTAAAAATGGTAGCTTGCAACTGCGTGAGGACGATAAAGGTCTTTACATGGAAGCTCGTATTTCCCCTACATCTTACGGGAAAGATTACCACCAATTAATTCAAGACGGTTTGCTTACCAATATGTCCTTTGGTATGCAAGTTACAGAACAAAGATGGGATAAA…	498
	BA_5360	major capsid protein	17 (100%)	0 (0%)	0 (0%)	0 (0%)	ATGTCTAAAGAAAAAGAATTAAAAGAATTACGTGCCAAAATGGAAGCAATGGAAGCGGAAGTTCGTGCAGAGCAAGAAACAGCTCAAGAAGTAGAAGTTCGTGATGTAGAAGTTGACCAAACAGAAGTTGAGCTACGTGGAGTAGAACAATTCTTAAAAGGCGACATTCACGGTGCTGAAGTTCGTACAATGACAACTGGTACTGGTGCTATCACAGTTCCAACATCTTTATCAAACGTTATCGTAGAAAAACTTGTTGAAGAAGCAGCTCTATTTGGTCGTGCTAAATCTTTCACGCCAGTATCTGGTACTTTAGAAGTATTACGTGAGAAAAATATCGGAGACGCTACATTCATCGGTGAAATGGAAGATGCTTCAATGTCTGATTTCACATTCGAC…	1041
	BA_5361	hypothetical protein	17 (100%)	0 (0%)	0 (0%)	0 (0%)	ATGGCAAGTACAATAACTAACCCCAATATATTAACAATAGACATTAAAAAAGATGTATTAGAAGGAAATCCATACGGCTATTATAACATTCCTTCATTGTTCAAAATTATCCCAACAGAAGGAAAAACAACTAAACAGATTTTATCCAATGAGCCAAAAGGAATTCGTGCTAAATTTGTTGGTGAATATGAAGAAATTCCGTATCAAAATGTCCGATTACGTGAAGCAATATTAAATTCAAAACGAATTGGAGCCGCAATTGAATTATCAGAGGAATTCGTTAACAATACAGCCATTGATATTGAAGAATATCTCAAACAAGTTTTTACACAACGTATTTTGGATGAAATAGAAAATCAAATGATTTCAACAGGAACAACAGATGGTACAGAACCAAAA…	981
	BA_5362	hypothetical protein	17 (100%)	0 (0%)	0 (0%)	0 (0%)	ATGGATGGAATTATTAAACGTAGGAAGACCGTTGATTATGCTCAAATACACAACAACGCATTGCAACAGCTAGAAGATGTACGCTCGATAGGATTAATTGCACATTTGATGTCATTACCTGAAACATGGGTGATAAAAAAGATGCAACTGTATAAAAAATTCGGTAGAGCTGCCATTACAAAAGGTATCGCTGAACTGGAAGAAAAGAAATACTGGGTGGATATCAAATACCGTGATGGCAAAAAGAATTTCCATTATTATAACGCTTCCGATATTCCTTTTAGCGATGGCGAAGTAAAAGAATTTATGCAAGAAGTAGCTACAGCTGGATTTAAAATTATGGAAATAAGCTCTCCATTTAGCCATTTGCTTTCAAGTGGTGAAAATCAGCAATTGAAA…	867
	BC4305	hypothetical protein	0 (0%)	71 (100%)	0 (0%)	0 (0%)	ATGAATTTCAAAAAAATATTAGGATTCATTAAAAAACAAAAAAATGAATTAATAAGCGAGGAAATACGAAAGGAAATTGGATTTAGTCAAGAAATTTTGAATGTTATAAAACAAGTTACTAACAGCAGCATCCAGCCCTTTTATGCAACTGATTCAAAATCTAAAATAGCCGGAGTCTCTTTCGTTACCTTTGAGGATTCTGCTGAACAGCAAGTTATAAAACTTCAATCTGAGGTTCAGAAACTTGGATACTTAGCTTTTATTTGCGAAAGAAGTTTTAGTCAAGGAAGTAAGAGTGAGTGTAGAATTGCAATTACACAAGGAAATGACCAATTTGATATCCTTACAATCCAACAAACAAATGGCGTTAATTACGAAGTTAGCAATATAGATGTTATT…	627
	id182_2778	FIG01243511: hypothetical protein	0 (0%)	0 (0%)	0 (0%)	17 (100%)	ATGGACTTTCAAAAAATGTTTAAAAAATATCGAGACGACCATCAACATCCAATGAATAAATTTTTTCACTTTATTGGTATTCCTACGATTATCACTTCTATATTCATTTTATTTGTGAATTGGAAATTAGGGCTATCATTATTTATATTAGGATGGATTTTTCAATTTGTAGGTCATGCAATTGAAGGTAAGAAGCCGACTTTCTTATCAAACCCAGCATATTTGGTAGTAGGTCCAATATGCTTTTTTAAAAAAGTATTAAAAAGAAATTAA	273
	id182_2903	hypothetical protein	0 (0%)	0 (0%)	0 (0%)	17 (100%)	GTGAAAAGTTTTGGCATGCTAGCAAGCTCTGCTTTGTTTTCTCTGTTTCTGTTATTATTTAATGTTCAATCGTTTTATAATAAATACACAGAAGAAAATACATATTATTGGATAAATGGTGTATTAGCAGTGATATTCCTTATATCGTTTATCATACATATAAAAGATATTATAAAGAAAAATTATACAACTTCATTAAAACAAGAGTAG	210
	id182_3404	FIG01230918: hypothetical protein	0 (0%)	0 (0%)	0 (0%)	17 (100%)	TTGGCATTTGCCGATGCTTTTTATATACATGGATTAGAAGGAATGGAAAATACGAAAGCATTGACAGAACAATTTAATGGTATGTTATTTGGGTATGATATACATGACGTATTCTTTAAAATTACCAAACAAGGTTTTGAAAGAATAGAAGGTATACAAGAGGTAAAAGCTTAA	174
	id182_3455	Probable membrane protein	0 (0%)	0 (0%)	0 (0%)	17 (100%)	ATGCAAAAAATACTTCGAAGTATACCTTCATTAGGAGTTAACCTGGCATCATGTATCATTCTGCTAATCATGTGTTGGAGTATCTTTCAACAACAAGATTTGGCATTTAGTCCTTTTATCATCTTTGGGATATGTGCTTTCATCATTTTCATATATGCCCTCGTTTTCTTAACAAGAAATATAAGCACAAAAAAATACGTCTATACAATAAGCATCGTTTATCTACTGATATCTATCATAATTATTAAATTAGTCCCTTCGTCTCCAATTTCTGATTTTCAGTACATGTTGGATGGAGCTAAAGAATTAGCCGCTGGCAACATGAAAGCCATTAAGGATAATCAGTACTTCTTTTGGAATACTACTCAGTTGGGCTTTACAATTTACGAGGCACTTGTT…	1458
	id182_5769	Choline binding protein A	0 (0%)	0 (0%)	0 (0%)	17 (100%)	ATGAAGAAAGTTATTTTACCAGTTTTAATGTCTGCTATGGTTATAGTTCCGGCAGTATCACATGCTGAAAAACAAGATAATGTGAAACAGATTATTGCAAAAACAGAGCAGACAATTCAGCAAAGTGGTTGGGTAAAAGTAGGGGATACATGGTATTTCTATGACCAAAAAGGTATGAAGAAAACAGGCTGGTTACAAGATGGTGGAAAATGGTATTATTTTGATGGTAATGGAAAAATGCAAACAGGTCATATTGTATATCAATATGAGGGTTACTTACTGGGAGCAGACGGTACAATGTATGCCAATGAAGGTTGGATTCAGTATAGTGGAAAGTGGTATTATGTACATCAAGGTGGAAAGCTACATTACGGATTGCTTGAATATAATGGGAAAACT…	1176
	id182_5801	FIG01230624: hypothetical protein	0 (0%)	0 (0%)	0 (0%)	17 (100%)	ATGAAAAAGATTTTATTTTTGTTATTGGCTACTATTATTACGTTAACATACCTTCTAGTTTTTAATAAGACTATTGATTCTGAAATTAAAGGATTCCCTATACCTTATGAAGCTAAATTAATTCATACTACTGAGGAGATAGGTGAGTATGTATATAAAGGCGATTGTTTTGAATCAGGTTTATCTATATGGTATCAAATACATATAAAATTAAAGGGATGGGATAAAACTTTTGCAGAGGGTGGAATGAAAGTTTATGAGAAGGATAATAAAAAAGTAACCGTAATATATTTAACGGGAGAAGATGTTATCCGTTTATATAAAGAGTAA	330
	id182_5970	Choline binding protein A	0 (0%)	0 (0%)	0 (0%)	17 (100%)	ATGGGTACGAGGCAGAAAATTTTGATGCAAGCGATGATGCTTGTAGTCATGGTTATGATGAGTGTGGTGTTTAGTAAAGAAGTTGGTGCAGAATCAGAAAGCAAGAGTGATTGGATCGATAGTGTTCATGTAACGCCAAGTGAGGTTTCTTTTGGTAATGAAATGAAAGTGAAAGTTACCGTCAAGGTTAATAATCCAAATGGCATAGGTTCTGATATAAGCATCAAGTATATCCTTCCTTATTTAGATGAAGAGGAAGAAGAAGTTTATGAGTATGTCAATTTAAAATATAATTCGGAAACAGATTTGTATGAAGGTGTATTAAATACTTATTTTGATTTTGAGCAGGTTGGAACTTGGGAAATTGATATGATCCATTCAGGAGTTTTGGGCTTAATA…	1446
	id182_5971	Choline binding protein A	0 (0%)	0 (0%)	0 (0%)	17 (100%)	ATGTTTAAAAAAGCTGCAGCAATTGTCTTAACATCTAGTATAATTTCTATTCCTATAACAGGTTTAGCTGAAACTGTAACAACTTCTAATACAGCAACTGTAAATGTAAATGCTGTAAAACAATCTGGATGGGTTCAACAAAATGGGAAATGGTATTACTTCAATCCAGATGGCACTATAAAAAAAGGATGGCTTCTTGATAATAATAAATGGTATTACTTAAATTCAAGCGGCATTATGCAAACTGGCTGGCTGTTTGATCAAGGGGTTTGGTATTATTTAAACGCTAGTGGAGCAATGCAAACTGGCTGGCTATTAGATCAAGGAGTTTGGTATTATTTAAATTCTAATGGTTCTATGAAAACGGGTTGGTTATTAGATCAAGGAGTTTGGTATTAT…	1698
	id253_1639	Dolichol-phosphate mannosyltransferase in lipid-linked oligosaccharide synthesis cluster	17 (100%)	0 (0%)	0 (0%)	0 (0%)	ATGAAGCCTTTTCTATCAGCTTGTTTAATTGTAAAAAATGAAGAAGAAATGTTGGGGAAATGTTTAGAGTCTCTTAGAAGAGTAATTGAAGAAATTATTGTTGTCGATACAGGATCAACAGATTCAACAAAAGAAATTGCAAGACAATTTACAGATAAAGTATATGACTTTGAGTGGATGAATGATTTTTCTGAGGCGCGTAATTTCGCAGCATCTAAAGCGAATGGGGAATGGATTATTGCGATTGATGCTGATGAGTGTGTAGACCCTGATAATTTTAAAGAGGCTATAAAAGAAATAAAATTCCATCAAAATAAATTTAATATGTATTTAGTGGAAATTACTAGTTTTTCAGGGGCATTAGGAGAAAATACAACTGTAAATCAAATGCCAAGAATA…	552
	id262_2232	hypothetical protein	17 (100%)	0 (0%)	0 (0%)	0 (0%)	ATGAAGCGTATTGGTATAAATGATAAGTGTATTGGCTGTGGTGCGGAGGTTGATGATCCAGAGTGCGAGTGCGAATGGAGAACATGCTCGTGTTGTGGTTATCCAGATTGTTTCGTTTATGAAGAAGGTCGCTATTACCATTGTAAAAATTGCGACCATTCAACTGATCCAGGACATTATATGTAA	186
	id299_0565	ABC-type multidrug/protein/lipid transport system, ATPase component	0 (0%)	0 (0%)	33 (100%)	0 (0%)	ATGAGTGATAGAAAAATAGAAAATACAAAACAAAGCGGCCCTGGTCCTGGCGGTGGCGGTCATATGGGCGGCATGAGAAAGATTGAGAAAGCAAAAAACTTCAAAGGAACGATGAATAAACTCCTTCAATACTTGAAGCCCTATAAATTATCAATCTTAATCGTTATCCTTTTCGCAATCGGTAGTGCAGCCTTTACAATCGTTGGTCCAAAAATTTTAGGAAACGCGACAACAAAACTTTTCGAAGGACTTGTAAGCAAAGTATCAGGAGCACCTGGTGCGGCCATTGACTTTACCTATATCGGAAACATTGTCATTTTACTCCTTGGATTATATATACTGAGCACTGTGTTTGGTATTATCCAGGGGTACATTATTTCTGGGGTAGCTCAAAAAGTA…	1872
	id299_0566	ABC-type multidrug/protein/lipid transport system, ATPase component	0 (0%)	0 (0%)	33 (100%)	0 (0%)	ATGTTAAAGATCATCAAACATTTAAAACCATTTATTGCTTCCATCATTGCGGTTGTATGTCTTTTAACTGTACAGGCAGTATGCGATCTATCACTGCCAGACTACATGTCTAACATTGTCAATGTAGGGATTCAACAAAAAGGTGTAGAAAATGCAGTACCTGAGGTTATTCGTAAAAGTGAGATGGATAAACTTACGCTCTTTATGAATGAAAACGAGAAGAAAAAAGTTGCTGACAACTATGTGCTTTTAGATAAGAACGACCTCTCTCAAAGTGAACTAAAAAATGACTTCAAAGATTATCCGCAGCTTGATAAAGAGCCACTTTATAAGTTACATACAGAAGATACAAAAATAATTAACGAACTTAACGATATCTTTGGGAAACCAATGTTAATT…	2247
	id299_3868	Arginine/ornithine antiporter ArcD	0 (0%)	0 (0%)	33 (100%)	0 (0%)	ATGGATTCAATATGGCTAGAGTATGCTTGGGCATTGTTAATTTTAATCGGATTAGAAGGATTGTTATCGGCTGACAATGCCCTTGTACTAGCAGTTATAGCCAAGCATTTACCCGAAGAAGAGAAAAAAAGAGCTATAAATTACGGAATTATTATGGCCTTTGTTTTTCGATTCGCAGCCCTTTTTGCTATATCATTTATTGCAAATGTTTGGCAAATACAGGCGATAGGAGCAGCTTATCTTCTTTACTTAGGATTAAAGCATGTCATTCAGGCGCAATTCGGAAAAAATAATCAAAATATTCACAAGGAAGATGAAAAGGAAGCAGCAGGAAAAAGCTACTGGTTCACAGTAGGAAAGATTGCATTAGCTGACCTTGCTTTTGCGATTGATTCAATA…	777
	id299_4108	Thiol:disulfide oxidoreductase related to ResA	0 (0%)	0 (0%)	33 (100%)	0 (0%)	TTGAATTTTTGGGCAAGCTGGTGTGGTCCATGCAAAATAGAAATGCCTGATATGGAAAAGTTTTATCACGATACTAAAGATATGGGGATTGAAATTGTTGCTGTAAATGCGACAGCTACTGAAAAAGACCCGAACAATGTAAAACAATTTCTTGAAGAAAACAAATATACCTTCCCCGTCCTATTAGATCAGAAAGGACAGGCAAGTGCCGCATATCAAATTATCAGTATTCCAACATCTTTTGTCATCGATTCAAACGGTGTCATTCAATATAAGCATGTAGGACCAATGACATATGAAAAAATGAAAGAATATGTCATTAATTTATAA	330
	id313_2301	conserved hypothetical protein	0 (0%)	0 (0%)	33 (100%)	0 (0%)	ATGAACGATACAAATATGCCAAAAGAAATAGGAATGGCTAAGCGGACTCCATTCGCTTCGATACCGAAGAAATTCATCGGTATTGGTAAGATTATAAAAAAACAAACAAAAGTGGAGCGTCCTACATTAACCCAAGACGAACAAGAAATGATTGAAAACAAGTTATTATGTGCATACCTTTCTGAAGAGAAGATATCGATTACTTATTATAGAGATGGTCATTTGCTAACTAGATATATGACTGTAACTGACATAAATCCGATAAAGAATTTAATAACTTGCACTGATGCATCCTATAACAGAATTTTTCTTAATTTTATAGATATAATTGATTTAAGATAA	342
	id316_5170	internalin, putative	0 (0%)	0 (0%)	0 (0%)	17 (100%)	GTGACAGATCCGAAAAGTGAAGTAACAGATCCAAAAGGAGAAGTGACAGATCCAAAAGGTGAAGGAACAGATCGAGTGAATTCGCAAATTACTAAAAATAACGCATTGAATAAACAAATTGTTAAGAAGGAACAGATATTACCTGCTACAGGACATGATACGAATTGGTTATCCGTTTTTGGTGGGGGATTAATGTTGATAGGAGCTTATTTATATAGAAGGTTAAAGAGAGTTAACTAA	240
	id319_0549	FIG01228772: hypothetical protein	0 (0%)	0 (0%)	33 (100%)	0 (0%)	ATGACGATGACGTCTGGTTTTTTACTAATAGGGTGTTGTTTTATAGTAGCCGAACTATGCCAAATTTTCATTCGGAAAATGATGCGTAAAAAGCGTAAACCGTATGAATGGCAATACATTCCGGTATTTTGTATTCTGTTTTTTACTTTGTCTGTATTACAAAATATGACTCACTTTCCGCCGATGTTAAACATCTTTTTGAAATTTGGCTTAATATATAGTGGTAGTGGAATGATGATTCTATTTGGTTTATTTTGTATACGCCGTGTTCATTATCAGTCATACATATTCATTTTAAATTGGCTCAATAGAGACGACGGAAACCGCCTTACATAA	336
	id319_3816	Cytochrome c-type biogenesis protein CcmG/DsbE, thiol:disulfide oxidoreductase	0 (0%)	0 (0%)	33 (100%)	0 (0%)	TTGTTACGATGGAAAGAGTTAAATTTTGGTAAAGGGGGAATTAACATTAAAAAGTGGTTAATAATAGGAGTCATTAGTATTGCACTTTGTTATACAGTTATCCAAAACTTCCTATTAAAAGATACAGGAGTACACAAATCCCAAACAGAATCTATCGCAATTGGAACAGAAGTTGGTAATGTTGCTCCTAACTTCCTCTTACAAACAGTCGATGGAAAAGAAGTACATCTCACAGATTATAAAGGAAAAAAAGTATTATTAAATTTTTGGGCTAGCTGGTGCGGACCATGCAAAATAGAAATGCCAGATATGGAAAGATTCCGCAAAGATATGAAAGAAAAAGGAATTGAGGTTGTAGCTATAAATGCAACTGCCAGCGAACAAAGTCCAGATCATGTA…	606
	id319_4628	FIG01226074: hypothetical protein	0 (0%)	0 (0%)	0 (0%)	17 (100%)	ATGAAACGAAAGTATGGGGATGGTTCTTCTTGGAATCGATTAATAGAGAAAACATATGAAGTAAAGGCAATAGAAAAAGGTATGTTAGGTATATTGCGTATACAAAAGGTAAAAGAACCGAGTTATAAGAAATATAATGATCGAGAGCTTTGTATTGTAGATGCTGGTTATACGTGGGTGCAGTATTTTATAAGCGATAAGAACTTTGCTATCACAGCTATGCTAAATGAAAAAAAAGAACTCGTACAATATTATATTGATGTAGCTAAAAAGTTTAAAATAGATGGAAGTGGTATGCCTTATTTCGACGATTTATACTTAGATGTCGTATTACTATCTAACGGCGATCTATATTTGTTGGATGAAGATGAATTAGAAGAGGCATATGTAGCTAGGGAT…	519
	id329_1155	hypothetical protein	0 (0%)	0 (0%)	0 (0%)	17 (100%)	ATGTTAGTATTACTCACATTCTATCTTTCTATATTTAGTGTACCTGTAAGCATTCTTTCAATGTTCAGCACAGAGAAATTAAGTAAAAGAATTTTCGCTTTAGTTGTAAATGTATTACCTATAAGTCTTATCATTTATGCTTTGATTATGAAATTTATAGATGAATTTGTCAGACTAGCACCTTAG	186
	id401_4168	Protein export cytoplasm protein SecA ATPase RNA helicase (TC 3.A.5.1.1)	0 (0%)	0 (0%)	0 (0%)	17 (100%)	ATGAATATTATACTAAAACGAGCAAATGAGAAAGATGCACTGGACATATTTACAATGCAAATTACATCATTTTATCCGTTATTAGAGAAGTATCAAGACTATGAGACGAGTCCAGCAAATGAGCCGATTCAATCAACGAACGATGACAAGAATAAAATACCCAAATGGTGGATTTTATAA	180
	id416_0057	Stage V sporulation protein required for dehydratation of the spore core and assembly of the coat (SpoVS)	0 (0%)	0 (0%)	33 (100%)	0 (0%)	ATGGATAATATTTTAAAAGTATCATCAAAATCCAATCCCAATTCGGTTGCAGGTGCCATTGCCGGTGTATTAAGAGAAAAAGGTAGTACAGAAATTCAAGTAGTTGGAGCTGGTGCTTTAAATCAGGCGGTTAAAGCCGTTGCTATTGCAAGAGGATTCGTAGCTCCTAGCGGCATTGACCTTGTTCTCATTCCAGCATTTACAGATATCACCATCAATAACGAGAAAAGTACAGCAATCAAATTAATTGTCGGCCCTAGAAAAATTAGATCGTAG	276
